# Supplementary material for: Probiogenomics Analysis of 97 Lactobacillus crispatus Strains as a Tool for the Identification of Promising Next-Generation Probiotics
Source: Microorganisms. 2020 Dec 30;9(1):73. doi: 10.3390/microorganisms9010073 (PMC7824148; doi:10.3390/microorganisms9010073)
Supplement: Supplementary file 1 [file microorganisms-09-00073-s001.zip]

Archive with 5 entries (5 files):
- Figure_S1.pdf
- Figure_S2.pdf
- Supplementary Excel File 1.xlsx
- Supplementary Figure legends.pdf
- Table_S3.xlsx
