# Supplementary material for: Probiogenomics Analysis of 97 Lactobacillus crispatus Strains as a Tool for the Identification of Promising Next-Generation Probiotics
Source: Microorganisms. 2020 Dec 30;9(1):73. doi: 10.3390/microorganisms9010073 (PMC7824148; doi:10.3390/microorganisms9010073)
Supplement: Supplementary file 1 [file microorganisms-09-00073-s001.zip › Supplementary Excel File 1.xlsx]

## Sheet: 31_human_Strain_Analysis_Core
Supplementary Excel File 1: Pangenome data of the strains (31) falling the Human cluster obster by supertree analysis.
ClutserID	GCA_000091765.1	GCA_001567095.1	GCA_002218565.1	GCA_002218615.1	GCA_002218645.1	GCA_002218655.1	GCA_002218685.1	GCA_002218695.1	GCA_002218735.1	GCA_002218765.1	GCA_002218775.1	GCA_002218805.1	GCA_002218815.1	GCA_002218845.1	GCA_002218855.1	GCA_002218885.1	GCA_002218895.1	GCA_002218925.1	GCA_002218945.1	GCA_002218965.1	GCA_002218975.1	GCA_002219005.1	GCA_002219015.1	GCA_002219045.1	GCA_002219055.1	GCA_002219085.1	GCA_004334905.1	GCA_008694205.1	GCA_008694765.1	GCA_008694775.1	GCA_008694785.1	GCA_008694845.1	GCA_008694865.1	GCA_008694875.1	GCA_008694885.1	GCA_008694925.1	GCA_008694935.1	GCA_008694975.1	GCA_009769205.1	GCA_009933525.1	GCA_012843585.1	GCA_013487905.1	LB60	LB64	LB65	LB66	LB67	LB68	LB69
5425	-	-	-	-	-	-	-	-	-	-	-	-	-	-	-	-	-	-	-	-	-	-	-	-	-	-	-	-	-	-	-	-	-	-	-	-	-	-	-	-	-	-	-	-	-	-	-	-	-
5426	-	-	-	-	-	-	-	-	-	-	-	-	-	-	-	-	-	-	-	-	-	-	-	-	-	-	-	-	-	-	-	-	-	-	-	-	-	-	-	-	-	-	-	-	-	-	-	-	-
5427	-	-	-	-	-	-	-	-	-	-	-	-	-	-	-	-	-	-	-	-	-	-	-	-	-	-	-	-	-	-	-	-	-	-	-	-	-	-	-	-	-	-	-	-	-	-	-	-	-
5428	-	-	-	-	-	-	-	-	-	-	-	-	-	-	-	-	-	-	-	-	-	-	-	-	-	-	-	-	-	-	-	-	-	-	-	-	-	-	-	-	-	-	-	-	-	-	-	-	-
5429	-	-	-	-	-	-	-	-	-	-	-	-	-	-	-	-	-	-	-	-	-	-	-	-	-	-	-	-	-	-	-	-	-	-	-	-	-	-	-	-	-	-	-	-	-	-	-	-	-
5430	-	-	-	-	-	-	-	-	-	-	-	-	-	-	-	-	-	-	-	-	-	-	-	-	-	-	-	-	-	-	-	-	-	-	-	-	-	-	-	-	-	-	-	-	-	-	-	-	-
5431	-	-	-	-	-	-	-	-	-	-	-	-	-	-	-	-	-	-	-	-	-	-	-	-	-	-	-	-	-	-	-	-	-	-	-	-	-	-	-	-	-	-	-	-	-	-	-	-	-
5432	-	-	-	-	-	-	-	-	-	-	-	-	-	-	-	-	-	-	-	-	-	-	-	-	-	-	-	-	-	-	-	-	-	-	-	-	-	-	-	-	-	-	-	-	-	-	-	-	-
5433	-	-	-	-	-	-	-	-	-	-	-	-	-	-	-	-	-	-	-	-	-	-	-	-	-	-	-	-	-	-	-	-	-	-	-	-	-	-	-	-	-	-	-	-	-	-	-	-	-
5434	-	-	-	-	-	-	-	-	-	-	-	-	-	-	-	-	-	-	-	-	-	-	-	-	-	-	-	-	-	-	-	-	-	-	-	-	-	-	-	-	-	-	-	-	-	-	-	-	-
5435	-	-	-	-	-	-	-	-	-	-	-	-	-	-	-	-	-	-	-	-	-	-	-	-	-	-	-	-	-	-	-	-	-	-	-	-	-	-	-	-	-	-	-	-	-	-	-	-	-
5436	-	-	-	-	-	-	-	-	-	-	-	-	-	-	-	-	-	-	-	-	-	-	-	-	-	-	-	-	-	-	-	-	-	-	-	-	-	-	-	-	-	-	-	-	-	-	-	-	-
5437	-	-	-	-	-	-	-	-	-	-	-	-	-	-	-	-	-	-	-	-	-	-	-	-	-	-	-	-	-	-	-	-	-	-	-	-	-	-	-	-	-	-	-	-	-	-	-	-	-
5438	-	-	-	-	-	-	-	-	-	-	-	-	-	-	-	-	-	-	-	-	-	-	-	-	-	-	-	-	-	-	-	-	-	-	-	-	-	-	-	-	-	-	-	-	-	-	-	-	-
5439	-	-	-	-	-	-	-	-	-	-	-	-	-	-	-	-	-	-	-	-	-	-	-	-	-	-	-	-	-	-	-	-	-	-	-	-	-	-	-	-	-	-	-	-	-	-	-	-	-
5440	-	-	-	-	-	-	-	-	-	-	-	-	-	-	-	-	-	-	-	-	-	-	-	-	-	-	-	-	-	-	-	-	-	-	-	-	-	-	-	-	-	-	-	-	-	-	-	-	-
5441	-	-	-	-	-	-	-	-	-	-	-	-	-	-	-	-	-	-	-	-	-	-	-	-	-	-	-	-	-	-	-	-	-	-	-	-	-	-	-	-	-	-	-	-	-	-	-	-	-
5442	-	-	-	-	-	-	-	-	-	-	-	-	-	-	-	-	-	-	-	-	-	-	-	-	-	-	-	-	-	-	-	-	-	-	-	-	-	-	-	-	-	-	-	-	-	-	-	-	-
5443	-	-	-	-	-	-	-	-	-	-	-	-	-	-	-	-	-	-	-	-	-	-	-	-	-	-	-	-	-	-	-	-	-	-	-	-	-	-	-	-	-	-	-	-	-	-	-	-	-
5444	-	-	-	-	-	-	-	-	-	-	-	-	-	-	-	-	-	-	-	-	-	-	-	-	-	-	-	-	-	-	-	-	-	-	-	-	-	-	-	-	-	-	-	-	-	-	-	-	-
5445	-	-	-	-	-	-	-	-	-	-	-	-	-	-	-	-	-	-	-	-	-	-	-	-	-	-	-	-	-	-	-	-	-	-	-	-	-	-	-	-	-	-	-	-	-	-	-	-	-
5446	-	-	-	-	-	-	-	-	-	-	-	-	-	-	-	-	-	-	-	-	-	-	-	-	-	-	-	-	-	-	-	-	-	-	-	-	-	-	-	-	-	-	-	-	-	-	-	-	-
5447	-	-	-	-	-	-	-	-	-	-	-	-	-	-	-	-	-	-	-	-	-	-	-	-	-	-	-	-	-	-	-	-	-	-	-	-	-	-	-	-	-	-	-	-	-	-	-	-	-
5448	-	-	-	-	-	-	-	-	-	-	-	-	-	-	-	-	-	-	-	-	-	-	-	-	-	-	-	-	-	-	-	-	-	-	-	-	-	-	-	-	-	-	-	-	-	-	-	-	-
5449	-	-	-	-	-	-	-	-	-	-	-	-	-	-	-	-	-	-	-	-	-	-	-	-	-	-	-	-	-	-	-	-	-	-	-	-	-	-	-	-	-	-	-	-	-	-	-	-	-
5450	-	-	-	-	-	-	-	-	-	-	-	-	-	-	-	-	-	-	-	-	-	-	-	-	-	-	-	-	-	-	-	-	-	-	-	-	-	-	-	-	-	-	-	-	-	-	-	-	-
5451	-	-	-	-	-	-	-	-	-	-	-	-	-	-	-	-	-	-	-	-	-	-	-	-	-	-	-	-	-	-	-	-	-	-	-	-	-	-	-	-	-	-	-	-	-	-	-	-	-
5452	-	-	-	-	-	-	-	-	-	-	-	-	-	-	-	-	-	-	-	-	-	-	-	-	-	-	-	-	-	-	-	-	-	-	-	-	-	-	-	-	-	-	-	-	-	-	-	-	-
5453	-	-	-	-	-	-	-	-	-	-	-	-	-	-	-	-	-	-	-	-	-	-	-	-	-	-	-	-	-	-	-	-	-	-	-	-	-	-	-	-	-	-	-	-	-	-	-	-	-
5454	-	-	-	-	-	-	-	-	-	-	-	-	-	-	-	-	-	-	-	-	-	-	-	-	-	-	-	-	-	-	-	-	-	-	-	-	-	-	-	-	-	-	-	-	-	-	-	-	-
5455	-	-	-	-	-	-	-	-	-	-	-	-	-	-	-	-	-	-	-	-	-	-	-	-	-	-	-	-	-	-	-	-	-	-	-	-	-	-	-	-	-	-	-	-	-	-	-	-	-
5456	-	-	-	-	-	-	-	-	-	-	-	-	-	-	-	-	-	-	-	-	-	-	-	-	-	-	-	-	-	-	-	-	-	-	-	-	-	-	-	-	-	-	-	-	-	-	-	-	-
5457	-	-	-	-	-	-	-	-	-	-	-	-	-	-	-	-	-	-	-	-	-	-	-	-	-	-	-	-	-	-	-	-	-	-	-	-	-	-	-	-	-	-	-	-	-	-	-	-	-
5458	-	-	-	-	-	-	-	-	-	-	-	-	-	-	-	-	-	-	-	-	-	-	-	-	-	-	-	-	-	-	-	-	-	-	-	-	-	-	-	-	-	-	-	-	-	-	-	-	-
5459	-	-	-	-	-	-	-	-	-	-	-	-	-	-	-	-	-	-	-	-	-	-	-	-	-	-	-	-	-	-	-	-	-	-	-	-	-	-	-	-	-	-	-	-	-	-	-	-	-
5460	-	-	-	-	-	-	-	-	-	-	-	-	-	-	-	-	-	-	-	-	-	-	-	-	-	-	-	-	-	-	-	-	-	-	-	-	-	-	-	-	-	-	-	-	-	-	-	-	-
5461	-	-	-	-	-	-	-	-	-	-	-	-	-	-	-	-	-	-	-	-	-	-	-	-	-	-	-	-	-	-	-	-	-	-	-	-	-	-	-	-	-	-	-	-	-	-	-	-	-
5462	-	-	-	-	-	-	-	-	-	-	-	-	-	-	-	-	-	-	-	-	-	-	-	-	-	-	-	-	-	-	-	-	-	-	-	-	-	-	-	-	-	-	-	-	-	-	-	-	-
5463	-	-	-	-	-	-	-	-	-	-	-	-	-	-	-	-	-	-	-	-	-	-	-	-	-	-	-	-	-	-	-	-	-	-	-	-	-	-	-	-	-	-	-	-	-	-	-	-	-
5464	-	-	-	-	-	-	-	-	-	-	-	-	-	-	-	-	-	-	-	-	-	-	-	-	-	-	-	-	-	-	-	-	-	-	-	-	-	-	-	-	-	-	-	-	-	-	-	-	-
5465	-	-	-	-	-	-	-	-	-	-	-	-	-	-	-	-	-	-	-	-	-	-	-	-	-	-	-	-	-	-	-	-	-	-	-	-	-	-	-	-	-	-	-	-	-	-	-	-	-
5466	-	-	-	-	-	-	-	-	-	-	-	-	-	-	-	-	-	-	-	-	-	-	-	-	-	-	-	-	-	-	-	-	-	-	-	-	-	-	-	-	-	-	-	-	-	-	-	-	-
5467	-	-	-	-	-	-	-	-	-	-	-	-	-	-	-	-	-	-	-	-	-	-	-	-	-	-	-	-	-	-	-	-	-	-	-	-	-	-	-	-	-	-	-	-	-	-	-	-	-
5468	-	-	-	-	-	-	-	-	-	-	-	-	-	-	-	-	-	-	-	-	-	-	-	-	-	-	-	-	-	-	-	-	-	-	-	-	-	-	-	-	-	-	-	-	-	-	-	-	-
5469	-	-	-	-	-	-	-	-	-	-	-	-	-	-	-	-	-	-	-	-	-	-	-	-	-	-	-	-	-	-	-	-	-	-	-	-	-	-	-	-	-	-	-	-	-	-	-	-	-
5470	-	-	-	-	-	-	-	-	-	-	-	-	-	-	-	-	-	-	-	-	-	-	-	-	-	-	-	-	-	-	-	-	-	-	-	-	-	-	-	-	-	-	-	-	-	-	-	-	-
5471	-	-	-	-	-	-	-	-	-	-	-	-	-	-	-	-	-	-	-	-	-	-	-	-	-	-	-	-	-	-	-	-	-	-	-	-	-	-	-	-	-	-	-	-	-	-	-	-	-
5472	-	-	-	-	-	-	-	-	-	-	-	-	-	-	-	-	-	-	-	-	-	-	-	-	-	-	-	-	-	-	-	-	-	-	-	-	-	-	-	-	-	-	-	-	-	-	-	-	-
5473	-	-	-	-	-	-	-	-	-	-	-	-	-	-	-	-	-	-	-	-	-	-	-	-	-	-	-	-	-	-	-	-	-	-	-	-	-	-	-	-	-	-	-	-	-	-	-	-	-
5474	-	-	-	-	-	-	-	-	-	-	-	-	-	-	-	-	-	-	-	-	-	-	-	-	-	-	-	-	-	-	-	-	-	-	-	-	-	-	-	-	-	-	-	-	-	-	-	-	-
5475	-	-	-	-	-	-	-	-	-	-	-	-	-	-	-	-	-	-	-	-	-	-	-	-	-	-	-	-	-	-	-	-	-	-	-	-	-	-	-	-	-	-	-	-	-	-	-	-	-
5476	-	-	-	-	-	-	-	-	-	-	-	-	-	-	-	-	-	-	-	-	-	-	-	-	-	-	-	-	-	-	-	-	-	-	-	-	-	-	-	-	-	-	-	-	-	-	-	-	-
5477	-	-	-	-	-	-	-	-	-	-	-	-	-	-	-	-	-	-	-	-	-	-	-	-	-	-	-	-	-	-	-	-	-	-	-	-	-	-	-	-	-	-	-	-	-	-	-	-	-
5478	-	-	-	-	-	-	-	-	-	-	-	-	-	-	-	-	-	-	-	-	-	-	-	-	-	-	-	-	-	-	-	-	-	-	-	-	-	-	-	-	-	-	-	-	-	-	-	-	-
5479	-	-	-	-	-	-	-	-	-	-	-	-	-	-	-	-	-	-	-	-	-	-	-	-	-	-	-	-	-	-	-	-	-	-	-	-	-	-	-	-	-	-	-	-	-	-	-	-	-
5480	-	-	-	-	-	-	-	-	-	-	-	-	-	-	-	-	-	-	-	-	-	-	-	-	-	-	-	-	-	-	-	-	-	-	-	-	-	-	-	-	-	-	-	-	-	-	-	-	-
5481	-	-	-	-	-	-	-	-	-	-	-	-	-	-	-	-	-	-	-	-	-	-	-	-	-	-	-	-	-	-	-	-	-	-	-	-	-	-	-	-	-	-	-	-	-	-	-	-	-
5482	-	-	-	-	-	-	-	-	-	-	-	-	-	-	-	-	-	-	-	-	-	-	-	-	-	-	-	-	-	-	-	-	-	-	-	-	-	-	-	-	-	-	-	-	-	-	-	-	-
5483	-	-	-	-	-	-	-	-	-	-	-	-	-	-	-	-	-	-	-	-	-	-	-	-	-	-	-	-	-	-	-	-	-	-	-	-	-	-	-	-	-	-	-	-	-	-	-	-	-
5484	-	-	-	-	-	-	-	-	-	-	-	-	-	-	-	-	-	-	-	-	-	-	-	-	-	-	-	-	-	-	-	-	-	-	-	-	-	-	-	-	-	-	-	-	-	-	-	-	-
5485	-	-	-	-	-	-	-	-	-	-	-	-	-	-	-	-	-	-	-	-	-	-	-	-	-	-	-	-	-	-	-	-	-	-	-	-	-	-	-	-	-	-	-	-	-	-	-	-	-
5486	-	-	-	-	-	-	-	-	-	-	-	-	-	-	-	-	-	-	-	-	-	-	-	-	-	-	-	-	-	-	-	-	-	-	-	-	-	-	-	-	-	-	-	-	-	-	-	-	-
5487	-	-	-	-	-	-	-	-	-	-	-	-	-	-	-	-	-	-	-	-	-	-	-	-	-	-	-	-	-	-	-	-	-	-	-	-	-	-	-	-	-	-	-	-	-	-	-	-	-
5488	-	-	-	-	-	-	-	-	-	-	-	-	-	-	-	-	-	-	-	-	-	-	-	-	-	-	-	-	-	-	-	-	-	-	-	-	-	-	-	-	-	-	-	-	-	-	-	-	-
5489	-	-	-	-	-	-	-	-	-	-	-	-	-	-	-	-	-	-	-	-	-	-	-	-	-	-	-	-	-	-	-	-	-	-	-	-	-	-	-	-	-	-	-	-	-	-	-	-	-
5490	-	-	-	-	-	-	-	-	-	-	-	-	-	-	-	-	-	-	-	-	-	-	-	-	-	-	-	-	-	-	-	-	-	-	-	-	-	-	-	-	-	-	-	-	-	-	-	-	-
5491	-	-	-	-	-	-	-	-	-	-	-	-	-	-	-	-	-	-	-	-	-	-	-	-	-	-	-	-	-	-	-	-	-	-	-	-	-	-	-	-	-	-	-	-	-	-	-	-	-
5492	-	-	-	-	-	-	-	-	-	-	-	-	-	-	-	-	-	-	-	-	-	-	-	-	-	-	-	-	-	-	-	-	-	-	-	-	-	-	-	-	-	-	-	-	-	-	-	-	-
5493	-	-	-	-	-	-	-	-	-	-	-	-	-	-	-	-	-	-	-	-	-	-	-	-	-	-	-	-	-	-	-	-	-	-	-	-	-	-	-	-	-	-	-	-	-	-	-	-	-
5494	-	-	-	-	-	-	-	-	-	-	-	-	-	-	-	-	-	-	-	-	-	-	-	-	-	-	-	-	-	-	-	-	-	-	-	-	-	-	-	-	-	-	-	-	-	-	-	-	-
5495	-	-	-	-	-	-	-	-	-	-	-	-	-	-	-	-	-	-	-	-	-	-	-	-	-	-	-	-	-	-	-	-	-	-	-	-	-	-	-	-	-	-	-	-	-	-	-	-	-
5496	-	-	-	-	-	-	-	-	-	-	-	-	-	-	-	-	-	-	-	-	-	-	-	-	-	-	-	-	-	-	-	-	-	-	-	-	-	-	-	-	-	-	-	-	-	-	-	-	-
5497	-	-	-	-	-	-	-	-	-	-	-	-	-	-	-	-	-	-	-	-	-	-	-	-	-	-	-	-	-	-	-	-	-	-	-	-	-	-	-	-	-	-	-	-	-	-	-	-	-
5498	-	-	-	-	-	-	-	-	-	-	-	-	-	-	-	-	-	-	-	-	-	-	-	-	-	-	-	-	-	-	-	-	-	-	-	-	-	-	-	-	-	-	-	-	-	-	-	-	-
5499	-	-	-	-	-	-	-	-	-	-	-	-	-	-	-	-	-	-	-	-	-	-	-	-	-	-	-	-	-	-	-	-	-	-	-	-	-	-	-	-	-	-	-	-	-	-	-	-	-
5500	-	-	-	-	-	-	-	-	-	-	-	-	-	-	-	-	-	-	-	-	-	-	-	-	-	-	-	-	-	-	-	-	-	-	-	-	-	-	-	-	-	-	-	-	-	-	-	-	-
5501	-	-	-	-	-	-	-	-	-	-	-	-	-	-	-	-	-	-	-	-	-	-	-	-	-	-	-	-	-	-	-	-	-	-	-	-	-	-	-	-	-	-	-	-	-	-	-	-	-
5502	-	-	-	-	-	-	-	-	-	-	-	-	-	-	-	-	-	-	-	-	-	-	-	-	-	-	-	-	-	-	-	-	-	-	-	-	-	-	-	-	-	-	-	-	-	-	-	-	-
5503	-	-	-	-	-	-	-	-	-	-	-	-	-	-	-	-	-	-	-	-	-	-	-	-	-	-	-	-	-	-	-	-	-	-	-	-	-	-	-	-	-	-	-	-	-	-	-	-	-
5504	-	-	-	-	-	-	-	-	-	-	-	-	-	-	-	-	-	-	-	-	-	-	-	-	-	-	-	-	-	-	-	-	-	-	-	-	-	-	-	-	-	-	-	-	-	-	-	-	-
5505	-	-	-	-	-	-	-	-	-	-	-	-	-	-	-	-	-	-	-	-	-	-	-	-	-	-	-	-	-	-	-	-	-	-	-	-	-	-	-	-	-	-	-	-	-	-	-	-	-
5506	-	-	-	-	-	-	-	-	-	-	-	-	-	-	-	-	-	-	-	-	-	-	-	-	-	-	-	-	-	-	-	-	-	-	-	-	-	-	-	-	-	-	-	-	-	-	-	-	-
5507	-	-	-	-	-	-	-	-	-	-	-	-	-	-	-	-	-	-	-	-	-	-	-	-	-	-	-	-	-	-	-	-	-	-	-	-	-	-	-	-	-	-	-	-	-	-	-	-	-
5508	-	-	-	-	-	-	-	-	-	-	-	-	-	-	-	-	-	-	-	-	-	-	-	-	-	-	-	-	-	-	-	-	-	-	-	-	-	-	-	-	-	-	-	-	-	-	-	-	-
5509	-	-	-	-	-	-	-	-	-	-	-	-	-	-	-	-	-	-	-	-	-	-	-	-	-	-	-	-	-	-	-	-	-	-	-	-	-	-	-	-	-	-	-	-	-	-	-	-	-
5510	-	-	-	-	-	-	-	-	-	-	-	-	-	-	-	-	-	-	-	-	-	-	-	-	-	-	-	-	-	-	-	-	-	-	-	-	-	-	-	-	-	-	-	-	-	-	-	-	-
5511	-	-	-	-	-	-	-	-	-	-	-	-	-	-	-	-	-	-	-	-	-	-	-	-	-	-	-	-	-	-	-	-	-	-	-	-	-	-	-	-	-	-	-	-	-	-	-	-	-
5512	-	-	-	-	-	-	-	-	-	-	-	-	-	-	-	-	-	-	-	-	-	-	-	-	-	-	-	-	-	-	-	-	-	-	-	-	-	-	-	-	-	-	-	-	-	-	-	-	-
5513	-	-	-	-	-	-	-	-	-	-	-	-	-	-	-	-	-	-	-	-	-	-	-	-	-	-	-	-	-	-	-	-	-	-	-	-	-	-	-	-	-	-	-	-	-	-	-	-	-
5514	-	-	-	-	-	-	-	-	-	-	-	-	-	-	-	-	-	-	-	-	-	-	-	-	-	-	-	-	-	-	-	-	-	-	-	-	-	-	-	-	-	-	-	-	-	-	-	-	-
5515	-	-	-	-	-	-	-	-	-	-	-	-	-	-	-	-	-	-	-	-	-	-	-	-	-	-	-	-	-	-	-	-	-	-	-	-	-	-	-	-	-	-	-	-	-	-	-	-	-
5516	-	-	-	-	-	-	-	-	-	-	-	-	-	-	-	-	-	-	-	-	-	-	-	-	-	-	-	-	-	-	-	-	-	-	-	-	-	-	-	-	-	-	-	-	-	-	-	-	-
5517	-	-	-	-	-	-	-	-	-	-	-	-	-	-	-	-	-	-	-	-	-	-	-	-	-	-	-	-	-	-	-	-	-	-	-	-	-	-	-	-	-	-	-	-	-	-	-	-	-
5518	-	-	-	-	-	-	-	-	-	-	-	-	-	-	-	-	-	-	-	-	-	-	-	-	-	-	-	-	-	-	-	-	-	-	-	-	-	-	-	-	-	-	-	-	-	-	-	-	-
5519	-	-	-	-	-	-	-	-	-	-	-	-	-	-	-	-	-	-	-	-	-	-	-	-	-	-	-	-	-	-	-	-	-	-	-	-	-	-	-	-	-	-	-	-	-	-	-	-	-
5520	-	-	-	-	-	-	-	-	-	-	-	-	-	-	-	-	-	-	-	-	-	-	-	-	-	-	-	-	-	-	-	-	-	-	-	-	-	-	-	-	-	-	-	-	-	-	-	-	-
5521	-	-	-	-	-	-	-	-	-	-	-	-	-	-	-	-	-	-	-	-	-	-	-	-	-	-	-	-	-	-	-	-	-	-	-	-	-	-	-	-	-	-	-	-	-	-	-	-	-
5522	-	-	-	-	-	-	-	-	-	-	-	-	-	-	-	-	-	-	-	-	-	-	-	-	-	-	-	-	-	-	-	-	-	-	-	-	-	-	-	-	-	-	-	-	-	-	-	-	-
5523	-	-	-	-	-	-	-	-	-	-	-	-	-	-	-	-	-	-	-	-	-	-	-	-	-	-	-	-	-	-	-	-	-	-	-	-	-	-	-	-	-	-	-	-	-	-	-	-	-
5524	-	-	-	-	-	-	-	-	-	-	-	-	-	-	-	-	-	-	-	-	-	-	-	-	-	-	-	-	-	-	-	-	-	-	-	-	-	-	-	-	-	-	-	-	-	-	-	-	-
5525	-	-	-	-	-	-	-	-	-	-	-	-	-	-	-	-	-	-	-	-	-	-	-	-	-	-	-	-	-	-	-	-	-	-	-	-	-	-	-	-	-	-	-	-	-	-	-	-	-
5526	-	-	-	-	-	-	-	-	-	-	-	-	-	-	-	-	-	-	-	-	-	-	-	-	-	-	-	-	-	-	-	-	-	-	-	-	-	-	-	-	-	-	-	-	-	-	-	-	-
5527	-	-	-	-	-	-	-	-	-	-	-	-	-	-	-	-	-	-	-	-	-	-	-	-	-	-	-	-	-	-	-	-	-	-	-	-	-	-	-	-	-	-	-	-	-	-	-	-	-
5528	-	-	-	-	-	-	-	-	-	-	-	-	-	-	-	-	-	-	-	-	-	-	-	-	-	-	-	-	-	-	-	-	-	-	-	-	-	-	-	-	-	-	-	-	-	-	-	-	-
5529	-	-	-	-	-	-	-	-	-	-	-	-	-	-	-	-	-	-	-	-	-	-	-	-	-	-	-	-	-	-	-	-	-	-	-	-	-	-	-	-	-	-	-	-	-	-	-	-	-
5530	-	-	-	-	-	-	-	-	-	-	-	-	-	-	-	-	-	-	-	-	-	-	-	-	-	-	-	-	-	-	-	-	-	-	-	-	-	-	-	-	-	-	-	-	-	-	-	-	-
5531	-	-	-	-	-	-	-	-	-	-	-	-	-	-	-	-	-	-	-	-	-	-	-	-	-	-	-	-	-	-	-	-	-	-	-	-	-	-	-	-	-	-	-	-	-	-	-	-	-
5532	-	-	-	-	-	-	-	-	-	-	-	-	-	-	-	-	-	-	-	-	-	-	-	-	-	-	-	-	-	-	-	-	-	-	-	-	-	-	-	-	-	-	-	-	-	-	-	-	-
5533	-	-	-	-	-	-	-	-	-	-	-	-	-	-	-	-	-	-	-	-	-	-	-	-	-	-	-	-	-	-	-	-	-	-	-	-	-	-	-	-	-	-	-	-	-	-	-	-	-
5534	-	-	-	-	-	-	-	-	-	-	-	-	-	-	-	-	-	-	-	-	-	-	-	-	-	-	-	-	-	-	-	-	-	-	-	-	-	-	-	-	-	-	-	-	-	-	-	-	-
5535	-	-	-	-	-	-	-	-	-	-	-	-	-	-	-	-	-	-	-	-	-	-	-	-	-	-	-	-	-	-	-	-	-	-	-	-	-	-	-	-	-	-	-	-	-	-	-	-	-
5536	-	-	-	-	-	-	-	-	-	-	-	-	-	-	-	-	-	-	-	-	-	-	-	-	-	-	-	-	-	-	-	-	-	-	-	-	-	-	-	-	-	-	-	-	-	-	-	-	-
5537	-	-	-	-	-	-	-	-	-	-	-	-	-	-	-	-	-	-	-	-	-	-	-	-	-	-	-	-	-	-	-	-	-	-	-	-	-	-	-	-	-	-	-	-	-	-	-	-	-
5538	-	-	-	-	-	-	-	-	-	-	-	-	-	-	-	-	-	-	-	-	-	-	-	-	-	-	-	-	-	-	-	-	-	-	-	-	-	-	-	-	-	-	-	-	-	-	-	-	-
5539	-	-	-	-	-	-	-	-	-	-	-	-	-	-	-	-	-	-	-	-	-	-	-	-	-	-	-	-	-	-	-	-	-	-	-	-	-	-	-	-	-	-	-	-	-	-	-	-	-
5540	-	-	-	-	-	-	-	-	-	-	-	-	-	-	-	-	-	-	-	-	-	-	-	-	-	-	-	-	-	-	-	-	-	-	-	-	-	-	-	-	-	-	-	-	-	-	-	-	-
5541	-	-	-	-	-	-	-	-	-	-	-	-	-	-	-	-	-	-	-	-	-	-	-	-	-	-	-	-	-	-	-	-	-	-	-	-	-	-	-	-	-	-	-	-	-	-	-	-	-
5542	-	-	-	-	-	-	-	-	-	-	-	-	-	-	-	-	-	-	-	-	-	-	-	-	-	-	-	-	-	-	-	-	-	-	-	-	-	-	-	-	-	-	-	-	-	-	-	-	-
5543	-	-	-	-	-	-	-	-	-	-	-	-	-	-	-	-	-	-	-	-	-	-	-	-	-	-	-	-	-	-	-	-	-	-	-	-	-	-	-	-	-	-	-	-	-	-	-	-	-
5544	-	-	-	-	-	-	-	-	-	-	-	-	-	-	-	-	-	-	-	-	-	-	-	-	-	-	-	-	-	-	-	-	-	-	-	-	-	-	-	-	-	-	-	-	-	-	-	-	-
5545	-	-	-	-	-	-	-	-	-	-	-	-	-	-	-	-	-	-	-	-	-	-	-	-	-	-	-	-	-	-	-	-	-	-	-	-	-	-	-	-	-	-	-	-	-	-	-	-	-
5546	-	-	-	-	-	-	-	-	-	-	-	-	-	-	-	-	-	-	-	-	-	-	-	-	-	-	-	-	-	-	-	-	-	-	-	-	-	-	-	-	-	-	-	-	-	-	-	-	-
5547	-	-	-	-	-	-	-	-	-	-	-	-	-	-	-	-	-	-	-	-	-	-	-	-	-	-	-	-	-	-	-	-	-	-	-	-	-	-	-	-	-	-	-	-	-	-	-	-	-
5548	-	-	-	-	-	-	-	-	-	-	-	-	-	-	-	-	-	-	-	-	-	-	-	-	-	-	-	-	-	-	-	-	-	-	-	-	-	-	-	-	-	-	-	-	-	-	-	-	-
5549	-	-	-	-	-	-	-	-	-	-	-	-	-	-	-	-	-	-	-	-	-	-	-	-	-	-	-	-	-	-	-	-	-	-	-	-	-	-	-	-	-	-	-	-	-	-	-	-	-
5550	-	-	-	-	-	-	-	-	-	-	-	-	-	-	-	-	-	-	-	-	-	-	-	-	-	-	-	-	-	-	-	-	-	-	-	-	-	-	-	-	-	-	-	-	-	-	-	-	-
5551	-	-	-	-	-	-	-	-	-	-	-	-	-	-	-	-	-	-	-	-	-	-	-	-	-	-	-	-	-	-	-	-	-	-	-	-	-	-	-	-	-	-	-	-	-	-	-	-	-
5552	-	-	-	-	-	-	-	-	-	-	-	-	-	-	-	-	-	-	-	-	-	-	-	-	-	-	-	-	-	-	-	-	-	-	-	-	-	-	-	-	-	-	-	-	-	-	-	-	-
5553	-	-	-	-	-	-	-	-	-	-	-	-	-	-	-	-	-	-	-	-	-	-	-	-	-	-	-	-	-	-	-	-	-	-	-	-	-	-	-	-	-	-	-	-	-	-	-	-	-
5554	-	-	-	-	-	-	-	-	-	-	-	-	-	-	-	-	-	-	-	-	-	-	-	-	-	-	-	-	-	-	-	-	-	-	-	-	-	-	-	-	-	-	-	-	-	-	-	-	-
5555	-	-	-	-	-	-	-	-	-	-	-	-	-	-	-	-	-	-	-	-	-	-	-	-	-	-	-	-	-	-	-	-	-	-	-	-	-	-	-	-	-	-	-	-	-	-	-	-	-
5556	-	-	-	-	-	-	-	-	-	-	-	-	-	-	-	-	-	-	-	-	-	-	-	-	-	-	-	-	-	-	-	-	-	-	-	-	-	-	-	-	-	-	-	-	-	-	-	-	-
5557	-	-	-	-	-	-	-	-	-	-	-	-	-	-	-	-	-	-	-	-	-	-	-	-	-	-	-	-	-	-	-	-	-	-	-	-	-	-	-	-	-	-	-	-	-	-	-	-	-
5558	-	-	-	-	-	-	-	-	-	-	-	-	-	-	-	-	-	-	-	-	-	-	-	-	-	-	-	-	-	-	-	-	-	-	-	-	-	-	-	-	-	-	-	-	-	-	-	-	-
5559	-	-	-	-	-	-	-	-	-	-	-	-	-	-	-	-	-	-	-	-	-	-	-	-	-	-	-	-	-	-	-	-	-	-	-	-	-	-	-	-	-	-	-	-	-	-	-	-	-
5560	-	-	-	-	-	-	-	-	-	-	-	-	-	-	-	-	-	-	-	-	-	-	-	-	-	-	-	-	-	-	-	-	-	-	-	-	-	-	-	-	-	-	-	-	-	-	-	-	-
5561	-	-	-	-	-	-	-	-	-	-	-	-	-	-	-	-	-	-	-	-	-	-	-	-	-	-	-	-	-	-	-	-	-	-	-	-	-	-	-	-	-	-	-	-	-	-	-	-	-
5562	-	-	-	-	-	-	-	-	-	-	-	-	-	-	-	-	-	-	-	-	-	-	-	-	-	-	-	-	-	-	-	-	-	-	-	-	-	-	-	-	-	-	-	-	-	-	-	-	-
5563	-	-	-	-	-	-	-	-	-	-	-	-	-	-	-	-	-	-	-	-	-	-	-	-	-	-	-	-	-	-	-	-	-	-	-	-	-	-	-	-	-	-	-	-	-	-	-	-	-
5564	-	-	-	-	-	-	-	-	-	-	-	-	-	-	-	-	-	-	-	-	-	-	-	-	-	-	-	-	-	-	-	-	-	-	-	-	-	-	-	-	-	-	-	-	-	-	-	-	-
5565	-	-	-	-	-	-	-	-	-	-	-	-	-	-	-	-	-	-	-	-	-	-	-	-	-	-	-	-	-	-	-	-	-	-	-	-	-	-	-	-	-	-	-	-	-	-	-	-	-
5566	-	-	-	-	-	-	-	-	-	-	-	-	-	-	-	-	-	-	-	-	-	-	-	-	-	-	-	-	-	-	-	-	-	-	-	-	-	-	-	-	-	-	-	-	-	-	-	-	-
5567	-	-	-	-	-	-	-	-	-	-	-	-	-	-	-	-	-	-	-	-	-	-	-	-	-	-	-	-	-	-	-	-	-	-	-	-	-	-	-	-	-	-	-	-	-	-	-	-	-
5568	-	-	-	-	-	-	-	-	-	-	-	-	-	-	-	-	-	-	-	-	-	-	-	-	-	-	-	-	-	-	-	-	-	-	-	-	-	-	-	-	-	-	-	-	-	-	-	-	-
5569	-	-	-	-	-	-	-	-	-	-	-	-	-	-	-	-	-	-	-	-	-	-	-	-	-	-	-	-	-	-	-	-	-	-	-	-	-	-	-	-	-	-	-	-	-	-	-	-	-
5570	-	-	-	-	-	-	-	-	-	-	-	-	-	-	-	-	-	-	-	-	-	-	-	-	-	-	-	-	-	-	-	-	-	-	-	-	-	-	-	-	-	-	-	-	-	-	-	-	-
5571	-	-	-	-	-	-	-	-	-	-	-	-	-	-	-	-	-	-	-	-	-	-	-	-	-	-	-	-	-	-	-	-	-	-	-	-	-	-	-	-	-	-	-	-	-	-	-	-	-
5572	-	-	-	-	-	-	-	-	-	-	-	-	-	-	-	-	-	-	-	-	-	-	-	-	-	-	-	-	-	-	-	-	-	-	-	-	-	-	-	-	-	-	-	-	-	-	-	-	-
5573	-	-	-	-	-	-	-	-	-	-	-	-	-	-	-	-	-	-	-	-	-	-	-	-	-	-	-	-	-	-	-	-	-	-	-	-	-	-	-	-	-	-	-	-	-	-	-	-	-
5574	-	-	-	-	-	-	-	-	-	-	-	-	-	-	-	-	-	-	-	-	-	-	-	-	-	-	-	-	-	-	-	-	-	-	-	-	-	-	-	-	-	-	-	-	-	-	-	-	-
5575	-	-	-	-	-	-	-	-	-	-	-	-	-	-	-	-	-	-	-	-	-	-	-	-	-	-	-	-	-	-	-	-	-	-	-	-	-	-	-	-	-	-	-	-	-	-	-	-	-
5576	-	-	-	-	-	-	-	-	-	-	-	-	-	-	-	-	-	-	-	-	-	-	-	-	-	-	-	-	-	-	-	-	-	-	-	-	-	-	-	-	-	-	-	-	-	-	-	-	-
5577	-	-	-	-	-	-	-	-	-	-	-	-	-	-	-	-	-	-	-	-	-	-	-	-	-	-	-	-	-	-	-	-	-	-	-	-	-	-	-	-	-	-	-	-	-	-	-	-	-
5578	-	-	-	-	-	-	-	-	-	-	-	-	-	-	-	-	-	-	-	-	-	-	-	-	-	-	-	-	-	-	-	-	-	-	-	-	-	-	-	-	-	-	-	-	-	-	-	-	-
5579	-	-	-	-	-	-	-	-	-	-	-	-	-	-	-	-	-	-	-	-	-	-	-	-	-	-	-	-	-	-	-	-	-	-	-	-	-	-	-	-	-	-	-	-	-	-	-	-	-
5580	-	-	-	-	-	-	-	-	-	-	-	-	-	-	-	-	-	-	-	-	-	-	-	-	-	-	-	-	-	-	-	-	-	-	-	-	-	-	-	-	-	-	-	-	-	-	-	-	-
5581	-	-	-	-	-	-	-	-	-	-	-	-	-	-	-	-	-	-	-	-	-	-	-	-	-	-	-	-	-	-	-	-	-	-	-	-	-	-	-	-	-	-	-	-	-	-	-	-	-
5582	-	-	-	-	-	-	-	-	-	-	-	-	-	-	-	-	-	-	-	-	-	-	-	-	-	-	-	-	-	-	-	-	-	-	-	-	-	-	-	-	-	-	-	-	-	-	-	-	-
5583	-	-	-	-	-	-	-	-	-	-	-	-	-	-	-	-	-	-	-	-	-	-	-	-	-	-	-	-	-	-	-	-	-	-	-	-	-	-	-	-	-	-	-	-	-	-	-	-	-
5584	-	-	-	-	-	-	-	-	-	-	-	-	-	-	-	-	-	-	-	-	-	-	-	-	-	-	-	-	-	-	-	-	-	-	-	-	-	-	-	-	-	-	-	-	-	-	-	-	-
5585	-	-	-	-	-	-	-	-	-	-	-	-	-	-	-	-	-	-	-	-	-	-	-	-	-	-	-	-	-	-	-	-	-	-	-	-	-	-	-	-	-	-	-	-	-	-	-	-	-
5586	-	-	-	-	-	-	-	-	-	-	-	-	-	-	-	-	-	-	-	-	-	-	-	-	-	-	-	-	-	-	-	-	-	-	-	-	-	-	-	-	-	-	-	-	-	-	-	-	-
5587	-	-	-	-	-	-	-	-	-	-	-	-	-	-	-	-	-	-	-	-	-	-	-	-	-	-	-	-	-	-	-	-	-	-	-	-	-	-	-	-	-	-	-	-	-	-	-	-	-
5588	-	-	-	-	-	-	-	-	-	-	-	-	-	-	-	-	-	-	-	-	-	-	-	-	-	-	-	-	-	-	-	-	-	-	-	-	-	-	-	-	-	-	-	-	-	-	-	-	-
5589	-	-	-	-	-	-	-	-	-	-	-	-	-	-	-	-	-	-	-	-	-	-	-	-	-	-	-	-	-	-	-	-	-	-	-	-	-	-	-	-	-	-	-	-	-	-	-	-	-
5590	-	-	-	-	-	-	-	-	-	-	-	-	-	-	-	-	-	-	-	-	-	-	-	-	-	-	-	-	-	-	-	-	-	-	-	-	-	-	-	-	-	-	-	-	-	-	-	-	-
5591	-	-	-	-	-	-	-	-	-	-	-	-	-	-	-	-	-	-	-	-	-	-	-	-	-	-	-	-	-	-	-	-	-	-	-	-	-	-	-	-	-	-	-	-	-	-	-	-	-
5592	-	-	-	-	-	-	-	-	-	-	-	-	-	-	-	-	-	-	-	-	-	-	-	-	-	-	-	-	-	-	-	-	-	-	-	-	-	-	-	-	-	-	-	-	-	-	-	-	-
5593	-	-	-	-	-	-	-	-	-	-	-	-	-	-	-	-	-	-	-	-	-	-	-	-	-	-	-	-	-	-	-	-	-	-	-	-	-	-	-	-	-	-	-	-	-	-	-	-	-
5594	-	-	-	-	-	-	-	-	-	-	-	-	-	-	-	-	-	-	-	-	-	-	-	-	-	-	-	-	-	-	-	-	-	-	-	-	-	-	-	-	-	-	-	-	-	-	-	-	-
5595	-	-	-	-	-	-	-	-	-	-	-	-	-	-	-	-	-	-	-	-	-	-	-	-	-	-	-	-	-	-	-	-	-	-	-	-	-	-	-	-	-	-	-	-	-	-	-	-	-
5596	-	-	-	-	-	-	-	-	-	-	-	-	-	-	-	-	-	-	-	-	-	-	-	-	-	-	-	-	-	-	-	-	-	-	-	-	-	-	-	-	-	-	-	-	-	-	-	-	-
5597	-	-	-	-	-	-	-	-	-	-	-	-	-	-	-	-	-	-	-	-	-	-	-	-	-	-	-	-	-	-	-	-	-	-	-	-	-	-	-	-	-	-	-	-	-	-	-	-	-
5598	-	-	-	-	-	-	-	-	-	-	-	-	-	-	-	-	-	-	-	-	-	-	-	-	-	-	-	-	-	-	-	-	-	-	-	-	-	-	-	-	-	-	-	-	-	-	-	-	-
5599	-	-	-	-	-	-	-	-	-	-	-	-	-	-	-	-	-	-	-	-	-	-	-	-	-	-	-	-	-	-	-	-	-	-	-	-	-	-	-	-	-	-	-	-	-	-	-	-	-
5600	-	-	-	-	-	-	-	-	-	-	-	-	-	-	-	-	-	-	-	-	-	-	-	-	-	-	-	-	-	-	-	-	-	-	-	-	-	-	-	-	-	-	-	-	-	-	-	-	-
5601	-	-	-	-	-	-	-	-	-	-	-	-	-	-	-	-	-	-	-	-	-	-	-	-	-	-	-	-	-	-	-	-	-	-	-	-	-	-	-	-	-	-	-	-	-	-	-	-	-
5602	-	-	-	-	-	-	-	-	-	-	-	-	-	-	-	-	-	-	-	-	-	-	-	-	-	-	-	-	-	-	-	-	-	-	-	-	-	-	-	-	-	-	-	-	-	-	-	-	-
5603	-	-	-	-	-	-	-	-	-	-	-	-	-	-	-	-	-	-	-	-	-	-	-	-	-	-	-	-	-	-	-	-	-	-	-	-	-	-	-	-	-	-	-	-	-	-	-	-	-
5604	-	-	-	-	-	-	-	-	-	-	-	-	-	-	-	-	-	-	-	-	-	-	-	-	-	-	-	-	-	-	-	-	-	-	-	-	-	-	-	-	-	-	-	-	-	-	-	-	-
5605	-	-	-	-	-	-	-	-	-	-	-	-	-	-	-	-	-	-	-	-	-	-	-	-	-	-	-	-	-	-	-	-	-	-	-	-	-	-	-	-	-	-	-	-	-	-	-	-	-
5606	-	-	-	-	-	-	-	-	-	-	-	-	-	-	-	-	-	-	-	-	-	-	-	-	-	-	-	-	-	-	-	-	-	-	-	-	-	-	-	-	-	-	-	-	-	-	-	-	-
5607	-	-	-	-	-	-	-	-	-	-	-	-	-	-	-	-	-	-	-	-	-	-	-	-	-	-	-	-	-	-	-	-	-	-	-	-	-	-	-	-	-	-	-	-	-	-	-	-	-
5608	-	-	-	-	-	-	-	-	-	-	-	-	-	-	-	-	-	-	-	-	-	-	-	-	-	-	-	-	-	-	-	-	-	-	-	-	-	-	-	-	-	-	-	-	-	-	-	-	-
5609	-	-	-	-	-	-	-	-	-	-	-	-	-	-	-	-	-	-	-	-	-	-	-	-	-	-	-	-	-	-	-	-	-	-	-	-	-	-	-	-	-	-	-	-	-	-	-	-	-
5610	-	-	-	-	-	-	-	-	-	-	-	-	-	-	-	-	-	-	-	-	-	-	-	-	-	-	-	-	-	-	-	-	-	-	-	-	-	-	-	-	-	-	-	-	-	-	-	-	-
5611	-	-	-	-	-	-	-	-	-	-	-	-	-	-	-	-	-	-	-	-	-	-	-	-	-	-	-	-	-	-	-	-	-	-	-	-	-	-	-	-	-	-	-	-	-	-	-	-	-
5612	-	-	-	-	-	-	-	-	-	-	-	-	-	-	-	-	-	-	-	-	-	-	-	-	-	-	-	-	-	-	-	-	-	-	-	-	-	-	-	-	-	-	-	-	-	-	-	-	-
5613	-	-	-	-	-	-	-	-	-	-	-	-	-	-	-	-	-	-	-	-	-	-	-	-	-	-	-	-	-	-	-	-	-	-	-	-	-	-	-	-	-	-	-	-	-	-	-	-	-
5614	-	-	-	-	-	-	-	-	-	-	-	-	-	-	-	-	-	-	-	-	-	-	-	-	-	-	-	-	-	-	-	-	-	-	-	-	-	-	-	-	-	-	-	-	-	-	-	-	-
5615	-	-	-	-	-	-	-	-	-	-	-	-	-	-	-	-	-	-	-	-	-	-	-	-	-	-	-	-	-	-	-	-	-	-	-	-	-	-	-	-	-	-	-	-	-	-	-	-	-
5616	-	-	-	-	-	-	-	-	-	-	-	-	-	-	-	-	-	-	-	-	-	-	-	-	-	-	-	-	-	-	-	-	-	-	-	-	-	-	-	-	-	-	-	-	-	-	-	-	-
5617	-	-	-	-	-	-	-	-	-	-	-	-	-	-	-	-	-	-	-	-	-	-	-	-	-	-	-	-	-	-	-	-	-	-	-	-	-	-	-	-	-	-	-	-	-	-	-	-	-
5618	-	-	-	-	-	-	-	-	-	-	-	-	-	-	-	-	-	-	-	-	-	-	-	-	-	-	-	-	-	-	-	-	-	-	-	-	-	-	-	-	-	-	-	-	-	-	-	-	-
5619	-	-	-	-	-	-	-	-	-	-	-	-	-	-	-	-	-	-	-	-	-	-	-	-	-	-	-	-	-	-	-	-	-	-	-	-	-	-	-	-	-	-	-	-	-	-	-	-	-
5620	-	-	-	-	-	-	-	-	-	-	-	-	-	-	-	-	-	-	-	-	-	-	-	-	-	-	-	-	-	-	-	-	-	-	-	-	-	-	-	-	-	-	-	-	-	-	-	-	-
5621	-	-	-	-	-	-	-	-	-	-	-	-	-	-	-	-	-	-	-	-	-	-	-	-	-	-	-	-	-	-	-	-	-	-	-	-	-	-	-	-	-	-	-	-	-	-	-	-	-
5622	-	-	-	-	-	-	-	-	-	-	-	-	-	-	-	-	-	-	-	-	-	-	-	-	-	-	-	-	-	-	-	-	-	-	-	-	-	-	-	-	-	-	-	-	-	-	-	-	-
5623	-	-	-	-	-	-	-	-	-	-	-	-	-	-	-	-	-	-	-	-	-	-	-	-	-	-	-	-	-	-	-	-	-	-	-	-	-	-	-	-	-	-	-	-	-	-	-	-	-
5624	-	-	-	-	-	-	-	-	-	-	-	-	-	-	-	-	-	-	-	-	-	-	-	-	-	-	-	-	-	-	-	-	-	-	-	-	-	-	-	-	-	-	-	-	-	-	-	-	-
5625	-	-	-	-	-	-	-	-	-	-	-	-	-	-	-	-	-	-	-	-	-	-	-	-	-	-	-	-	-	-	-	-	-	-	-	-	-	-	-	-	-	-	-	-	-	-	-	-	-
5626	-	-	-	-	-	-	-	-	-	-	-	-	-	-	-	-	-	-	-	-	-	-	-	-	-	-	-	-	-	-	-	-	-	-	-	-	-	-	-	-	-	-	-	-	-	-	-	-	-
5627	-	-	-	-	-	-	-	-	-	-	-	-	-	-	-	-	-	-	-	-	-	-	-	-	-	-	-	-	-	-	-	-	-	-	-	-	-	-	-	-	-	-	-	-	-	-	-	-	-
5628	-	-	-	-	-	-	-	-	-	-	-	-	-	-	-	-	-	-	-	-	-	-	-	-	-	-	-	-	-	-	-	-	-	-	-	-	-	-	-	-	-	-	-	-	-	-	-	-	-
5629	-	-	-	-	-	-	-	-	-	-	-	-	-	-	-	-	-	-	-	-	-	-	-	-	-	-	-	-	-	-	-	-	-	-	-	-	-	-	-	-	-	-	-	-	-	-	-	-	-
5630	-	-	-	-	-	-	-	-	-	-	-	-	-	-	-	-	-	-	-	-	-	-	-	-	-	-	-	-	-	-	-	-	-	-	-	-	-	-	-	-	-	-	-	-	-	-	-	-	-
5631	-	-	-	-	-	-	-	-	-	-	-	-	-	-	-	-	-	-	-	-	-	-	-	-	-	-	-	-	-	-	-	-	-	-	-	-	-	-	-	-	-	-	-	-	-	-	-	-	-
5632	-	-	-	-	-	-	-	-	-	-	-	-	-	-	-	-	-	-	-	-	-	-	-	-	-	-	-	-	-	-	-	-	-	-	-	-	-	-	-	-	-	-	-	-	-	-	-	-	-
5633	-	-	-	-	-	-	-	-	-	-	-	-	-	-	-	-	-	-	-	-	-	-	-	-	-	-	-	-	-	-	-	-	-	-	-	-	-	-	-	-	-	-	-	-	-	-	-	-	-
5634	-	-	-	-	-	-	-	-	-	-	-	-	-	-	-	-	-	-	-	-	-	-	-	-	-	-	-	-	-	-	-	-	-	-	-	-	-	-	-	-	-	-	-	-	-	-	-	-	-
5635	-	-	-	-	-	-	-	-	-	-	-	-	-	-	-	-	-	-	-	-	-	-	-	-	-	-	-	-	-	-	-	-	-	-	-	-	-	-	-	-	-	-	-	-	-	-	-	-	-
5636	-	-	-	-	-	-	-	-	-	-	-	-	-	-	-	-	-	-	-	-	-	-	-	-	-	-	-	-	-	-	-	-	-	-	-	-	-	-	-	-	-	-	-	-	-	-	-	-	-
5637	-	-	-	-	-	-	-	-	-	-	-	-	-	-	-	-	-	-	-	-	-	-	-	-	-	-	-	-	-	-	-	-	-	-	-	-	-	-	-	-	-	-	-	-	-	-	-	-	-
5638	-	-	-	-	-	-	-	-	-	-	-	-	-	-	-	-	-	-	-	-	-	-	-	-	-	-	-	-	-	-	-	-	-	-	-	-	-	-	-	-	-	-	-	-	-	-	-	-	-
5639	-	-	-	-	-	-	-	-	-	-	-	-	-	-	-	-	-	-	-	-	-	-	-	-	-	-	-	-	-	-	-	-	-	-	-	-	-	-	-	-	-	-	-	-	-	-	-	-	-
5640	-	-	-	-	-	-	-	-	-	-	-	-	-	-	-	-	-	-	-	-	-	-	-	-	-	-	-	-	-	-	-	-	-	-	-	-	-	-	-	-	-	-	-	-	-	-	-	-	-
5641	-	-	-	-	-	-	-	-	-	-	-	-	-	-	-	-	-	-	-	-	-	-	-	-	-	-	-	-	-	-	-	-	-	-	-	-	-	-	-	-	-	-	-	-	-	-	-	-	-
5642	-	-	-	-	-	-	-	-	-	-	-	-	-	-	-	-	-	-	-	-	-	-	-	-	-	-	-	-	-	-	-	-	-	-	-	-	-	-	-	-	-	-	-	-	-	-	-	-	-
5643	-	-	-	-	-	-	-	-	-	-	-	-	-	-	-	-	-	-	-	-	-	-	-	-	-	-	-	-	-	-	-	-	-	-	-	-	-	-	-	-	-	-	-	-	-	-	-	-	-
5644	-	-	-	-	-	-	-	-	-	-	-	-	-	-	-	-	-	-	-	-	-	-	-	-	-	-	-	-	-	-	-	-	-	-	-	-	-	-	-	-	-	-	-	-	-	-	-	-	-
5645	-	-	-	-	-	-	-	-	-	-	-	-	-	-	-	-	-	-	-	-	-	-	-	-	-	-	-	-	-	-	-	-	-	-	-	-	-	-	-	-	-	-	-	-	-	-	-	-	-
5646	-	-	-	-	-	-	-	-	-	-	-	-	-	-	-	-	-	-	-	-	-	-	-	-	-	-	-	-	-	-	-	-	-	-	-	-	-	-	-	-	-	-	-	-	-	-	-	-	-
5647	-	-	-	-	-	-	-	-	-	-	-	-	-	-	-	-	-	-	-	-	-	-	-	-	-	-	-	-	-	-	-	-	-	-	-	-	-	-	-	-	-	-	-	-	-	-	-	-	-
5648	-	-	-	-	-	-	-	-	-	-	-	-	-	-	-	-	-	-	-	-	-	-	-	-	-	-	-	-	-	-	-	-	-	-	-	-	-	-	-	-	-	-	-	-	-	-	-	-	-
5649	-	-	-	-	-	-	-	-	-	-	-	-	-	-	-	-	-	-	-	-	-	-	-	-	-	-	-	-	-	-	-	-	-	-	-	-	-	-	-	-	-	-	-	-	-	-	-	-	-
5650	-	-	-	-	-	-	-	-	-	-	-	-	-	-	-	-	-	-	-	-	-	-	-	-	-	-	-	-	-	-	-	-	-	-	-	-	-	-	-	-	-	-	-	-	-	-	-	-	-
5651	-	-	-	-	-	-	-	-	-	-	-	-	-	-	-	-	-	-	-	-	-	-	-	-	-	-	-	-	-	-	-	-	-	-	-	-	-	-	-	-	-	-	-	-	-	-	-	-	-
5652	-	-	-	-	-	-	-	-	-	-	-	-	-	-	-	-	-	-	-	-	-	-	-	-	-	-	-	-	-	-	-	-	-	-	-	-	-	-	-	-	-	-	-	-	-	-	-	-	-
5653	-	-	-	-	-	-	-	-	-	-	-	-	-	-	-	-	-	-	-	-	-	-	-	-	-	-	-	-	-	-	-	-	-	-	-	-	-	-	-	-	-	-	-	-	-	-	-	-	-
5654	-	-	-	-	-	-	-	-	-	-	-	-	-	-	-	-	-	-	-	-	-	-	-	-	-	-	-	-	-	-	-	-	-	-	-	-	-	-	-	-	-	-	-	-	-	-	-	-	-
5655	-	-	-	-	-	-	-	-	-	-	-	-	-	-	-	-	-	-	-	-	-	-	-	-	-	-	-	-	-	-	-	-	-	-	-	-	-	-	-	-	-	-	-	-	-	-	-	-	-
5656	-	-	-	-	-	-	-	-	-	-	-	-	-	-	-	-	-	-	-	-	-	-	-	-	-	-	-	-	-	-	-	-	-	-	-	-	-	-	-	-	-	-	-	-	-	-	-	-	-
5657	-	-	-	-	-	-	-	-	-	-	-	-	-	-	-	-	-	-	-	-	-	-	-	-	-	-	-	-	-	-	-	-	-	-	-	-	-	-	-	-	-	-	-	-	-	-	-	-	-
5658	-	-	-	-	-	-	-	-	-	-	-	-	-	-	-	-	-	-	-	-	-	-	-	-	-	-	-	-	-	-	-	-	-	-	-	-	-	-	-	-	-	-	-	-	-	-	-	-	-
5659	-	-	-	-	-	-	-	-	-	-	-	-	-	-	-	-	-	-	-	-	-	-	-	-	-	-	-	-	-	-	-	-	-	-	-	-	-	-	-	-	-	-	-	-	-	-	-	-	-
5660	-	-	-	-	-	-	-	-	-	-	-	-	-	-	-	-	-	-	-	-	-	-	-	-	-	-	-	-	-	-	-	-	-	-	-	-	-	-	-	-	-	-	-	-	-	-	-	-	-
5661	-	-	-	-	-	-	-	-	-	-	-	-	-	-	-	-	-	-	-	-	-	-	-	-	-	-	-	-	-	-	-	-	-	-	-	-	-	-	-	-	-	-	-	-	-	-	-	-	-
5662	-	-	-	-	-	-	-	-	-	-	-	-	-	-	-	-	-	-	-	-	-	-	-	-	-	-	-	-	-	-	-	-	-	-	-	-	-	-	-	-	-	-	-	-	-	-	-	-	-
5663	-	-	-	-	-	-	-	-	-	-	-	-	-	-	-	-	-	-	-	-	-	-	-	-	-	-	-	-	-	-	-	-	-	-	-	-	-	-	-	-	-	-	-	-	-	-	-	-	-
5664	-	-	-	-	-	-	-	-	-	-	-	-	-	-	-	-	-	-	-	-	-	-	-	-	-	-	-	-	-	-	-	-	-	-	-	-	-	-	-	-	-	-	-	-	-	-	-	-	-
5665	-	-	-	-	-	-	-	-	-	-	-	-	-	-	-	-	-	-	-	-	-	-	-	-	-	-	-	-	-	-	-	-	-	-	-	-	-	-	-	-	-	-	-	-	-	-	-	-	-
5666	-	-	-	-	-	-	-	-	-	-	-	-	-	-	-	-	-	-	-	-	-	-	-	-	-	-	-	-	-	-	-	-	-	-	-	-	-	-	-	-	-	-	-	-	-	-	-	-	-
5667	-	-	-	-	-	-	-	-	-	-	-	-	-	-	-	-	-	-	-	-	-	-	-	-	-	-	-	-	-	-	-	-	-	-	-	-	-	-	-	-	-	-	-	-	-	-	-	-	-
5668	-	-	-	-	-	-	-	-	-	-	-	-	-	-	-	-	-	-	-	-	-	-	-	-	-	-	-	-	-	-	-	-	-	-	-	-	-	-	-	-	-	-	-	-	-	-	-	-	-
5669	-	-	-	-	-	-	-	-	-	-	-	-	-	-	-	-	-	-	-	-	-	-	-	-	-	-	-	-	-	-	-	-	-	-	-	-	-	-	-	-	-	-	-	-	-	-	-	-	-
5670	-	-	-	-	-	-	-	-	-	-	-	-	-	-	-	-	-	-	-	-	-	-	-	-	-	-	-	-	-	-	-	-	-	-	-	-	-	-	-	-	-	-	-	-	-	-	-	-	-
5671	-	-	-	-	-	-	-	-	-	-	-	-	-	-	-	-	-	-	-	-	-	-	-	-	-	-	-	-	-	-	-	-	-	-	-	-	-	-	-	-	-	-	-	-	-	-	-	-	-
5672	-	-	-	-	-	-	-	-	-	-	-	-	-	-	-	-	-	-	-	-	-	-	-	-	-	-	-	-	-	-	-	-	-	-	-	-	-	-	-	-	-	-	-	-	-	-	-	-	-
5673	-	-	-	-	-	-	-	-	-	-	-	-	-	-	-	-	-	-	-	-	-	-	-	-	-	-	-	-	-	-	-	-	-	-	-	-	-	-	-	-	-	-	-	-	-	-	-	-	-
5674	-	-	-	-	-	-	-	-	-	-	-	-	-	-	-	-	-	-	-	-	-	-	-	-	-	-	-	-	-	-	-	-	-	-	-	-	-	-	-	-	-	-	-	-	-	-	-	-	-
5675	-	-	-	-	-	-	-	-	-	-	-	-	-	-	-	-	-	-	-	-	-	-	-	-	-	-	-	-	-	-	-	-	-	-	-	-	-	-	-	-	-	-	-	-	-	-	-	-	-
5676	-	-	-	-	-	-	-	-	-	-	-	-	-	-	-	-	-	-	-	-	-	-	-	-	-	-	-	-	-	-	-	-	-	-	-	-	-	-	-	-	-	-	-	-	-	-	-	-	-
5677	-	-	-	-	-	-	-	-	-	-	-	-	-	-	-	-	-	-	-	-	-	-	-	-	-	-	-	-	-	-	-	-	-	-	-	-	-	-	-	-	-	-	-	-	-	-	-	-	-
5678	-	-	-	-	-	-	-	-	-	-	-	-	-	-	-	-	-	-	-	-	-	-	-	-	-	-	-	-	-	-	-	-	-	-	-	-	-	-	-	-	-	-	-	-	-	-	-	-	-
5679	-	-	-	-	-	-	-	-	-	-	-	-	-	-	-	-	-	-	-	-	-	-	-	-	-	-	-	-	-	-	-	-	-	-	-	-	-	-	-	-	-	-	-	-	-	-	-	-	-
5680	-	-	-	-	-	-	-	-	-	-	-	-	-	-	-	-	-	-	-	-	-	-	-	-	-	-	-	-	-	-	-	-	-	-	-	-	-	-	-	-	-	-	-	-	-	-	-	-	-
5681	-	-	-	-	-	-	-	-	-	-	-	-	-	-	-	-	-	-	-	-	-	-	-	-	-	-	-	-	-	-	-	-	-	-	-	-	-	-	-	-	-	-	-	-	-	-	-	-	-
5682	-	-	-	-	-	-	-	-	-	-	-	-	-	-	-	-	-	-	-	-	-	-	-	-	-	-	-	-	-	-	-	-	-	-	-	-	-	-	-	-	-	-	-	-	-	-	-	-	-
5683	-	-	-	-	-	-	-	-	-	-	-	-	-	-	-	-	-	-	-	-	-	-	-	-	-	-	-	-	-	-	-	-	-	-	-	-	-	-	-	-	-	-	-	-	-	-	-	-	-
5684	-	-	-	-	-	-	-	-	-	-	-	-	-	-	-	-	-	-	-	-	-	-	-	-	-	-	-	-	-	-	-	-	-	-	-	-	-	-	-	-	-	-	-	-	-	-	-	-	-
5685	-	-	-	-	-	-	-	-	-	-	-	-	-	-	-	-	-	-	-	-	-	-	-	-	-	-	-	-	-	-	-	-	-	-	-	-	-	-	-	-	-	-	-	-	-	-	-	-	-
5686	-	-	-	-	-	-	-	-	-	-	-	-	-	-	-	-	-	-	-	-	-	-	-	-	-	-	-	-	-	-	-	-	-	-	-	-	-	-	-	-	-	-	-	-	-	-	-	-	-
5687	-	-	-	-	-	-	-	-	-	-	-	-	-	-	-	-	-	-	-	-	-	-	-	-	-	-	-	-	-	-	-	-	-	-	-	-	-	-	-	-	-	-	-	-	-	-	-	-	-
5688	-	-	-	-	-	-	-	-	-	-	-	-	-	-	-	-	-	-	-	-	-	-	-	-	-	-	-	-	-	-	-	-	-	-	-	-	-	-	-	-	-	-	-	-	-	-	-	-	-
5689	-	-	-	-	-	-	-	-	-	-	-	-	-	-	-	-	-	-	-	-	-	-	-	-	-	-	-	-	-	-	-	-	-	-	-	-	-	-	-	-	-	-	-	-	-	-	-	-	-
5690	-	-	-	-	-	-	-	-	-	-	-	-	-	-	-	-	-	-	-	-	-	-	-	-	-	-	-	-	-	-	-	-	-	-	-	-	-	-	-	-	-	-	-	-	-	-	-	-	-
5691	-	-	-	-	-	-	-	-	-	-	-	-	-	-	-	-	-	-	-	-	-	-	-	-	-	-	-	-	-	-	-	-	-	-	-	-	-	-	-	-	-	-	-	-	-	-	-	-	-
5692	-	-	-	-	-	-	-	-	-	-	-	-	-	-	-	-	-	-	-	-	-	-	-	-	-	-	-	-	-	-	-	-	-	-	-	-	-	-	-	-	-	-	-	-	-	-	-	-	-
5693	-	-	-	-	-	-	-	-	-	-	-	-	-	-	-	-	-	-	-	-	-	-	-	-	-	-	-	-	-	-	-	-	-	-	-	-	-	-	-	-	-	-	-	-	-	-	-	-	-
5694	-	-	-	-	-	-	-	-	-	-	-	-	-	-	-	-	-	-	-	-	-	-	-	-	-	-	-	-	-	-	-	-	-	-	-	-	-	-	-	-	-	-	-	-	-	-	-	-	-
5695	-	-	-	-	-	-	-	-	-	-	-	-	-	-	-	-	-	-	-	-	-	-	-	-	-	-	-	-	-	-	-	-	-	-	-	-	-	-	-	-	-	-	-	-	-	-	-	-	-
5696	-	-	-	-	-	-	-	-	-	-	-	-	-	-	-	-	-	-	-	-	-	-	-	-	-	-	-	-	-	-	-	-	-	-	-	-	-	-	-	-	-	-	-	-	-	-	-	-	-
5697	-	-	-	-	-	-	-	-	-	-	-	-	-	-	-	-	-	-	-	-	-	-	-	-	-	-	-	-	-	-	-	-	-	-	-	-	-	-	-	-	-	-	-	-	-	-	-	-	-
5698	-	-	-	-	-	-	-	-	-	-	-	-	-	-	-	-	-	-	-	-	-	-	-	-	-	-	-	-	-	-	-	-	-	-	-	-	-	-	-	-	-	-	-	-	-	-	-	-	-
5699	-	-	-	-	-	-	-	-	-	-	-	-	-	-	-	-	-	-	-	-	-	-	-	-	-	-	-	-	-	-	-	-	-	-	-	-	-	-	-	-	-	-	-	-	-	-	-	-	-
5706	-	-	-	-	-	-	-	-	-	-	-	-	-	-	-	-	-	-	-	-	-	-	-	-	-	-	-	-	-	-	-	-	-	-	-	-	-	-	-	-	-	-	-	-	-	-	-	-	-
5707	-	-	-	-	-	-	-	-	-	-	-	-	-	-	-	-	-	-	-	-	-	-	-	-	-	-	-	-	-	-	-	-	-	-	-	-	-	-	-	-	-	-	-	-	-	-	-	-	-
5708	-	-	-	-	-	-	-	-	-	-	-	-	-	-	-	-	-	-	-	-	-	-	-	-	-	-	-	-	-	-	-	-	-	-	-	-	-	-	-	-	-	-	-	-	-	-	-	-	-
5709	-	-	-	-	-	-	-	-	-	-	-	-	-	-	-	-	-	-	-	-	-	-	-	-	-	-	-	-	-	-	-	-	-	-	-	-	-	-	-	-	-	-	-	-	-	-	-	-	-
5710	-	-	-	-	-	-	-	-	-	-	-	-	-	-	-	-	-	-	-	-	-	-	-	-	-	-	-	-	-	-	-	-	-	-	-	-	-	-	-	-	-	-	-	-	-	-	-	-	-
5711	-	-	-	-	-	-	-	-	-	-	-	-	-	-	-	-	-	-	-	-	-	-	-	-	-	-	-	-	-	-	-	-	-	-	-	-	-	-	-	-	-	-	-	-	-	-	-	-	-
5712	-	-	-	-	-	-	-	-	-	-	-	-	-	-	-	-	-	-	-	-	-	-	-	-	-	-	-	-	-	-	-	-	-	-	-	-	-	-	-	-	-	-	-	-	-	-	-	-	-
5713	-	-	-	-	-	-	-	-	-	-	-	-	-	-	-	-	-	-	-	-	-	-	-	-	-	-	-	-	-	-	-	-	-	-	-	-	-	-	-	-	-	-	-	-	-	-	-	-	-
5714	-	-	-	-	-	-	-	-	-	-	-	-	-	-	-	-	-	-	-	-	-	-	-	-	-	-	-	-	-	-	-	-	-	-	-	-	-	-	-	-	-	-	-	-	-	-	-	-	-
5715	-	-	-	-	-	-	-	-	-	-	-	-	-	-	-	-	-	-	-	-	-	-	-	-	-	-	-	-	-	-	-	-	-	-	-	-	-	-	-	-	-	-	-	-	-	-	-	-	-
5716	-	-	-	-	-	-	-	-	-	-	-	-	-	-	-	-	-	-	-	-	-	-	-	-	-	-	-	-	-	-	-	-	-	-	-	-	-	-	-	-	-	-	-	-	-	-	-	-	-
5717	-	-	-	-	-	-	-	-	-	-	-	-	-	-	-	-	-	-	-	-	-	-	-	-	-	-	-	-	-	-	-	-	-	-	-	-	-	-	-	-	-	-	-	-	-	-	-	-	-
5718	-	-	-	-	-	-	-	-	-	-	-	-	-	-	-	-	-	-	-	-	-	-	-	-	-	-	-	-	-	-	-	-	-	-	-	-	-	-	-	-	-	-	-	-	-	-	-	-	-
5719	-	-	-	-	-	-	-	-	-	-	-	-	-	-	-	-	-	-	-	-	-	-	-	-	-	-	-	-	-	-	-	-	-	-	-	-	-	-	-	-	-	-	-	-	-	-	-	-	-
5720	-	-	-	-	-	-	-	-	-	-	-	-	-	-	-	-	-	-	-	-	-	-	-	-	-	-	-	-	-	-	-	-	-	-	-	-	-	-	-	-	-	-	-	-	-	-	-	-	-
5721	-	-	-	-	-	-	-	-	-	-	-	-	-	-	-	-	-	-	-	-	-	-	-	-	-	-	-	-	-	-	-	-	-	-	-	-	-	-	-	-	-	-	-	-	-	-	-	-	-
5722	-	-	-	-	-	-	-	-	-	-	-	-	-	-	-	-	-	-	-	-	-	-	-	-	-	-	-	-	-	-	-	-	-	-	-	-	-	-	-	-	-	-	-	-	-	-	-	-	-
5723	-	-	-	-	-	-	-	-	-	-	-	-	-	-	-	-	-	-	-	-	-	-	-	-	-	-	-	-	-	-	-	-	-	-	-	-	-	-	-	-	-	-	-	-	-	-	-	-	-
5724	-	-	-	-	-	-	-	-	-	-	-	-	-	-	-	-	-	-	-	-	-	-	-	-	-	-	-	-	-	-	-	-	-	-	-	-	-	-	-	-	-	-	-	-	-	-	-	-	-
5725	-	-	-	-	-	-	-	-	-	-	-	-	-	-	-	-	-	-	-	-	-	-	-	-	-	-	-	-	-	-	-	-	-	-	-	-	-	-	-	-	-	-	-	-	-	-	-	-	-
5726	-	-	-	-	-	-	-	-	-	-	-	-	-	-	-	-	-	-	-	-	-	-	-	-	-	-	-	-	-	-	-	-	-	-	-	-	-	-	-	-	-	-	-	-	-	-	-	-	-
5727	-	-	-	-	-	-	-	-	-	-	-	-	-	-	-	-	-	-	-	-	-	-	-	-	-	-	-	-	-	-	-	-	-	-	-	-	-	-	-	-	-	-	-	-	-	-	-	-	-
5728	-	-	-	-	-	-	-	-	-	-	-	-	-	-	-	-	-	-	-	-	-	-	-	-	-	-	-	-	-	-	-	-	-	-	-	-	-	-	-	-	-	-	-	-	-	-	-	-	-
5729	-	-	-	-	-	-	-	-	-	-	-	-	-	-	-	-	-	-	-	-	-	-	-	-	-	-	-	-	-	-	-	-	-	-	-	-	-	-	-	-	-	-	-	-	-	-	-	-	-
5730	-	-	-	-	-	-	-	-	-	-	-	-	-	-	-	-	-	-	-	-	-	-	-	-	-	-	-	-	-	-	-	-	-	-	-	-	-	-	-	-	-	-	-	-	-	-	-	-	-
5731	-	-	-	-	-	-	-	-	-	-	-	-	-	-	-	-	-	-	-	-	-	-	-	-	-	-	-	-	-	-	-	-	-	-	-	-	-	-	-	-	-	-	-	-	-	-	-	-	-
5732	-	-	-	-	-	-	-	-	-	-	-	-	-	-	-	-	-	-	-	-	-	-	-	-	-	-	-	-	-	-	-	-	-	-	-	-	-	-	-	-	-	-	-	-	-	-	-	-	-
5733	-	-	-	-	-	-	-	-	-	-	-	-	-	-	-	-	-	-	-	-	-	-	-	-	-	-	-	-	-	-	-	-	-	-	-	-	-	-	-	-	-	-	-	-	-	-	-	-	-
5734	-	-	-	-	-	-	-	-	-	-	-	-	-	-	-	-	-	-	-	-	-	-	-	-	-	-	-	-	-	-	-	-	-	-	-	-	-	-	-	-	-	-	-	-	-	-	-	-	-
5735	-	-	-	-	-	-	-	-	-	-	-	-	-	-	-	-	-	-	-	-	-	-	-	-	-	-	-	-	-	-	-	-	-	-	-	-	-	-	-	-	-	-	-	-	-	-	-	-	-
5736	-	-	-	-	-	-	-	-	-	-	-	-	-	-	-	-	-	-	-	-	-	-	-	-	-	-	-	-	-	-	-	-	-	-	-	-	-	-	-	-	-	-	-	-	-	-	-	-	-
5737	-	-	-	-	-	-	-	-	-	-	-	-	-	-	-	-	-	-	-	-	-	-	-	-	-	-	-	-	-	-	-	-	-	-	-	-	-	-	-	-	-	-	-	-	-	-	-	-	-
5738	-	-	-	-	-	-	-	-	-	-	-	-	-	-	-	-	-	-	-	-	-	-	-	-	-	-	-	-	-	-	-	-	-	-	-	-	-	-	-	-	-	-	-	-	-	-	-	-	-
5739	-	-	-	-	-	-	-	-	-	-	-	-	-	-	-	-	-	-	-	-	-	-	-	-	-	-	-	-	-	-	-	-	-	-	-	-	-	-	-	-	-	-	-	-	-	-	-	-	-
5740	-	-	-	-	-	-	-	-	-	-	-	-	-	-	-	-	-	-	-	-	-	-	-	-	-	-	-	-	-	-	-	-	-	-	-	-	-	-	-	-	-	-	-	-	-	-	-	-	-
5741	-	-	-	-	-	-	-	-	-	-	-	-	-	-	-	-	-	-	-	-	-	-	-	-	-	-	-	-	-	-	-	-	-	-	-	-	-	-	-	-	-	-	-	-	-	-	-	-	-
5742	-	-	-	-	-	-	-	-	-	-	-	-	-	-	-	-	-	-	-	-	-	-	-	-	-	-	-	-	-	-	-	-	-	-	-	-	-	-	-	-	-	-	-	-	-	-	-	-	-
5743	-	-	-	-	-	-	-	-	-	-	-	-	-	-	-	-	-	-	-	-	-	-	-	-	-	-	-	-	-	-	-	-	-	-	-	-	-	-	-	-	-	-	-	-	-	-	-	-	-
5744	-	-	-	-	-	-	-	-	-	-	-	-	-	-	-	-	-	-	-	-	-	-	-	-	-	-	-	-	-	-	-	-	-	-	-	-	-	-	-	-	-	-	-	-	-	-	-	-	-
5745	-	-	-	-	-	-	-	-	-	-	-	-	-	-	-	-	-	-	-	-	-	-	-	-	-	-	-	-	-	-	-	-	-	-	-	-	-	-	-	-	-	-	-	-	-	-	-	-	-
5746	-	-	-	-	-	-	-	-	-	-	-	-	-	-	-	-	-	-	-	-	-	-	-	-	-	-	-	-	-	-	-	-	-	-	-	-	-	-	-	-	-	-	-	-	-	-	-	-	-
5747	-	-	-	-	-	-	-	-	-	-	-	-	-	-	-	-	-	-	-	-	-	-	-	-	-	-	-	-	-	-	-	-	-	-	-	-	-	-	-	-	-	-	-	-	-	-	-	-	-
5748	-	-	-	-	-	-	-	-	-	-	-	-	-	-	-	-	-	-	-	-	-	-	-	-	-	-	-	-	-	-	-	-	-	-	-	-	-	-	-	-	-	-	-	-	-	-	-	-	-
5749	-	-	-	-	-	-	-	-	-	-	-	-	-	-	-	-	-	-	-	-	-	-	-	-	-	-	-	-	-	-	-	-	-	-	-	-	-	-	-	-	-	-	-	-	-	-	-	-	-
5750	-	-	-	-	-	-	-	-	-	-	-	-	-	-	-	-	-	-	-	-	-	-	-	-	-	-	-	-	-	-	-	-	-	-	-	-	-	-	-	-	-	-	-	-	-	-	-	-	-
5751	-	-	-	-	-	-	-	-	-	-	-	-	-	-	-	-	-	-	-	-	-	-	-	-	-	-	-	-	-	-	-	-	-	-	-	-	-	-	-	-	-	-	-	-	-	-	-	-	-
5752	-	-	-	-	-	-	-	-	-	-	-	-	-	-	-	-	-	-	-	-	-	-	-	-	-	-	-	-	-	-	-	-	-	-	-	-	-	-	-	-	-	-	-	-	-	-	-	-	-
5753	-	-	-	-	-	-	-	-	-	-	-	-	-	-	-	-	-	-	-	-	-	-	-	-	-	-	-	-	-	-	-	-	-	-	-	-	-	-	-	-	-	-	-	-	-	-	-	-	-
5754	-	-	-	-	-	-	-	-	-	-	-	-	-	-	-	-	-	-	-	-	-	-	-	-	-	-	-	-	-	-	-	-	-	-	-	-	-	-	-	-	-	-	-	-	-	-	-	-	-
5755	-	-	-	-	-	-	-	-	-	-	-	-	-	-	-	-	-	-	-	-	-	-	-	-	-	-	-	-	-	-	-	-	-	-	-	-	-	-	-	-	-	-	-	-	-	-	-	-	-
5756	-	-	-	-	-	-	-	-	-	-	-	-	-	-	-	-	-	-	-	-	-	-	-	-	-	-	-	-	-	-	-	-	-	-	-	-	-	-	-	-	-	-	-	-	-	-	-	-	-
5757	-	-	-	-	-	-	-	-	-	-	-	-	-	-	-	-	-	-	-	-	-	-	-	-	-	-	-	-	-	-	-	-	-	-	-	-	-	-	-	-	-	-	-	-	-	-	-	-	-
5758	-	-	-	-	-	-	-	-	-	-	-	-	-	-	-	-	-	-	-	-	-	-	-	-	-	-	-	-	-	-	-	-	-	-	-	-	-	-	-	-	-	-	-	-	-	-	-	-	-
5759	-	-	-	-	-	-	-	-	-	-	-	-	-	-	-	-	-	-	-	-	-	-	-	-	-	-	-	-	-	-	-	-	-	-	-	-	-	-	-	-	-	-	-	-	-	-	-	-	-
5760	-	-	-	-	-	-	-	-	-	-	-	-	-	-	-	-	-	-	-	-	-	-	-	-	-	-	-	-	-	-	-	-	-	-	-	-	-	-	-	-	-	-	-	-	-	-	-	-	-
5761	-	-	-	-	-	-	-	-	-	-	-	-	-	-	-	-	-	-	-	-	-	-	-	-	-	-	-	-	-	-	-	-	-	-	-	-	-	-	-	-	-	-	-	-	-	-	-	-	-
5762	-	-	-	-	-	-	-	-	-	-	-	-	-	-	-	-	-	-	-	-	-	-	-	-	-	-	-	-	-	-	-	-	-	-	-	-	-	-	-	-	-	-	-	-	-	-	-	-	-
5763	-	-	-	-	-	-	-	-	-	-	-	-	-	-	-	-	-	-	-	-	-	-	-	-	-	-	-	-	-	-	-	-	-	-	-	-	-	-	-	-	-	-	-	-	-	-	-	-	-
5764	-	-	-	-	-	-	-	-	-	-	-	-	-	-	-	-	-	-	-	-	-	-	-	-	-	-	-	-	-	-	-	-	-	-	-	-	-	-	-	-	-	-	-	-	-	-	-	-	-
5765	-	-	-	-	-	-	-	-	-	-	-	-	-	-	-	-	-	-	-	-	-	-	-	-	-	-	-	-	-	-	-	-	-	-	-	-	-	-	-	-	-	-	-	-	-	-	-	-	-
5766	-	-	-	-	-	-	-	-	-	-	-	-	-	-	-	-	-	-	-	-	-	-	-	-	-	-	-	-	-	-	-	-	-	-	-	-	-	-	-	-	-	-	-	-	-	-	-	-	-
5767	-	-	-	-	-	-	-	-	-	-	-	-	-	-	-	-	-	-	-	-	-	-	-	-	-	-	-	-	-	-	-	-	-	-	-	-	-	-	-	-	-	-	-	-	-	-	-	-	-
5768	-	-	-	-	-	-	-	-	-	-	-	-	-	-	-	-	-	-	-	-	-	-	-	-	-	-	-	-	-	-	-	-	-	-	-	-	-	-	-	-	-	-	-	-	-	-	-	-	-
5769	-	-	-	-	-	-	-	-	-	-	-	-	-	-	-	-	-	-	-	-	-	-	-	-	-	-	-	-	-	-	-	-	-	-	-	-	-	-	-	-	-	-	-	-	-	-	-	-	-
5770	-	-	-	-	-	-	-	-	-	-	-	-	-	-	-	-	-	-	-	-	-	-	-	-	-	-	-	-	-	-	-	-	-	-	-	-	-	-	-	-	-	-	-	-	-	-	-	-	-
5771	-	-	-	-	-	-	-	-	-	-	-	-	-	-	-	-	-	-	-	-	-	-	-	-	-	-	-	-	-	-	-	-	-	-	-	-	-	-	-	-	-	-	-	-	-	-	-	-	-
5772	-	-	-	-	-	-	-	-	-	-	-	-	-	-	-	-	-	-	-	-	-	-	-	-	-	-	-	-	-	-	-	-	-	-	-	-	-	-	-	-	-	-	-	-	-	-	-	-	-
5773	-	-	-	-	-	-	-	-	-	-	-	-	-	-	-	-	-	-	-	-	-	-	-	-	-	-	-	-	-	-	-	-	-	-	-	-	-	-	-	-	-	-	-	-	-	-	-	-	-
5774	-	-	-	-	-	-	-	-	-	-	-	-	-	-	-	-	-	-	-	-	-	-	-	-	-	-	-	-	-	-	-	-	-	-	-	-	-	-	-	-	-	-	-	-	-	-	-	-	-
5775	-	-	-	-	-	-	-	-	-	-	-	-	-	-	-	-	-	-	-	-	-	-	-	-	-	-	-	-	-	-	-	-	-	-	-	-	-	-	-	-	-	-	-	-	-	-	-	-	-
5776	-	-	-	-	-	-	-	-	-	-	-	-	-	-	-	-	-	-	-	-	-	-	-	-	-	-	-	-	-	-	-	-	-	-	-	-	-	-	-	-	-	-	-	-	-	-	-	-	-
5777	-	-	-	-	-	-	-	-	-	-	-	-	-	-	-	-	-	-	-	-	-	-	-	-	-	-	-	-	-	-	-	-	-	-	-	-	-	-	-	-	-	-	-	-	-	-	-	-	-
5778	-	-	-	-	-	-	-	-	-	-	-	-	-	-	-	-	-	-	-	-	-	-	-	-	-	-	-	-	-	-	-	-	-	-	-	-	-	-	-	-	-	-	-	-	-	-	-	-	-
5779	-	-	-	-	-	-	-	-	-	-	-	-	-	-	-	-	-	-	-	-	-	-	-	-	-	-	-	-	-	-	-	-	-	-	-	-	-	-	-	-	-	-	-	-	-	-	-	-	-
5780	-	-	-	-	-	-	-	-	-	-	-	-	-	-	-	-	-	-	-	-	-	-	-	-	-	-	-	-	-	-	-	-	-	-	-	-	-	-	-	-	-	-	-	-	-	-	-	-	-
5781	-	-	-	-	-	-	-	-	-	-	-	-	-	-	-	-	-	-	-	-	-	-	-	-	-	-	-	-	-	-	-	-	-	-	-	-	-	-	-	-	-	-	-	-	-	-	-	-	-
5782	-	-	-	-	-	-	-	-	-	-	-	-	-	-	-	-	-	-	-	-	-	-	-	-	-	-	-	-	-	-	-	-	-	-	-	-	-	-	-	-	-	-	-	-	-	-	-	-	-
5783	-	-	-	-	-	-	-	-	-	-	-	-	-	-	-	-	-	-	-	-	-	-	-	-	-	-	-	-	-	-	-	-	-	-	-	-	-	-	-	-	-	-	-	-	-	-	-	-	-
5784	-	-	-	-	-	-	-	-	-	-	-	-	-	-	-	-	-	-	-	-	-	-	-	-	-	-	-	-	-	-	-	-	-	-	-	-	-	-	-	-	-	-	-	-	-	-	-	-	-
5785	-	-	-	-	-	-	-	-	-	-	-	-	-	-	-	-	-	-	-	-	-	-	-	-	-	-	-	-	-	-	-	-	-	-	-	-	-	-	-	-	-	-	-	-	-	-	-	-	-
5786	-	-	-	-	-	-	-	-	-	-	-	-	-	-	-	-	-	-	-	-	-	-	-	-	-	-	-	-	-	-	-	-	-	-	-	-	-	-	-	-	-	-	-	-	-	-	-	-	-
5787	-	-	-	-	-	-	-	-	-	-	-	-	-	-	-	-	-	-	-	-	-	-	-	-	-	-	-	-	-	-	-	-	-	-	-	-	-	-	-	-	-	-	-	-	-	-	-	-	-
5788	-	-	-	-	-	-	-	-	-	-	-	-	-	-	-	-	-	-	-	-	-	-	-	-	-	-	-	-	-	-	-	-	-	-	-	-	-	-	-	-	-	-	-	-	-	-	-	-	-
5789	-	-	-	-	-	-	-	-	-	-	-	-	-	-	-	-	-	-	-	-	-	-	-	-	-	-	-	-	-	-	-	-	-	-	-	-	-	-	-	-	-	-	-	-	-	-	-	-	-
5790	-	-	-	-	-	-	-	-	-	-	-	-	-	-	-	-	-	-	-	-	-	-	-	-	-	-	-	-	-	-	-	-	-	-	-	-	-	-	-	-	-	-	-	-	-	-	-	-	-
5791	-	-	-	-	-	-	-	-	-	-	-	-	-	-	-	-	-	-	-	-	-	-	-	-	-	-	-	-	-	-	-	-	-	-	-	-	-	-	-	-	-	-	-	-	-	-	-	-	-
5792	-	-	-	-	-	-	-	-	-	-	-	-	-	-	-	-	-	-	-	-	-	-	-	-	-	-	-	-	-	-	-	-	-	-	-	-	-	-	-	-	-	-	-	-	-	-	-	-	-
5793	-	-	-	-	-	-	-	-	-	-	-	-	-	-	-	-	-	-	-	-	-	-	-	-	-	-	-	-	-	-	-	-	-	-	-	-	-	-	-	-	-	-	-	-	-	-	-	-	-
5794	-	-	-	-	-	-	-	-	-	-	-	-	-	-	-	-	-	-	-	-	-	-	-	-	-	-	-	-	-	-	-	-	-	-	-	-	-	-	-	-	-	-	-	-	-	-	-	-	-
5795	-	-	-	-	-	-	-	-	-	-	-	-	-	-	-	-	-	-	-	-	-	-	-	-	-	-	-	-	-	-	-	-	-	-	-	-	-	-	-	-	-	-	-	-	-	-	-	-	-
5796	-	-	-	-	-	-	-	-	-	-	-	-	-	-	-	-	-	-	-	-	-	-	-	-	-	-	-	-	-	-	-	-	-	-	-	-	-	-	-	-	-	-	-	-	-	-	-	-	-
5797	-	-	-	-	-	-	-	-	-	-	-	-	-	-	-	-	-	-	-	-	-	-	-	-	-	-	-	-	-	-	-	-	-	-	-	-	-	-	-	-	-	-	-	-	-	-	-	-	-
5798	-	-	-	-	-	-	-	-	-	-	-	-	-	-	-	-	-	-	-	-	-	-	-	-	-	-	-	-	-	-	-	-	-	-	-	-	-	-	-	-	-	-	-	-	-	-	-	-	-
5799	-	-	-	-	-	-	-	-	-	-	-	-	-	-	-	-	-	-	-	-	-	-	-	-	-	-	-	-	-	-	-	-	-	-	-	-	-	-	-	-	-	-	-	-	-	-	-	-	-
5800	-	-	-	-	-	-	-	-	-	-	-	-	-	-	-	-	-	-	-	-	-	-	-	-	-	-	-	-	-	-	-	-	-	-	-	-	-	-	-	-	-	-	-	-	-	-	-	-	-
5801	-	-	-	-	-	-	-	-	-	-	-	-	-	-	-	-	-	-	-	-	-	-	-	-	-	-	-	-	-	-	-	-	-	-	-	-	-	-	-	-	-	-	-	-	-	-	-	-	-
5802	-	-	-	-	-	-	-	-	-	-	-	-	-	-	-	-	-	-	-	-	-	-	-	-	-	-	-	-	-	-	-	-	-	-	-	-	-	-	-	-	-	-	-	-	-	-	-	-	-
5803	-	-	-	-	-	-	-	-	-	-	-	-	-	-	-	-	-	-	-	-	-	-	-	-	-	-	-	-	-	-	-	-	-	-	-	-	-	-	-	-	-	-	-	-	-	-	-	-	-
5804	-	-	-	-	-	-	-	-	-	-	-	-	-	-	-	-	-	-	-	-	-	-	-	-	-	-	-	-	-	-	-	-	-	-	-	-	-	-	-	-	-	-	-	-	-	-	-	-	-
5805	-	-	-	-	-	-	-	-	-	-	-	-	-	-	-	-	-	-	-	-	-	-	-	-	-	-	-	-	-	-	-	-	-	-	-	-	-	-	-	-	-	-	-	-	-	-	-	-	-
5806	-	-	-	-	-	-	-	-	-	-	-	-	-	-	-	-	-	-	-	-	-	-	-	-	-	-	-	-	-	-	-	-	-	-	-	-	-	-	-	-	-	-	-	-	-	-	-	-	-
5807	-	-	-	-	-	-	-	-	-	-	-	-	-	-	-	-	-	-	-	-	-	-	-	-	-	-	-	-	-	-	-	-	-	-	-	-	-	-	-	-	-	-	-	-	-	-	-	-	-
5808	-	-	-	-	-	-	-	-	-	-	-	-	-	-	-	-	-	-	-	-	-	-	-	-	-	-	-	-	-	-	-	-	-	-	-	-	-	-	-	-	-	-	-	-	-	-	-	-	-
5809	-	-	-	-	-	-	-	-	-	-	-	-	-	-	-	-	-	-	-	-	-	-	-	-	-	-	-	-	-	-	-	-	-	-	-	-	-	-	-	-	-	-	-	-	-	-	-	-	-
5810	-	-	-	-	-	-	-	-	-	-	-	-	-	-	-	-	-	-	-	-	-	-	-	-	-	-	-	-	-	-	-	-	-	-	-	-	-	-	-	-	-	-	-	-	-	-	-	-	-
5811	-	-	-	-	-	-	-	-	-	-	-	-	-	-	-	-	-	-	-	-	-	-	-	-	-	-	-	-	-	-	-	-	-	-	-	-	-	-	-	-	-	-	-	-	-	-	-	-	-
5812	-	-	-	-	-	-	-	-	-	-	-	-	-	-	-	-	-	-	-	-	-	-	-	-	-	-	-	-	-	-	-	-	-	-	-	-	-	-	-	-	-	-	-	-	-	-	-	-	-
5813	-	-	-	-	-	-	-	-	-	-	-	-	-	-	-	-	-	-	-	-	-	-	-	-	-	-	-	-	-	-	-	-	-	-	-	-	-	-	-	-	-	-	-	-	-	-	-	-	-
5814	-	-	-	-	-	-	-	-	-	-	-	-	-	-	-	-	-	-	-	-	-	-	-	-	-	-	-	-	-	-	-	-	-	-	-	-	-	-	-	-	-	-	-	-	-	-	-	-	-
5815	-	-	-	-	-	-	-	-	-	-	-	-	-	-	-	-	-	-	-	-	-	-	-	-	-	-	-	-	-	-	-	-	-	-	-	-	-	-	-	-	-	-	-	-	-	-	-	-	-
5816	-	-	-	-	-	-	-	-	-	-	-	-	-	-	-	-	-	-	-	-	-	-	-	-	-	-	-	-	-	-	-	-	-	-	-	-	-	-	-	-	-	-	-	-	-	-	-	-	-
5817	-	-	-	-	-	-	-	-	-	-	-	-	-	-	-	-	-	-	-	-	-	-	-	-	-	-	-	-	-	-	-	-	-	-	-	-	-	-	-	-	-	-	-	-	-	-	-	-	-
5818	-	-	-	-	-	-	-	-	-	-	-	-	-	-	-	-	-	-	-	-	-	-	-	-	-	-	-	-	-	-	-	-	-	-	-	-	-	-	-	-	-	-	-	-	-	-	-	-	-
5819	-	-	-	-	-	-	-	-	-	-	-	-	-	-	-	-	-	-	-	-	-	-	-	-	-	-	-	-	-	-	-	-	-	-	-	-	-	-	-	-	-	-	-	-	-	-	-	-	-
5820	-	-	-	-	-	-	-	-	-	-	-	-	-	-	-	-	-	-	-	-	-	-	-	-	-	-	-	-	-	-	-	-	-	-	-	-	-	-	-	-	-	-	-	-	-	-	-	-	-
5821	-	-	-	-	-	-	-	-	-	-	-	-	-	-	-	-	-	-	-	-	-	-	-	-	-	-	-	-	-	-	-	-	-	-	-	-	-	-	-	-	-	-	-	-	-	-	-	-	-
5822	-	-	-	-	-	-	-	-	-	-	-	-	-	-	-	-	-	-	-	-	-	-	-	-	-	-	-	-	-	-	-	-	-	-	-	-	-	-	-	-	-	-	-	-	-	-	-	-	-
5823	-	-	-	-	-	-	-	-	-	-	-	-	-	-	-	-	-	-	-	-	-	-	-	-	-	-	-	-	-	-	-	-	-	-	-	-	-	-	-	-	-	-	-	-	-	-	-	-	-
5824	-	-	-	-	-	-	-	-	-	-	-	-	-	-	-	-	-	-	-	-	-	-	-	-	-	-	-	-	-	-	-	-	-	-	-	-	-	-	-	-	-	-	-	-	-	-	-	-	-
5825	-	-	-	-	-	-	-	-	-	-	-	-	-	-	-	-	-	-	-	-	-	-	-	-	-	-	-	-	-	-	-	-	-	-	-	-	-	-	-	-	-	-	-	-	-	-	-	-	-
5826	-	-	-	-	-	-	-	-	-	-	-	-	-	-	-	-	-	-	-	-	-	-	-	-	-	-	-	-	-	-	-	-	-	-	-	-	-	-	-	-	-	-	-	-	-	-	-	-	-
5827	-	-	-	-	-	-	-	-	-	-	-	-	-	-	-	-	-	-	-	-	-	-	-	-	-	-	-	-	-	-	-	-	-	-	-	-	-	-	-	-	-	-	-	-	-	-	-	-	-
5828	-	-	-	-	-	-	-	-	-	-	-	-	-	-	-	-	-	-	-	-	-	-	-	-	-	-	-	-	-	-	-	-	-	-	-	-	-	-	-	-	-	-	-	-	-	-	-	-	-
5829	-	-	-	-	-	-	-	-	-	-	-	-	-	-	-	-	-	-	-	-	-	-	-	-	-	-	-	-	-	-	-	-	-	-	-	-	-	-	-	-	-	-	-	-	-	-	-	-	-
5830	-	-	-	-	-	-	-	-	-	-	-	-	-	-	-	-	-	-	-	-	-	-	-	-	-	-	-	-	-	-	-	-	-	-	-	-	-	-	-	-	-	-	-	-	-	-	-	-	-
5831	-	-	-	-	-	-	-	-	-	-	-	-	-	-	-	-	-	-	-	-	-	-	-	-	-	-	-	-	-	-	-	-	-	-	-	-	-	-	-	-	-	-	-	-	-	-	-	-	-
5832	-	-	-	-	-	-	-	-	-	-	-	-	-	-	-	-	-	-	-	-	-	-	-	-	-	-	-	-	-	-	-	-	-	-	-	-	-	-	-	-	-	-	-	-	-	-	-	-	-
5833	-	-	-	-	-	-	-	-	-	-	-	-	-	-	-	-	-	-	-	-	-	-	-	-	-	-	-	-	-	-	-	-	-	-	-	-	-	-	-	-	-	-	-	-	-	-	-	-	-
5834	-	-	-	-	-	-	-	-	-	-	-	-	-	-	-	-	-	-	-	-	-	-	-	-	-	-	-	-	-	-	-	-	-	-	-	-	-	-	-	-	-	-	-	-	-	-	-	-	-
5835	-	-	-	-	-	-	-	-	-	-	-	-	-	-	-	-	-	-	-	-	-	-	-	-	-	-	-	-	-	-	-	-	-	-	-	-	-	-	-	-	-	-	-	-	-	-	-	-	-
5836	-	-	-	-	-	-	-	-	-	-	-	-	-	-	-	-	-	-	-	-	-	-	-	-	-	-	-	-	-	-	-	-	-	-	-	-	-	-	-	-	-	-	-	-	-	-	-	-	-
5837	-	-	-	-	-	-	-	-	-	-	-	-	-	-	-	-	-	-	-	-	-	-	-	-	-	-	-	-	-	-	-	-	-	-	-	-	-	-	-	-	-	-	-	-	-	-	-	-	-
5838	-	-	-	-	-	-	-	-	-	-	-	-	-	-	-	-	-	-	-	-	-	-	-	-	-	-	-	-	-	-	-	-	-	-	-	-	-	-	-	-	-	-	-	-	-	-	-	-	-
5839	-	-	-	-	-	-	-	-	-	-	-	-	-	-	-	-	-	-	-	-	-	-	-	-	-	-	-	-	-	-	-	-	-	-	-	-	-	-	-	-	-	-	-	-	-	-	-	-	-
5840	-	-	-	-	-	-	-	-	-	-	-	-	-	-	-	-	-	-	-	-	-	-	-	-	-	-	-	-	-	-	-	-	-	-	-	-	-	-	-	-	-	-	-	-	-	-	-	-	-
5841	-	-	-	-	-	-	-	-	-	-	-	-	-	-	-	-	-	-	-	-	-	-	-	-	-	-	-	-	-	-	-	-	-	-	-	-	-	-	-	-	-	-	-	-	-	-	-	-	-
5842	-	-	-	-	-	-	-	-	-	-	-	-	-	-	-	-	-	-	-	-	-	-	-	-	-	-	-	-	-	-	-	-	-	-	-	-	-	-	-	-	-	-	-	-	-	-	-	-	-
5843	-	-	-	-	-	-	-	-	-	-	-	-	-	-	-	-	-	-	-	-	-	-	-	-	-	-	-	-	-	-	-	-	-	-	-	-	-	-	-	-	-	-	-	-	-	-	-	-	-
5844	-	-	-	-	-	-	-	-	-	-	-	-	-	-	-	-	-	-	-	-	-	-	-	-	-	-	-	-	-	-	-	-	-	-	-	-	-	-	-	-	-	-	-	-	-	-	-	-	-
5845	-	-	-	-	-	-	-	-	-	-	-	-	-	-	-	-	-	-	-	-	-	-	-	-	-	-	-	-	-	-	-	-	-	-	-	-	-	-	-	-	-	-	-	-	-	-	-	-	-
5846	-	-	-	-	-	-	-	-	-	-	-	-	-	-	-	-	-	-	-	-	-	-	-	-	-	-	-	-	-	-	-	-	-	-	-	-	-	-	-	-	-	-	-	-	-	-	-	-	-
5847	-	-	-	-	-	-	-	-	-	-	-	-	-	-	-	-	-	-	-	-	-	-	-	-	-	-	-	-	-	-	-	-	-	-	-	-	-	-	-	-	-	-	-	-	-	-	-	-	-
5848	-	-	-	-	-	-	-	-	-	-	-	-	-	-	-	-	-	-	-	-	-	-	-	-	-	-	-	-	-	-	-	-	-	-	-	-	-	-	-	-	-	-	-	-	-	-	-	-	-
5849	-	-	-	-	-	-	-	-	-	-	-	-	-	-	-	-	-	-	-	-	-	-	-	-	-	-	-	-	-	-	-	-	-	-	-	-	-	-	-	-	-	-	-	-	-	-	-	-	-
5850	-	-	-	-	-	-	-	-	-	-	-	-	-	-	-	-	-	-	-	-	-	-	-	-	-	-	-	-	-	-	-	-	-	-	-	-	-	-	-	-	-	-	-	-	-	-	-	-	-
5851	-	-	-	-	-	-	-	-	-	-	-	-	-	-	-	-	-	-	-	-	-	-	-	-	-	-	-	-	-	-	-	-	-	-	-	-	-	-	-	-	-	-	-	-	-	-	-	-	-
5852	-	-	-	-	-	-	-	-	-	-	-	-	-	-	-	-	-	-	-	-	-	-	-	-	-	-	-	-	-	-	-	-	-	-	-	-	-	-	-	-	-	-	-	-	-	-	-	-	-
5853	-	-	-	-	-	-	-	-	-	-	-	-	-	-	-	-	-	-	-	-	-	-	-	-	-	-	-	-	-	-	-	-	-	-	-	-	-	-	-	-	-	-	-	-	-	-	-	-	-
5854	-	-	-	-	-	-	-	-	-	-	-	-	-	-	-	-	-	-	-	-	-	-	-	-	-	-	-	-	-	-	-	-	-	-	-	-	-	-	-	-	-	-	-	-	-	-	-	-	-
5855	-	-	-	-	-	-	-	-	-	-	-	-	-	-	-	-	-	-	-	-	-	-	-	-	-	-	-	-	-	-	-	-	-	-	-	-	-	-	-	-	-	-	-	-	-	-	-	-	-
5856	-	-	-	-	-	-	-	-	-	-	-	-	-	-	-	-	-	-	-	-	-	-	-	-	-	-	-	-	-	-	-	-	-	-	-	-	-	-	-	-	-	-	-	-	-	-	-	-	-
5857	-	-	-	-	-	-	-	-	-	-	-	-	-	-	-	-	-	-	-	-	-	-	-	-	-	-	-	-	-	-	-	-	-	-	-	-	-	-	-	-	-	-	-	-	-	-	-	-	-
5858	-	-	-	-	-	-	-	-	-	-	-	-	-	-	-	-	-	-	-	-	-	-	-	-	-	-	-	-	-	-	-	-	-	-	-	-	-	-	-	-	-	-	-	-	-	-	-	-	-
5859	-	-	-	-	-	-	-	-	-	-	-	-	-	-	-	-	-	-	-	-	-	-	-	-	-	-	-	-	-	-	-	-	-	-	-	-	-	-	-	-	-	-	-	-	-	-	-	-	-
5860	-	-	-	-	-	-	-	-	-	-	-	-	-	-	-	-	-	-	-	-	-	-	-	-	-	-	-	-	-	-	-	-	-	-	-	-	-	-	-	-	-	-	-	-	-	-	-	-	-
5861	-	-	-	-	-	-	-	-	-	-	-	-	-	-	-	-	-	-	-	-	-	-	-	-	-	-	-	-	-	-	-	-	-	-	-	-	-	-	-	-	-	-	-	-	-	-	-	-	-
5862	-	-	-	-	-	-	-	-	-	-	-	-	-	-	-	-	-	-	-	-	-	-	-	-	-	-	-	-	-	-	-	-	-	-	-	-	-	-	-	-	-	-	-	-	-	-	-	-	-
5863	-	-	-	-	-	-	-	-	-	-	-	-	-	-	-	-	-	-	-	-	-	-	-	-	-	-	-	-	-	-	-	-	-	-	-	-	-	-	-	-	-	-	-	-	-	-	-	-	-
5864	-	-	-	-	-	-	-	-	-	-	-	-	-	-	-	-	-	-	-	-	-	-	-	-	-	-	-	-	-	-	-	-	-	-	-	-	-	-	-	-	-	-	-	-	-	-	-	-	-
5865	-	-	-	-	-	-	-	-	-	-	-	-	-	-	-	-	-	-	-	-	-	-	-	-	-	-	-	-	-	-	-	-	-	-	-	-	-	-	-	-	-	-	-	-	-	-	-	-	-
5866	-	-	-	-	-	-	-	-	-	-	-	-	-	-	-	-	-	-	-	-	-	-	-	-	-	-	-	-	-	-	-	-	-	-	-	-	-	-	-	-	-	-	-	-	-	-	-	-	-
5867	-	-	-	-	-	-	-	-	-	-	-	-	-	-	-	-	-	-	-	-	-	-	-	-	-	-	-	-	-	-	-	-	-	-	-	-	-	-	-	-	-	-	-	-	-	-	-	-	-
5868	-	-	-	-	-	-	-	-	-	-	-	-	-	-	-	-	-	-	-	-	-	-	-	-	-	-	-	-	-	-	-	-	-	-	-	-	-	-	-	-	-	-	-	-	-	-	-	-	-
5869	-	-	-	-	-	-	-	-	-	-	-	-	-	-	-	-	-	-	-	-	-	-	-	-	-	-	-	-	-	-	-	-	-	-	-	-	-	-	-	-	-	-	-	-	-	-	-	-	-
5870	-	-	-	-	-	-	-	-	-	-	-	-	-	-	-	-	-	-	-	-	-	-	-	-	-	-	-	-	-	-	-	-	-	-	-	-	-	-	-	-	-	-	-	-	-	-	-	-	-
5871	-	-	-	-	-	-	-	-	-	-	-	-	-	-	-	-	-	-	-	-	-	-	-	-	-	-	-	-	-	-	-	-	-	-	-	-	-	-	-	-	-	-	-	-	-	-	-	-	-
5872	-	-	-	-	-	-	-	-	-	-	-	-	-	-	-	-	-	-	-	-	-	-	-	-	-	-	-	-	-	-	-	-	-	-	-	-	-	-	-	-	-	-	-	-	-	-	-	-	-
5873	-	-	-	-	-	-	-	-	-	-	-	-	-	-	-	-	-	-	-	-	-	-	-	-	-	-	-	-	-	-	-	-	-	-	-	-	-	-	-	-	-	-	-	-	-	-	-	-	-
5874	-	-	-	-	-	-	-	-	-	-	-	-	-	-	-	-	-	-	-	-	-	-	-	-	-	-	-	-	-	-	-	-	-	-	-	-	-	-	-	-	-	-	-	-	-	-	-	-	-
5875	-	-	-	-	-	-	-	-	-	-	-	-	-	-	-	-	-	-	-	-	-	-	-	-	-	-	-	-	-	-	-	-	-	-	-	-	-	-	-	-	-	-	-	-	-	-	-	-	-
5876	-	-	-	-	-	-	-	-	-	-	-	-	-	-	-	-	-	-	-	-	-	-	-	-	-	-	-	-	-	-	-	-	-	-	-	-	-	-	-	-	-	-	-	-	-	-	-	-	-
5877	-	-	-	-	-	-	-	-	-	-	-	-	-	-	-	-	-	-	-	-	-	-	-	-	-	-	-	-	-	-	-	-	-	-	-	-	-	-	-	-	-	-	-	-	-	-	-	-	-
5878	-	-	-	-	-	-	-	-	-	-	-	-	-	-	-	-	-	-	-	-	-	-	-	-	-	-	-	-	-	-	-	-	-	-	-	-	-	-	-	-	-	-	-	-	-	-	-	-	-
5879	-	-	-	-	-	-	-	-	-	-	-	-	-	-	-	-	-	-	-	-	-	-	-	-	-	-	-	-	-	-	-	-	-	-	-	-	-	-	-	-	-	-	-	-	-	-	-	-	-
5880	-	-	-	-	-	-	-	-	-	-	-	-	-	-	-	-	-	-	-	-	-	-	-	-	-	-	-	-	-	-	-	-	-	-	-	-	-	-	-	-	-	-	-	-	-	-	-	-	-
5881	-	-	-	-	-	-	-	-	-	-	-	-	-	-	-	-	-	-	-	-	-	-	-	-	-	-	-	-	-	-	-	-	-	-	-	-	-	-	-	-	-	-	-	-	-	-	-	-	-
5882	-	-	-	-	-	-	-	-	-	-	-	-	-	-	-	-	-	-	-	-	-	-	-	-	-	-	-	-	-	-	-	-	-	-	-	-	-	-	-	-	-	-	-	-	-	-	-	-	-
5883	-	-	-	-	-	-	-	-	-	-	-	-	-	-	-	-	-	-	-	-	-	-	-	-	-	-	-	-	-	-	-	-	-	-	-	-	-	-	-	-	-	-	-	-	-	-	-	-	-
5884	-	-	-	-	-	-	-	-	-	-	-	-	-	-	-	-	-	-	-	-	-	-	-	-	-	-	-	-	-	-	-	-	-	-	-	-	-	-	-	-	-	-	-	-	-	-	-	-	-
5885	-	-	-	-	-	-	-	-	-	-	-	-	-	-	-	-	-	-	-	-	-	-	-	-	-	-	-	-	-	-	-	-	-	-	-	-	-	-	-	-	-	-	-	-	-	-	-	-	-
5886	-	-	-	-	-	-	-	-	-	-	-	-	-	-	-	-	-	-	-	-	-	-	-	-	-	-	-	-	-	-	-	-	-	-	-	-	-	-	-	-	-	-	-	-	-	-	-	-	-
5887	-	-	-	-	-	-	-	-	-	-	-	-	-	-	-	-	-	-	-	-	-	-	-	-	-	-	-	-	-	-	-	-	-	-	-	-	-	-	-	-	-	-	-	-	-	-	-	-	-
5888	-	-	-	-	-	-	-	-	-	-	-	-	-	-	-	-	-	-	-	-	-	-	-	-	-	-	-	-	-	-	-	-	-	-	-	-	-	-	-	-	-	-	-	-	-	-	-	-	-
5889	-	-	-	-	-	-	-	-	-	-	-	-	-	-	-	-	-	-	-	-	-	-	-	-	-	-	-	-	-	-	-	-	-	-	-	-	-	-	-	-	-	-	-	-	-	-	-	-	-
5890	-	-	-	-	-	-	-	-	-	-	-	-	-	-	-	-	-	-	-	-	-	-	-	-	-	-	-	-	-	-	-	-	-	-	-	-	-	-	-	-	-	-	-	-	-	-	-	-	-
5891	-	-	-	-	-	-	-	-	-	-	-	-	-	-	-	-	-	-	-	-	-	-	-	-	-	-	-	-	-	-	-	-	-	-	-	-	-	-	-	-	-	-	-	-	-	-	-	-	-
5892	-	-	-	-	-	-	-	-	-	-	-	-	-	-	-	-	-	-	-	-	-	-	-	-	-	-	-	-	-	-	-	-	-	-	-	-	-	-	-	-	-	-	-	-	-	-	-	-	-
5893	-	-	-	-	-	-	-	-	-	-	-	-	-	-	-	-	-	-	-	-	-	-	-	-	-	-	-	-	-	-	-	-	-	-	-	-	-	-	-	-	-	-	-	-	-	-	-	-	-
5894	-	-	-	-	-	-	-	-	-	-	-	-	-	-	-	-	-	-	-	-	-	-	-	-	-	-	-	-	-	-	-	-	-	-	-	-	-	-	-	-	-	-	-	-	-	-	-	-	-
5895	-	-	-	-	-	-	-	-	-	-	-	-	-	-	-	-	-	-	-	-	-	-	-	-	-	-	-	-	-	-	-	-	-	-	-	-	-	-	-	-	-	-	-	-	-	-	-	-	-
5896	-	-	-	-	-	-	-	-	-	-	-	-	-	-	-	-	-	-	-	-	-	-	-	-	-	-	-	-	-	-	-	-	-	-	-	-	-	-	-	-	-	-	-	-	-	-	-	-	-
5897	-	-	-	-	-	-	-	-	-	-	-	-	-	-	-	-	-	-	-	-	-	-	-	-	-	-	-	-	-	-	-	-	-	-	-	-	-	-	-	-	-	-	-	-	-	-	-	-	-
5898	-	-	-	-	-	-	-	-	-	-	-	-	-	-	-	-	-	-	-	-	-	-	-	-	-	-	-	-	-	-	-	-	-	-	-	-	-	-	-	-	-	-	-	-	-	-	-	-	-
5899	-	-	-	-	-	-	-	-	-	-	-	-	-	-	-	-	-	-	-	-	-	-	-	-	-	-	-	-	-	-	-	-	-	-	-	-	-	-	-	-	-	-	-	-	-	-	-	-	-
5900	-	-	-	-	-	-	-	-	-	-	-	-	-	-	-	-	-	-	-	-	-	-	-	-	-	-	-	-	-	-	-	-	-	-	-	-	-	-	-	-	-	-	-	-	-	-	-	-	-
5901	-	-	-	-	-	-	-	-	-	-	-	-	-	-	-	-	-	-	-	-	-	-	-	-	-	-	-	-	-	-	-	-	-	-	-	-	-	-	-	-	-	-	-	-	-	-	-	-	-
5902	-	-	-	-	-	-	-	-	-	-	-	-	-	-	-	-	-	-	-	-	-	-	-	-	-	-	-	-	-	-	-	-	-	-	-	-	-	-	-	-	-	-	-	-	-	-	-	-	-
5903	-	-	-	-	-	-	-	-	-	-	-	-	-	-	-	-	-	-	-	-	-	-	-	-	-	-	-	-	-	-	-	-	-	-	-	-	-	-	-	-	-	-	-	-	-	-	-	-	-
5904	-	-	-	-	-	-	-	-	-	-	-	-	-	-	-	-	-	-	-	-	-	-	-	-	-	-	-	-	-	-	-	-	-	-	-	-	-	-	-	-	-	-	-	-	-	-	-	-	-
6112	-	-	-	-	-	-	-	-	-	-	-	-	-	-	-	-	-	-	-	-	-	-	-	-	-	-	-	-	-	-	-	-	-	-	-	-	-	-	-	-	-	-	-	-	-	-	-	-	-
6113	-	-	-	-	-	-	-	-	-	-	-	-	-	-	-	-	-	-	-	-	-	-	-	-	-	-	-	-	-	-	-	-	-	-	-	-	-	-	-	-	-	-	-	-	-	-	-	-	-
6114	-	-	-	-	-	-	-	-	-	-	-	-	-	-	-	-	-	-	-	-	-	-	-	-	-	-	-	-	-	-	-	-	-	-	-	-	-	-	-	-	-	-	-	-	-	-	-	-	-
6115	-	-	-	-	-	-	-	-	-	-	-	-	-	-	-	-	-	-	-	-	-	-	-	-	-	-	-	-	-	-	-	-	-	-	-	-	-	-	-	-	-	-	-	-	-	-	-	-	-
6116	-	-	-	-	-	-	-	-	-	-	-	-	-	-	-	-	-	-	-	-	-	-	-	-	-	-	-	-	-	-	-	-	-	-	-	-	-	-	-	-	-	-	-	-	-	-	-	-	-
6117	-	-	-	-	-	-	-	-	-	-	-	-	-	-	-	-	-	-	-	-	-	-	-	-	-	-	-	-	-	-	-	-	-	-	-	-	-	-	-	-	-	-	-	-	-	-	-	-	-
6118	-	-	-	-	-	-	-	-	-	-	-	-	-	-	-	-	-	-	-	-	-	-	-	-	-	-	-	-	-	-	-	-	-	-	-	-	-	-	-	-	-	-	-	-	-	-	-	-	-
6119	-	-	-	-	-	-	-	-	-	-	-	-	-	-	-	-	-	-	-	-	-	-	-	-	-	-	-	-	-	-	-	-	-	-	-	-	-	-	-	-	-	-	-	-	-	-	-	-	-
6120	-	-	-	-	-	-	-	-	-	-	-	-	-	-	-	-	-	-	-	-	-	-	-	-	-	-	-	-	-	-	-	-	-	-	-	-	-	-	-	-	-	-	-	-	-	-	-	-	-
6121	-	-	-	-	-	-	-	-	-	-	-	-	-	-	-	-	-	-	-	-	-	-	-	-	-	-	-	-	-	-	-	-	-	-	-	-	-	-	-	-	-	-	-	-	-	-	-	-	-
6122	-	-	-	-	-	-	-	-	-	-	-	-	-	-	-	-	-	-	-	-	-	-	-	-	-	-	-	-	-	-	-	-	-	-	-	-	-	-	-	-	-	-	-	-	-	-	-	-	-
6123	-	-	-	-	-	-	-	-	-	-	-	-	-	-	-	-	-	-	-	-	-	-	-	-	-	-	-	-	-	-	-	-	-	-	-	-	-	-	-	-	-	-	-	-	-	-	-	-	-
6124	-	-	-	-	-	-	-	-	-	-	-	-	-	-	-	-	-	-	-	-	-	-	-	-	-	-	-	-	-	-	-	-	-	-	-	-	-	-	-	-	-	-	-	-	-	-	-	-	-
6125	-	-	-	-	-	-	-	-	-	-	-	-	-	-	-	-	-	-	-	-	-	-	-	-	-	-	-	-	-	-	-	-	-	-	-	-	-	-	-	-	-	-	-	-	-	-	-	-	-
6126	-	-	-	-	-	-	-	-	-	-	-	-	-	-	-	-	-	-	-	-	-	-	-	-	-	-	-	-	-	-	-	-	-	-	-	-	-	-	-	-	-	-	-	-	-	-	-	-	-
6127	-	-	-	-	-	-	-	-	-	-	-	-	-	-	-	-	-	-	-	-	-	-	-	-	-	-	-	-	-	-	-	-	-	-	-	-	-	-	-	-	-	-	-	-	-	-	-	-	-
6128	-	-	-	-	-	-	-	-	-	-	-	-	-	-	-	-	-	-	-	-	-	-	-	-	-	-	-	-	-	-	-	-	-	-	-	-	-	-	-	-	-	-	-	-	-	-	-	-	-
6129	-	-	-	-	-	-	-	-	-	-	-	-	-	-	-	-	-	-	-	-	-	-	-	-	-	-	-	-	-	-	-	-	-	-	-	-	-	-	-	-	-	-	-	-	-	-	-	-	-
6130	-	-	-	-	-	-	-	-	-	-	-	-	-	-	-	-	-	-	-	-	-	-	-	-	-	-	-	-	-	-	-	-	-	-	-	-	-	-	-	-	-	-	-	-	-	-	-	-	-
6131	-	-	-	-	-	-	-	-	-	-	-	-	-	-	-	-	-	-	-	-	-	-	-	-	-	-	-	-	-	-	-	-	-	-	-	-	-	-	-	-	-	-	-	-	-	-	-	-	-
6132	-	-	-	-	-	-	-	-	-	-	-	-	-	-	-	-	-	-	-	-	-	-	-	-	-	-	-	-	-	-	-	-	-	-	-	-	-	-	-	-	-	-	-	-	-	-	-	-	-
6133	-	-	-	-	-	-	-	-	-	-	-	-	-	-	-	-	-	-	-	-	-	-	-	-	-	-	-	-	-	-	-	-	-	-	-	-	-	-	-	-	-	-	-	-	-	-	-	-	-
6134	-	-	-	-	-	-	-	-	-	-	-	-	-	-	-	-	-	-	-	-	-	-	-	-	-	-	-	-	-	-	-	-	-	-	-	-	-	-	-	-	-	-	-	-	-	-	-	-	-
6135	-	-	-	-	-	-	-	-	-	-	-	-	-	-	-	-	-	-	-	-	-	-	-	-	-	-	-	-	-	-	-	-	-	-	-	-	-	-	-	-	-	-	-	-	-	-	-	-	-
6261	-	-	-	-	-	-	-	-	-	-	-	-	-	-	-	-	-	-	-	-	-	-	-	-	-	-	-	-	-	-	-	-	-	-	-	-	-	-	-	-	-	-	-	-	-	-	-	-	-
6262	-	-	-	-	-	-	-	-	-	-	-	-	-	-	-	-	-	-	-	-	-	-	-	-	-	-	-	-	-	-	-	-	-	-	-	-	-	-	-	-	-	-	-	-	-	-	-	-	-
6263	-	-	-	-	-	-	-	-	-	-	-	-	-	-	-	-	-	-	-	-	-	-	-	-	-	-	-	-	-	-	-	-	-	-	-	-	-	-	-	-	-	-	-	-	-	-	-	-	-
6264	-	-	-	-	-	-	-	-	-	-	-	-	-	-	-	-	-	-	-	-	-	-	-	-	-	-	-	-	-	-	-	-	-	-	-	-	-	-	-	-	-	-	-	-	-	-	-	-	-
6265	-	-	-	-	-	-	-	-	-	-	-	-	-	-	-	-	-	-	-	-	-	-	-	-	-	-	-	-	-	-	-	-	-	-	-	-	-	-	-	-	-	-	-	-	-	-	-	-	-
6266	-	-	-	-	-	-	-	-	-	-	-	-	-	-	-	-	-	-	-	-	-	-	-	-	-	-	-	-	-	-	-	-	-	-	-	-	-	-	-	-	-	-	-	-	-	-	-	-	-
6267	-	-	-	-	-	-	-	-	-	-	-	-	-	-	-	-	-	-	-	-	-	-	-	-	-	-	-	-	-	-	-	-	-	-	-	-	-	-	-	-	-	-	-	-	-	-	-	-	-
6268	-	-	-	-	-	-	-	-	-	-	-	-	-	-	-	-	-	-	-	-	-	-	-	-	-	-	-	-	-	-	-	-	-	-	-	-	-	-	-	-	-	-	-	-	-	-	-	-	-
6269	-	-	-	-	-	-	-	-	-	-	-	-	-	-	-	-	-	-	-	-	-	-	-	-	-	-	-	-	-	-	-	-	-	-	-	-	-	-	-	-	-	-	-	-	-	-	-	-	-
6270	-	-	-	-	-	-	-	-	-	-	-	-	-	-	-	-	-	-	-	-	-	-	-	-	-	-	-	-	-	-	-	-	-	-	-	-	-	-	-	-	-	-	-	-	-	-	-	-	-
6271	-	-	-	-	-	-	-	-	-	-	-	-	-	-	-	-	-	-	-	-	-	-	-	-	-	-	-	-	-	-	-	-	-	-	-	-	-	-	-	-	-	-	-	-	-	-	-	-	-
6272	-	-	-	-	-	-	-	-	-	-	-	-	-	-	-	-	-	-	-	-	-	-	-	-	-	-	-	-	-	-	-	-	-	-	-	-	-	-	-	-	-	-	-	-	-	-	-	-	-
6273	-	-	-	-	-	-	-	-	-	-	-	-	-	-	-	-	-	-	-	-	-	-	-	-	-	-	-	-	-	-	-	-	-	-	-	-	-	-	-	-	-	-	-	-	-	-	-	-	-
6274	-	-	-	-	-	-	-	-	-	-	-	-	-	-	-	-	-	-	-	-	-	-	-	-	-	-	-	-	-	-	-	-	-	-	-	-	-	-	-	-	-	-	-	-	-	-	-	-	-
6275	-	-	-	-	-	-	-	-	-	-	-	-	-	-	-	-	-	-	-	-	-	-	-	-	-	-	-	-	-	-	-	-	-	-	-	-	-	-	-	-	-	-	-	-	-	-	-	-	-
6276	-	-	-	-	-	-	-	-	-	-	-	-	-	-	-	-	-	-	-	-	-	-	-	-	-	-	-	-	-	-	-	-	-	-	-	-	-	-	-	-	-	-	-	-	-	-	-	-	-
6277	-	-	-	-	-	-	-	-	-	-	-	-	-	-	-	-	-	-	-	-	-	-	-	-	-	-	-	-	-	-	-	-	-	-	-	-	-	-	-	-	-	-	-	-	-	-	-	-	-
6278	-	-	-	-	-	-	-	-	-	-	-	-	-	-	-	-	-	-	-	-	-	-	-	-	-	-	-	-	-	-	-	-	-	-	-	-	-	-	-	-	-	-	-	-	-	-	-	-	-
6279	-	-	-	-	-	-	-	-	-	-	-	-	-	-	-	-	-	-	-	-	-	-	-	-	-	-	-	-	-	-	-	-	-	-	-	-	-	-	-	-	-	-	-	-	-	-	-	-	-
6280	-	-	-	-	-	-	-	-	-	-	-	-	-	-	-	-	-	-	-	-	-	-	-	-	-	-	-	-	-	-	-	-	-	-	-	-	-	-	-	-	-	-	-	-	-	-	-	-	-
6281	-	-	-	-	-	-	-	-	-	-	-	-	-	-	-	-	-	-	-	-	-	-	-	-	-	-	-	-	-	-	-	-	-	-	-	-	-	-	-	-	-	-	-	-	-	-	-	-	-
6282	-	-	-	-	-	-	-	-	-	-	-	-	-	-	-	-	-	-	-	-	-	-	-	-	-	-	-	-	-	-	-	-	-	-	-	-	-	-	-	-	-	-	-	-	-	-	-	-	-
6283	-	-	-	-	-	-	-	-	-	-	-	-	-	-	-	-	-	-	-	-	-	-	-	-	-	-	-	-	-	-	-	-	-	-	-	-	-	-	-	-	-	-	-	-	-	-	-	-	-
6284	-	-	-	-	-	-	-	-	-	-	-	-	-	-	-	-	-	-	-	-	-	-	-	-	-	-	-	-	-	-	-	-	-	-	-	-	-	-	-	-	-	-	-	-	-	-	-	-	-
6285	-	-	-	-	-	-	-	-	-	-	-	-	-	-	-	-	-	-	-	-	-	-	-	-	-	-	-	-	-	-	-	-	-	-	-	-	-	-	-	-	-	-	-	-	-	-	-	-	-
6286	-	-	-	-	-	-	-	-	-	-	-	-	-	-	-	-	-	-	-	-	-	-	-	-	-	-	-	-	-	-	-	-	-	-	-	-	-	-	-	-	-	-	-	-	-	-	-	-	-
6287	-	-	-	-	-	-	-	-	-	-	-	-	-	-	-	-	-	-	-	-	-	-	-	-	-	-	-	-	-	-	-	-	-	-	-	-	-	-	-	-	-	-	-	-	-	-	-	-	-
6288	-	-	-	-	-	-	-	-	-	-	-	-	-	-	-	-	-	-	-	-	-	-	-	-	-	-	-	-	-	-	-	-	-	-	-	-	-	-	-	-	-	-	-	-	-	-	-	-	-
6289	-	-	-	-	-	-	-	-	-	-	-	-	-	-	-	-	-	-	-	-	-	-	-	-	-	-	-	-	-	-	-	-	-	-	-	-	-	-	-	-	-	-	-	-	-	-	-	-	-
6290	-	-	-	-	-	-	-	-	-	-	-	-	-	-	-	-	-	-	-	-	-	-	-	-	-	-	-	-	-	-	-	-	-	-	-	-	-	-	-	-	-	-	-	-	-	-	-	-	-
6291	-	-	-	-	-	-	-	-	-	-	-	-	-	-	-	-	-	-	-	-	-	-	-	-	-	-	-	-	-	-	-	-	-	-	-	-	-	-	-	-	-	-	-	-	-	-	-	-	-
6292	-	-	-	-	-	-	-	-	-	-	-	-	-	-	-	-	-	-	-	-	-	-	-	-	-	-	-	-	-	-	-	-	-	-	-	-	-	-	-	-	-	-	-	-	-	-	-	-	-
6293	-	-	-	-	-	-	-	-	-	-	-	-	-	-	-	-	-	-	-	-	-	-	-	-	-	-	-	-	-	-	-	-	-	-	-	-	-	-	-	-	-	-	-	-	-	-	-	-	-
6294	-	-	-	-	-	-	-	-	-	-	-	-	-	-	-	-	-	-	-	-	-	-	-	-	-	-	-	-	-	-	-	-	-	-	-	-	-	-	-	-	-	-	-	-	-	-	-	-	-
6295	-	-	-	-	-	-	-	-	-	-	-	-	-	-	-	-	-	-	-	-	-	-	-	-	-	-	-	-	-	-	-	-	-	-	-	-	-	-	-	-	-	-	-	-	-	-	-	-	-
6296	-	-	-	-	-	-	-	-	-	-	-	-	-	-	-	-	-	-	-	-	-	-	-	-	-	-	-	-	-	-	-	-	-	-	-	-	-	-	-	-	-	-	-	-	-	-	-	-	-
6297	-	-	-	-	-	-	-	-	-	-	-	-	-	-	-	-	-	-	-	-	-	-	-	-	-	-	-	-	-	-	-	-	-	-	-	-	-	-	-	-	-	-	-	-	-	-	-	-	-
6298	-	-	-	-	-	-	-	-	-	-	-	-	-	-	-	-	-	-	-	-	-	-	-	-	-	-	-	-	-	-	-	-	-	-	-	-	-	-	-	-	-	-	-	-	-	-	-	-	-
6299	-	-	-	-	-	-	-	-	-	-	-	-	-	-	-	-	-	-	-	-	-	-	-	-	-	-	-	-	-	-	-	-	-	-	-	-	-	-	-	-	-	-	-	-	-	-	-	-	-
6300	-	-	-	-	-	-	-	-	-	-	-	-	-	-	-	-	-	-	-	-	-	-	-	-	-	-	-	-	-	-	-	-	-	-	-	-	-	-	-	-	-	-	-	-	-	-	-	-	-
6301	-	-	-	-	-	-	-	-	-	-	-	-	-	-	-	-	-	-	-	-	-	-	-	-	-	-	-	-	-	-	-	-	-	-	-	-	-	-	-	-	-	-	-	-	-	-	-	-	-
6302	-	-	-	-	-	-	-	-	-	-	-	-	-	-	-	-	-	-	-	-	-	-	-	-	-	-	-	-	-	-	-	-	-	-	-	-	-	-	-	-	-	-	-	-	-	-	-	-	-
6303	-	-	-	-	-	-	-	-	-	-	-	-	-	-	-	-	-	-	-	-	-	-	-	-	-	-	-	-	-	-	-	-	-	-	-	-	-	-	-	-	-	-	-	-	-	-	-	-	-
6304	-	-	-	-	-	-	-	-	-	-	-	-	-	-	-	-	-	-	-	-	-	-	-	-	-	-	-	-	-	-	-	-	-	-	-	-	-	-	-	-	-	-	-	-	-	-	-	-	-
6305	-	-	-	-	-	-	-	-	-	-	-	-	-	-	-	-	-	-	-	-	-	-	-	-	-	-	-	-	-	-	-	-	-	-	-	-	-	-	-	-	-	-	-	-	-	-	-	-	-
6306	-	-	-	-	-	-	-	-	-	-	-	-	-	-	-	-	-	-	-	-	-	-	-	-	-	-	-	-	-	-	-	-	-	-	-	-	-	-	-	-	-	-	-	-	-	-	-	-	-
6307	-	-	-	-	-	-	-	-	-	-	-	-	-	-	-	-	-	-	-	-	-	-	-	-	-	-	-	-	-	-	-	-	-	-	-	-	-	-	-	-	-	-	-	-	-	-	-	-	-
6308	-	-	-	-	-	-	-	-	-	-	-	-	-	-	-	-	-	-	-	-	-	-	-	-	-	-	-	-	-	-	-	-	-	-	-	-	-	-	-	-	-	-	-	-	-	-	-	-	-
6309	-	-	-	-	-	-	-	-	-	-	-	-	-	-	-	-	-	-	-	-	-	-	-	-	-	-	-	-	-	-	-	-	-	-	-	-	-	-	-	-	-	-	-	-	-	-	-	-	-
6310	-	-	-	-	-	-	-	-	-	-	-	-	-	-	-	-	-	-	-	-	-	-	-	-	-	-	-	-	-	-	-	-	-	-	-	-	-	-	-	-	-	-	-	-	-	-	-	-	-
6311	-	-	-	-	-	-	-	-	-	-	-	-	-	-	-	-	-	-	-	-	-	-	-	-	-	-	-	-	-	-	-	-	-	-	-	-	-	-	-	-	-	-	-	-	-	-	-	-	-
6312	-	-	-	-	-	-	-	-	-	-	-	-	-	-	-	-	-	-	-	-	-	-	-	-	-	-	-	-	-	-	-	-	-	-	-	-	-	-	-	-	-	-	-	-	-	-	-	-	-
6313	-	-	-	-	-	-	-	-	-	-	-	-	-	-	-	-	-	-	-	-	-	-	-	-	-	-	-	-	-	-	-	-	-	-	-	-	-	-	-	-	-	-	-	-	-	-	-	-	-
6314	-	-	-	-	-	-	-	-	-	-	-	-	-	-	-	-	-	-	-	-	-	-	-	-	-	-	-	-	-	-	-	-	-	-	-	-	-	-	-	-	-	-	-	-	-	-	-	-	-
6315	-	-	-	-	-	-	-	-	-	-	-	-	-	-	-	-	-	-	-	-	-	-	-	-	-	-	-	-	-	-	-	-	-	-	-	-	-	-	-	-	-	-	-	-	-	-	-	-	-
6316	-	-	-	-	-	-	-	-	-	-	-	-	-	-	-	-	-	-	-	-	-	-	-	-	-	-	-	-	-	-	-	-	-	-	-	-	-	-	-	-	-	-	-	-	-	-	-	-	-
6317	-	-	-	-	-	-	-	-	-	-	-	-	-	-	-	-	-	-	-	-	-	-	-	-	-	-	-	-	-	-	-	-	-	-	-	-	-	-	-	-	-	-	-	-	-	-	-	-	-
6318	-	-	-	-	-	-	-	-	-	-	-	-	-	-	-	-	-	-	-	-	-	-	-	-	-	-	-	-	-	-	-	-	-	-	-	-	-	-	-	-	-	-	-	-	-	-	-	-	-
6319	-	-	-	-	-	-	-	-	-	-	-	-	-	-	-	-	-	-	-	-	-	-	-	-	-	-	-	-	-	-	-	-	-	-	-	-	-	-	-	-	-	-	-	-	-	-	-	-	-
6722	-	-	-	-	-	-	-	-	-	-	-	-	-	-	-	-	-	-	-	-	-	-	-	-	-	-	-	-	-	-	-	-	-	-	-	-	-	-	-	-	-	-	-	-	-	-	-	-	-
6723	-	-	-	-	-	-	-	-	-	-	-	-	-	-	-	-	-	-	-	-	-	-	-	-	-	-	-	-	-	-	-	-	-	-	-	-	-	-	-	-	-	-	-	-	-	-	-	-	-
6724	-	-	-	-	-	-	-	-	-	-	-	-	-	-	-	-	-	-	-	-	-	-	-	-	-	-	-	-	-	-	-	-	-	-	-	-	-	-	-	-	-	-	-	-	-	-	-	-	-
6725	-	-	-	-	-	-	-	-	-	-	-	-	-	-	-	-	-	-	-	-	-	-	-	-	-	-	-	-	-	-	-	-	-	-	-	-	-	-	-	-	-	-	-	-	-	-	-	-	-
6726	-	-	-	-	-	-	-	-	-	-	-	-	-	-	-	-	-	-	-	-	-	-	-	-	-	-	-	-	-	-	-	-	-	-	-	-	-	-	-	-	-	-	-	-	-	-	-	-	-
6727	-	-	-	-	-	-	-	-	-	-	-	-	-	-	-	-	-	-	-	-	-	-	-	-	-	-	-	-	-	-	-	-	-	-	-	-	-	-	-	-	-	-	-	-	-	-	-	-	-
6728	-	-	-	-	-	-	-	-	-	-	-	-	-	-	-	-	-	-	-	-	-	-	-	-	-	-	-	-	-	-	-	-	-	-	-	-	-	-	-	-	-	-	-	-	-	-	-	-	-
6729	-	-	-	-	-	-	-	-	-	-	-	-	-	-	-	-	-	-	-	-	-	-	-	-	-	-	-	-	-	-	-	-	-	-	-	-	-	-	-	-	-	-	-	-	-	-	-	-	-
6730	-	-	-	-	-	-	-	-	-	-	-	-	-	-	-	-	-	-	-	-	-	-	-	-	-	-	-	-	-	-	-	-	-	-	-	-	-	-	-	-	-	-	-	-	-	-	-	-	-
6731	-	-	-	-	-	-	-	-	-	-	-	-	-	-	-	-	-	-	-	-	-	-	-	-	-	-	-	-	-	-	-	-	-	-	-	-	-	-	-	-	-	-	-	-	-	-	-	-	-
6814	-	-	-	-	-	-	-	-	-	-	-	-	-	-	-	-	-	-	-	-	-	-	-	-	-	-	-	-	-	-	-	-	-	-	-	-	-	-	-	-	-	-	-	-	-	-	-	-	-
6815	-	-	-	-	-	-	-	-	-	-	-	-	-	-	-	-	-	-	-	-	-	-	-	-	-	-	-	-	-	-	-	-	-	-	-	-	-	-	-	-	-	-	-	-	-	-	-	-	-
6816	-	-	-	-	-	-	-	-	-	-	-	-	-	-	-	-	-	-	-	-	-	-	-	-	-	-	-	-	-	-	-	-	-	-	-	-	-	-	-	-	-	-	-	-	-	-	-	-	-
6817	-	-	-	-	-	-	-	-	-	-	-	-	-	-	-	-	-	-	-	-	-	-	-	-	-	-	-	-	-	-	-	-	-	-	-	-	-	-	-	-	-	-	-	-	-	-	-	-	-
6818	-	-	-	-	-	-	-	-	-	-	-	-	-	-	-	-	-	-	-	-	-	-	-	-	-	-	-	-	-	-	-	-	-	-	-	-	-	-	-	-	-	-	-	-	-	-	-	-	-
6819	-	-	-	-	-	-	-	-	-	-	-	-	-	-	-	-	-	-	-	-	-	-	-	-	-	-	-	-	-	-	-	-	-	-	-	-	-	-	-	-	-	-	-	-	-	-	-	-	-
6820	-	-	-	-	-	-	-	-	-	-	-	-	-	-	-	-	-	-	-	-	-	-	-	-	-	-	-	-	-	-	-	-	-	-	-	-	-	-	-	-	-	-	-	-	-	-	-	-	-
6914	-	-	-	-	-	-	-	-	-	-	-	-	-	-	-	-	-	-	-	-	-	-	-	-	-	-	-	-	-	-	-	-	-	-	-	-	-	-	-	-	-	-	-	-	-	-	-	-	-
6915	-	-	-	-	-	-	-	-	-	-	-	-	-	-	-	-	-	-	-	-	-	-	-	-	-	-	-	-	-	-	-	-	-	-	-	-	-	-	-	-	-	-	-	-	-	-	-	-	-
6916	-	-	-	-	-	-	-	-	-	-	-	-	-	-	-	-	-	-	-	-	-	-	-	-	-	-	-	-	-	-	-	-	-	-	-	-	-	-	-	-	-	-	-	-	-	-	-	-	-
6917	-	-	-	-	-	-	-	-	-	-	-	-	-	-	-	-	-	-	-	-	-	-	-	-	-	-	-	-	-	-	-	-	-	-	-	-	-	-	-	-	-	-	-	-	-	-	-	-	-
6918	-	-	-	-	-	-	-	-	-	-	-	-	-	-	-	-	-	-	-	-	-	-	-	-	-	-	-	-	-	-	-	-	-	-	-	-	-	-	-	-	-	-	-	-	-	-	-	-	-
6919	-	-	-	-	-	-	-	-	-	-	-	-	-	-	-	-	-	-	-	-	-	-	-	-	-	-	-	-	-	-	-	-	-	-	-	-	-	-	-	-	-	-	-	-	-	-	-	-	-
6920	-	-	-	-	-	-	-	-	-	-	-	-	-	-	-	-	-	-	-	-	-	-	-	-	-	-	-	-	-	-	-	-	-	-	-	-	-	-	-	-	-	-	-	-	-	-	-	-	-
6921	-	-	-	-	-	-	-	-	-	-	-	-	-	-	-	-	-	-	-	-	-	-	-	-	-	-	-	-	-	-	-	-	-	-	-	-	-	-	-	-	-	-	-	-	-	-	-	-	-
6922	-	-	-	-	-	-	-	-	-	-	-	-	-	-	-	-	-	-	-	-	-	-	-	-	-	-	-	-	-	-	-	-	-	-	-	-	-	-	-	-	-	-	-	-	-	-	-	-	-
6923	-	-	-	-	-	-	-	-	-	-	-	-	-	-	-	-	-	-	-	-	-	-	-	-	-	-	-	-	-	-	-	-	-	-	-	-	-	-	-	-	-	-	-	-	-	-	-	-	-
6924	-	-	-	-	-	-	-	-	-	-	-	-	-	-	-	-	-	-	-	-	-	-	-	-	-	-	-	-	-	-	-	-	-	-	-	-	-	-	-	-	-	-	-	-	-	-	-	-	-
6925	-	-	-	-	-	-	-	-	-	-	-	-	-	-	-	-	-	-	-	-	-	-	-	-	-	-	-	-	-	-	-	-	-	-	-	-	-	-	-	-	-	-	-	-	-	-	-	-	-
6926	-	-	-	-	-	-	-	-	-	-	-	-	-	-	-	-	-	-	-	-	-	-	-	-	-	-	-	-	-	-	-	-	-	-	-	-	-	-	-	-	-	-	-	-	-	-	-	-	-
6927	-	-	-	-	-	-	-	-	-	-	-	-	-	-	-	-	-	-	-	-	-	-	-	-	-	-	-	-	-	-	-	-	-	-	-	-	-	-	-	-	-	-	-	-	-	-	-	-	-
6928	-	-	-	-	-	-	-	-	-	-	-	-	-	-	-	-	-	-	-	-	-	-	-	-	-	-	-	-	-	-	-	-	-	-	-	-	-	-	-	-	-	-	-	-	-	-	-	-	-
6929	-	-	-	-	-	-	-	-	-	-	-	-	-	-	-	-	-	-	-	-	-	-	-	-	-	-	-	-	-	-	-	-	-	-	-	-	-	-	-	-	-	-	-	-	-	-	-	-	-
6930	-	-	-	-	-	-	-	-	-	-	-	-	-	-	-	-	-	-	-	-	-	-	-	-	-	-	-	-	-	-	-	-	-	-	-	-	-	-	-	-	-	-	-	-	-	-	-	-	-
6931	-	-	-	-	-	-	-	-	-	-	-	-	-	-	-	-	-	-	-	-	-	-	-	-	-	-	-	-	-	-	-	-	-	-	-	-	-	-	-	-	-	-	-	-	-	-	-	-	-
6932	-	-	-	-	-	-	-	-	-	-	-	-	-	-	-	-	-	-	-	-	-	-	-	-	-	-	-	-	-	-	-	-	-	-	-	-	-	-	-	-	-	-	-	-	-	-	-	-	-
6933	-	-	-	-	-	-	-	-	-	-	-	-	-	-	-	-	-	-	-	-	-	-	-	-	-	-	-	-	-	-	-	-	-	-	-	-	-	-	-	-	-	-	-	-	-	-	-	-	-
6934	-	-	-	-	-	-	-	-	-	-	-	-	-	-	-	-	-	-	-	-	-	-	-	-	-	-	-	-	-	-	-	-	-	-	-	-	-	-	-	-	-	-	-	-	-	-	-	-	-
6935	-	-	-	-	-	-	-	-	-	-	-	-	-	-	-	-	-	-	-	-	-	-	-	-	-	-	-	-	-	-	-	-	-	-	-	-	-	-	-	-	-	-	-	-	-	-	-	-	-
6936	-	-	-	-	-	-	-	-	-	-	-	-	-	-	-	-	-	-	-	-	-	-	-	-	-	-	-	-	-	-	-	-	-	-	-	-	-	-	-	-	-	-	-	-	-	-	-	-	-
6937	-	-	-	-	-	-	-	-	-	-	-	-	-	-	-	-	-	-	-	-	-	-	-	-	-	-	-	-	-	-	-	-	-	-	-	-	-	-	-	-	-	-	-	-	-	-	-	-	-
6938	-	-	-	-	-	-	-	-	-	-	-	-	-	-	-	-	-	-	-	-	-	-	-	-	-	-	-	-	-	-	-	-	-	-	-	-	-	-	-	-	-	-	-	-	-	-	-	-	-
6939	-	-	-	-	-	-	-	-	-	-	-	-	-	-	-	-	-	-	-	-	-	-	-	-	-	-	-	-	-	-	-	-	-	-	-	-	-	-	-	-	-	-	-	-	-	-	-	-	-
6940	-	-	-	-	-	-	-	-	-	-	-	-	-	-	-	-	-	-	-	-	-	-	-	-	-	-	-	-	-	-	-	-	-	-	-	-	-	-	-	-	-	-	-	-	-	-	-	-	-
6941	-	-	-	-	-	-	-	-	-	-	-	-	-	-	-	-	-	-	-	-	-	-	-	-	-	-	-	-	-	-	-	-	-	-	-	-	-	-	-	-	-	-	-	-	-	-	-	-	-
6942	-	-	-	-	-	-	-	-	-	-	-	-	-	-	-	-	-	-	-	-	-	-	-	-	-	-	-	-	-	-	-	-	-	-	-	-	-	-	-	-	-	-	-	-	-	-	-	-	-
6943	-	-	-	-	-	-	-	-	-	-	-	-	-	-	-	-	-	-	-	-	-	-	-	-	-	-	-	-	-	-	-	-	-	-	-	-	-	-	-	-	-	-	-	-	-	-	-	-	-
6944	-	-	-	-	-	-	-	-	-	-	-	-	-	-	-	-	-	-	-	-	-	-	-	-	-	-	-	-	-	-	-	-	-	-	-	-	-	-	-	-	-	-	-	-	-	-	-	-	-
6945	-	-	-	-	-	-	-	-	-	-	-	-	-	-	-	-	-	-	-	-	-	-	-	-	-	-	-	-	-	-	-	-	-	-	-	-	-	-	-	-	-	-	-	-	-	-	-	-	-
6946	-	-	-	-	-	-	-	-	-	-	-	-	-	-	-	-	-	-	-	-	-	-	-	-	-	-	-	-	-	-	-	-	-	-	-	-	-	-	-	-	-	-	-	-	-	-	-	-	-
6947	-	-	-	-	-	-	-	-	-	-	-	-	-	-	-	-	-	-	-	-	-	-	-	-	-	-	-	-	-	-	-	-	-	-	-	-	-	-	-	-	-	-	-	-	-	-	-	-	-
6948	-	-	-	-	-	-	-	-	-	-	-	-	-	-	-	-	-	-	-	-	-	-	-	-	-	-	-	-	-	-	-	-	-	-	-	-	-	-	-	-	-	-	-	-	-	-	-	-	-
6949	-	-	-	-	-	-	-	-	-	-	-	-	-	-	-	-	-	-	-	-	-	-	-	-	-	-	-	-	-	-	-	-	-	-	-	-	-	-	-	-	-	-	-	-	-	-	-	-	-
6950	-	-	-	-	-	-	-	-	-	-	-	-	-	-	-	-	-	-	-	-	-	-	-	-	-	-	-	-	-	-	-	-	-	-	-	-	-	-	-	-	-	-	-	-	-	-	-	-	-
6951	-	-	-	-	-	-	-	-	-	-	-	-	-	-	-	-	-	-	-	-	-	-	-	-	-	-	-	-	-	-	-	-	-	-	-	-	-	-	-	-	-	-	-	-	-	-	-	-	-
6952	-	-	-	-	-	-	-	-	-	-	-	-	-	-	-	-	-	-	-	-	-	-	-	-	-	-	-	-	-	-	-	-	-	-	-	-	-	-	-	-	-	-	-	-	-	-	-	-	-
6953	-	-	-	-	-	-	-	-	-	-	-	-	-	-	-	-	-	-	-	-	-	-	-	-	-	-	-	-	-	-	-	-	-	-	-	-	-	-	-	-	-	-	-	-	-	-	-	-	-
6954	-	-	-	-	-	-	-	-	-	-	-	-	-	-	-	-	-	-	-	-	-	-	-	-	-	-	-	-	-	-	-	-	-	-	-	-	-	-	-	-	-	-	-	-	-	-	-	-	-
6955	-	-	-	-	-	-	-	-	-	-	-	-	-	-	-	-	-	-	-	-	-	-	-	-	-	-	-	-	-	-	-	-	-	-	-	-	-	-	-	-	-	-	-	-	-	-	-	-	-
6956	-	-	-	-	-	-	-	-	-	-	-	-	-	-	-	-	-	-	-	-	-	-	-	-	-	-	-	-	-	-	-	-	-	-	-	-	-	-	-	-	-	-	-	-	-	-	-	-	-
6957	-	-	-	-	-	-	-	-	-	-	-	-	-	-	-	-	-	-	-	-	-	-	-	-	-	-	-	-	-	-	-	-	-	-	-	-	-	-	-	-	-	-	-	-	-	-	-	-	-
6958	-	-	-	-	-	-	-	-	-	-	-	-	-	-	-	-	-	-	-	-	-	-	-	-	-	-	-	-	-	-	-	-	-	-	-	-	-	-	-	-	-	-	-	-	-	-	-	-	-
6959	-	-	-	-	-	-	-	-	-	-	-	-	-	-	-	-	-	-	-	-	-	-	-	-	-	-	-	-	-	-	-	-	-	-	-	-	-	-	-	-	-	-	-	-	-	-	-	-	-
6960	-	-	-	-	-	-	-	-	-	-	-	-	-	-	-	-	-	-	-	-	-	-	-	-	-	-	-	-	-	-	-	-	-	-	-	-	-	-	-	-	-	-	-	-	-	-	-	-	-
6961	-	-	-	-	-	-	-	-	-	-	-	-	-	-	-	-	-	-	-	-	-	-	-	-	-	-	-	-	-	-	-	-	-	-	-	-	-	-	-	-	-	-	-	-	-	-	-	-	-
6962	-	-	-	-	-	-	-	-	-	-	-	-	-	-	-	-	-	-	-	-	-	-	-	-	-	-	-	-	-	-	-	-	-	-	-	-	-	-	-	-	-	-	-	-	-	-	-	-	-
6963	-	-	-	-	-	-	-	-	-	-	-	-	-	-	-	-	-	-	-	-	-	-	-	-	-	-	-	-	-	-	-	-	-	-	-	-	-	-	-	-	-	-	-	-	-	-	-	-	-
6964	-	-	-	-	-	-	-	-	-	-	-	-	-	-	-	-	-	-	-	-	-	-	-	-	-	-	-	-	-	-	-	-	-	-	-	-	-	-	-	-	-	-	-	-	-	-	-	-	-
6965	-	-	-	-	-	-	-	-	-	-	-	-	-	-	-	-	-	-	-	-	-	-	-	-	-	-	-	-	-	-	-	-	-	-	-	-	-	-	-	-	-	-	-	-	-	-	-	-	-
6966	-	-	-	-	-	-	-	-	-	-	-	-	-	-	-	-	-	-	-	-	-	-	-	-	-	-	-	-	-	-	-	-	-	-	-	-	-	-	-	-	-	-	-	-	-	-	-	-	-
6967	-	-	-	-	-	-	-	-	-	-	-	-	-	-	-	-	-	-	-	-	-	-	-	-	-	-	-	-	-	-	-	-	-	-	-	-	-	-	-	-	-	-	-	-	-	-	-	-	-
6968	-	-	-	-	-	-	-	-	-	-	-	-	-	-	-	-	-	-	-	-	-	-	-	-	-	-	-	-	-	-	-	-	-	-	-	-	-	-	-	-	-	-	-	-	-	-	-	-	-
6969	-	-	-	-	-	-	-	-	-	-	-	-	-	-	-	-	-	-	-	-	-	-	-	-	-	-	-	-	-	-	-	-	-	-	-	-	-	-	-	-	-	-	-	-	-	-	-	-	-
6970	-	-	-	-	-	-	-	-	-	-	-	-	-	-	-	-	-	-	-	-	-	-	-	-	-	-	-	-	-	-	-	-	-	-	-	-	-	-	-	-	-	-	-	-	-	-	-	-	-
6971	-	-	-	-	-	-	-	-	-	-	-	-	-	-	-	-	-	-	-	-	-	-	-	-	-	-	-	-	-	-	-	-	-	-	-	-	-	-	-	-	-	-	-	-	-	-	-	-	-
6972	-	-	-	-	-	-	-	-	-	-	-	-	-	-	-	-	-	-	-	-	-	-	-	-	-	-	-	-	-	-	-	-	-	-	-	-	-	-	-	-	-	-	-	-	-	-	-	-	-
6973	-	-	-	-	-	-	-	-	-	-	-	-	-	-	-	-	-	-	-	-	-	-	-	-	-	-	-	-	-	-	-	-	-	-	-	-	-	-	-	-	-	-	-	-	-	-	-	-	-
6974	-	-	-	-	-	-	-	-	-	-	-	-	-	-	-	-	-	-	-	-	-	-	-	-	-	-	-	-	-	-	-	-	-	-	-	-	-	-	-	-	-	-	-	-	-	-	-	-	-
6975	-	-	-	-	-	-	-	-	-	-	-	-	-	-	-	-	-	-	-	-	-	-	-	-	-	-	-	-	-	-	-	-	-	-	-	-	-	-	-	-	-	-	-	-	-	-	-	-	-
6976	-	-	-	-	-	-	-	-	-	-	-	-	-	-	-	-	-	-	-	-	-	-	-	-	-	-	-	-	-	-	-	-	-	-	-	-	-	-	-	-	-	-	-	-	-	-	-	-	-
6977	-	-	-	-	-	-	-	-	-	-	-	-	-	-	-	-	-	-	-	-	-	-	-	-	-	-	-	-	-	-	-	-	-	-	-	-	-	-	-	-	-	-	-	-	-	-	-	-	-
6978	-	-	-	-	-	-	-	-	-	-	-	-	-	-	-	-	-	-	-	-	-	-	-	-	-	-	-	-	-	-	-	-	-	-	-	-	-	-	-	-	-	-	-	-	-	-	-	-	-
6979	-	-	-	-	-	-	-	-	-	-	-	-	-	-	-	-	-	-	-	-	-	-	-	-	-	-	-	-	-	-	-	-	-	-	-	-	-	-	-	-	-	-	-	-	-	-	-	-	-
7250	-	-	-	-	-	-	-	-	-	-	-	-	-	-	-	-	-	-	-	-	-	-	-	-	-	-	-	-	-	-	-	-	-	-	-	-	-	-	-	-	-	-	-	-	-	-	-	-	-
7251	-	-	-	-	-	-	-	-	-	-	-	-	-	-	-	-	-	-	-	-	-	-	-	-	-	-	-	-	-	-	-	-	-	-	-	-	-	-	-	-	-	-	-	-	-	-	-	-	-
7252	-	-	-	-	-	-	-	-	-	-	-	-	-	-	-	-	-	-	-	-	-	-	-	-	-	-	-	-	-	-	-	-	-	-	-	-	-	-	-	-	-	-	-	-	-	-	-	-	-
7253	-	-	-	-	-	-	-	-	-	-	-	-	-	-	-	-	-	-	-	-	-	-	-	-	-	-	-	-	-	-	-	-	-	-	-	-	-	-	-	-	-	-	-	-	-	-	-	-	-
7254	-	-	-	-	-	-	-	-	-	-	-	-	-	-	-	-	-	-	-	-	-	-	-	-	-	-	-	-	-	-	-	-	-	-	-	-	-	-	-	-	-	-	-	-	-	-	-	-	-
7255	-	-	-	-	-	-	-	-	-	-	-	-	-	-	-	-	-	-	-	-	-	-	-	-	-	-	-	-	-	-	-	-	-	-	-	-	-	-	-	-	-	-	-	-	-	-	-	-	-
7256	-	-	-	-	-	-	-	-	-	-	-	-	-	-	-	-	-	-	-	-	-	-	-	-	-	-	-	-	-	-	-	-	-	-	-	-	-	-	-	-	-	-	-	-	-	-	-	-	-
7257	-	-	-	-	-	-	-	-	-	-	-	-	-	-	-	-	-	-	-	-	-	-	-	-	-	-	-	-	-	-	-	-	-	-	-	-	-	-	-	-	-	-	-	-	-	-	-	-	-
7258	-	-	-	-	-	-	-	-	-	-	-	-	-	-	-	-	-	-	-	-	-	-	-	-	-	-	-	-	-	-	-	-	-	-	-	-	-	-	-	-	-	-	-	-	-	-	-	-	-
7259	-	-	-	-	-	-	-	-	-	-	-	-	-	-	-	-	-	-	-	-	-	-	-	-	-	-	-	-	-	-	-	-	-	-	-	-	-	-	-	-	-	-	-	-	-	-	-	-	-
7260	-	-	-	-	-	-	-	-	-	-	-	-	-	-	-	-	-	-	-	-	-	-	-	-	-	-	-	-	-	-	-	-	-	-	-	-	-	-	-	-	-	-	-	-	-	-	-	-	-
7261	-	-	-	-	-	-	-	-	-	-	-	-	-	-	-	-	-	-	-	-	-	-	-	-	-	-	-	-	-	-	-	-	-	-	-	-	-	-	-	-	-	-	-	-	-	-	-	-	-
7262	-	-	-	-	-	-	-	-	-	-	-	-	-	-	-	-	-	-	-	-	-	-	-	-	-	-	-	-	-	-	-	-	-	-	-	-	-	-	-	-	-	-	-	-	-	-	-	-	-
7263	-	-	-	-	-	-	-	-	-	-	-	-	-	-	-	-	-	-	-	-	-	-	-	-	-	-	-	-	-	-	-	-	-	-	-	-	-	-	-	-	-	-	-	-	-	-	-	-	-
7264	-	-	-	-	-	-	-	-	-	-	-	-	-	-	-	-	-	-	-	-	-	-	-	-	-	-	-	-	-	-	-	-	-	-	-	-	-	-	-	-	-	-	-	-	-	-	-	-	-
7265	-	-	-	-	-	-	-	-	-	-	-	-	-	-	-	-	-	-	-	-	-	-	-	-	-	-	-	-	-	-	-	-	-	-	-	-	-	-	-	-	-	-	-	-	-	-	-	-	-
7266	-	-	-	-	-	-	-	-	-	-	-	-	-	-	-	-	-	-	-	-	-	-	-	-	-	-	-	-	-	-	-	-	-	-	-	-	-	-	-	-	-	-	-	-	-	-	-	-	-
7267	-	-	-	-	-	-	-	-	-	-	-	-	-	-	-	-	-	-	-	-	-	-	-	-	-	-	-	-	-	-	-	-	-	-	-	-	-	-	-	-	-	-	-	-	-	-	-	-	-
7268	-	-	-	-	-	-	-	-	-	-	-	-	-	-	-	-	-	-	-	-	-	-	-	-	-	-	-	-	-	-	-	-	-	-	-	-	-	-	-	-	-	-	-	-	-	-	-	-	-
7269	-	-	-	-	-	-	-	-	-	-	-	-	-	-	-	-	-	-	-	-	-	-	-	-	-	-	-	-	-	-	-	-	-	-	-	-	-	-	-	-	-	-	-	-	-	-	-	-	-
7270	-	-	-	-	-	-	-	-	-	-	-	-	-	-	-	-	-	-	-	-	-	-	-	-	-	-	-	-	-	-	-	-	-	-	-	-	-	-	-	-	-	-	-	-	-	-	-	-	-
7271	-	-	-	-	-	-	-	-	-	-	-	-	-	-	-	-	-	-	-	-	-	-	-	-	-	-	-	-	-	-	-	-	-	-	-	-	-	-	-	-	-	-	-	-	-	-	-	-	-
7272	-	-	-	-	-	-	-	-	-	-	-	-	-	-	-	-	-	-	-	-	-	-	-	-	-	-	-	-	-	-	-	-	-	-	-	-	-	-	-	-	-	-	-	-	-	-	-	-	-
7273	-	-	-	-	-	-	-	-	-	-	-	-	-	-	-	-	-	-	-	-	-	-	-	-	-	-	-	-	-	-	-	-	-	-	-	-	-	-	-	-	-	-	-	-	-	-	-	-	-
7274	-	-	-	-	-	-	-	-	-	-	-	-	-	-	-	-	-	-	-	-	-	-	-	-	-	-	-	-	-	-	-	-	-	-	-	-	-	-	-	-	-	-	-	-	-	-	-	-	-
7275	-	-	-	-	-	-	-	-	-	-	-	-	-	-	-	-	-	-	-	-	-	-	-	-	-	-	-	-	-	-	-	-	-	-	-	-	-	-	-	-	-	-	-	-	-	-	-	-	-
7276	-	-	-	-	-	-	-	-	-	-	-	-	-	-	-	-	-	-	-	-	-	-	-	-	-	-	-	-	-	-	-	-	-	-	-	-	-	-	-	-	-	-	-	-	-	-	-	-	-
7277	-	-	-	-	-	-	-	-	-	-	-	-	-	-	-	-	-	-	-	-	-	-	-	-	-	-	-	-	-	-	-	-	-	-	-	-	-	-	-	-	-	-	-	-	-	-	-	-	-
7278	-	-	-	-	-	-	-	-	-	-	-	-	-	-	-	-	-	-	-	-	-	-	-	-	-	-	-	-	-	-	-	-	-	-	-	-	-	-	-	-	-	-	-	-	-	-	-	-	-
7279	-	-	-	-	-	-	-	-	-	-	-	-	-	-	-	-	-	-	-	-	-	-	-	-	-	-	-	-	-	-	-	-	-	-	-	-	-	-	-	-	-	-	-	-	-	-	-	-	-
7280	-	-	-	-	-	-	-	-	-	-	-	-	-	-	-	-	-	-	-	-	-	-	-	-	-	-	-	-	-	-	-	-	-	-	-	-	-	-	-	-	-	-	-	-	-	-	-	-	-
7281	-	-	-	-	-	-	-	-	-	-	-	-	-	-	-	-	-	-	-	-	-	-	-	-	-	-	-	-	-	-	-	-	-	-	-	-	-	-	-	-	-	-	-	-	-	-	-	-	-
7282	-	-	-	-	-	-	-	-	-	-	-	-	-	-	-	-	-	-	-	-	-	-	-	-	-	-	-	-	-	-	-	-	-	-	-	-	-	-	-	-	-	-	-	-	-	-	-	-	-
7283	-	-	-	-	-	-	-	-	-	-	-	-	-	-	-	-	-	-	-	-	-	-	-	-	-	-	-	-	-	-	-	-	-	-	-	-	-	-	-	-	-	-	-	-	-	-	-	-	-
7284	-	-	-	-	-	-	-	-	-	-	-	-	-	-	-	-	-	-	-	-	-	-	-	-	-	-	-	-	-	-	-	-	-	-	-	-	-	-	-	-	-	-	-	-	-	-	-	-	-
7285	-	-	-	-	-	-	-	-	-	-	-	-	-	-	-	-	-	-	-	-	-	-	-	-	-	-	-	-	-	-	-	-	-	-	-	-	-	-	-	-	-	-	-	-	-	-	-	-	-
7286	-	-	-	-	-	-	-	-	-	-	-	-	-	-	-	-	-	-	-	-	-	-	-	-	-	-	-	-	-	-	-	-	-	-	-	-	-	-	-	-	-	-	-	-	-	-	-	-	-
7287	-	-	-	-	-	-	-	-	-	-	-	-	-	-	-	-	-	-	-	-	-	-	-	-	-	-	-	-	-	-	-	-	-	-	-	-	-	-	-	-	-	-	-	-	-	-	-	-	-
7288	-	-	-	-	-	-	-	-	-	-	-	-	-	-	-	-	-	-	-	-	-	-	-	-	-	-	-	-	-	-	-	-	-	-	-	-	-	-	-	-	-	-	-	-	-	-	-	-	-
7289	-	-	-	-	-	-	-	-	-	-	-	-	-	-	-	-	-	-	-	-	-	-	-	-	-	-	-	-	-	-	-	-	-	-	-	-	-	-	-	-	-	-	-	-	-	-	-	-	-
7290	-	-	-	-	-	-	-	-	-	-	-	-	-	-	-	-	-	-	-	-	-	-	-	-	-	-	-	-	-	-	-	-	-	-	-	-	-	-	-	-	-	-	-	-	-	-	-	-	-
7291	-	-	-	-	-	-	-	-	-	-	-	-	-	-	-	-	-	-	-	-	-	-	-	-	-	-	-	-	-	-	-	-	-	-	-	-	-	-	-	-	-	-	-	-	-	-	-	-	-
7292	-	-	-	-	-	-	-	-	-	-	-	-	-	-	-	-	-	-	-	-	-	-	-	-	-	-	-	-	-	-	-	-	-	-	-	-	-	-	-	-	-	-	-	-	-	-	-	-	-
7293	-	-	-	-	-	-	-	-	-	-	-	-	-	-	-	-	-	-	-	-	-	-	-	-	-	-	-	-	-	-	-	-	-	-	-	-	-	-	-	-	-	-	-	-	-	-	-	-	-
7294	-	-	-	-	-	-	-	-	-	-	-	-	-	-	-	-	-	-	-	-	-	-	-	-	-	-	-	-	-	-	-	-	-	-	-	-	-	-	-	-	-	-	-	-	-	-	-	-	-
7295	-	-	-	-	-	-	-	-	-	-	-	-	-	-	-	-	-	-	-	-	-	-	-	-	-	-	-	-	-	-	-	-	-	-	-	-	-	-	-	-	-	-	-	-	-	-	-	-	-
7296	-	-	-	-	-	-	-	-	-	-	-	-	-	-	-	-	-	-	-	-	-	-	-	-	-	-	-	-	-	-	-	-	-	-	-	-	-	-	-	-	-	-	-	-	-	-	-	-	-
7297	-	-	-	-	-	-	-	-	-	-	-	-	-	-	-	-	-	-	-	-	-	-	-	-	-	-	-	-	-	-	-	-	-	-	-	-	-	-	-	-	-	-	-	-	-	-	-	-	-
7298	-	-	-	-	-	-	-	-	-	-	-	-	-	-	-	-	-	-	-	-	-	-	-	-	-	-	-	-	-	-	-	-	-	-	-	-	-	-	-	-	-	-	-	-	-	-	-	-	-
7299	-	-	-	-	-	-	-	-	-	-	-	-	-	-	-	-	-	-	-	-	-	-	-	-	-	-	-	-	-	-	-	-	-	-	-	-	-	-	-	-	-	-	-	-	-	-	-	-	-
7300	-	-	-	-	-	-	-	-	-	-	-	-	-	-	-	-	-	-	-	-	-	-	-	-	-	-	-	-	-	-	-	-	-	-	-	-	-	-	-	-	-	-	-	-	-	-	-	-	-
7301	-	-	-	-	-	-	-	-	-	-	-	-	-	-	-	-	-	-	-	-	-	-	-	-	-	-	-	-	-	-	-	-	-	-	-	-	-	-	-	-	-	-	-	-	-	-	-	-	-
7302	-	-	-	-	-	-	-	-	-	-	-	-	-	-	-	-	-	-	-	-	-	-	-	-	-	-	-	-	-	-	-	-	-	-	-	-	-	-	-	-	-	-	-	-	-	-	-	-	-
7303	-	-	-	-	-	-	-	-	-	-	-	-	-	-	-	-	-	-	-	-	-	-	-	-	-	-	-	-	-	-	-	-	-	-	-	-	-	-	-	-	-	-	-	-	-	-	-	-	-
7304	-	-	-	-	-	-	-	-	-	-	-	-	-	-	-	-	-	-	-	-	-	-	-	-	-	-	-	-	-	-	-	-	-	-	-	-	-	-	-	-	-	-	-	-	-	-	-	-	-
7305	-	-	-	-	-	-	-	-	-	-	-	-	-	-	-	-	-	-	-	-	-	-	-	-	-	-	-	-	-	-	-	-	-	-	-	-	-	-	-	-	-	-	-	-	-	-	-	-	-
7306	-	-	-	-	-	-	-	-	-	-	-	-	-	-	-	-	-	-	-	-	-	-	-	-	-	-	-	-	-	-	-	-	-	-	-	-	-	-	-	-	-	-	-	-	-	-	-	-	-
7307	-	-	-	-	-	-	-	-	-	-	-	-	-	-	-	-	-	-	-	-	-	-	-	-	-	-	-	-	-	-	-	-	-	-	-	-	-	-	-	-	-	-	-	-	-	-	-	-	-
7308	-	-	-	-	-	-	-	-	-	-	-	-	-	-	-	-	-	-	-	-	-	-	-	-	-	-	-	-	-	-	-	-	-	-	-	-	-	-	-	-	-	-	-	-	-	-	-	-	-
7309	-	-	-	-	-	-	-	-	-	-	-	-	-	-	-	-	-	-	-	-	-	-	-	-	-	-	-	-	-	-	-	-	-	-	-	-	-	-	-	-	-	-	-	-	-	-	-	-	-
7310	-	-	-	-	-	-	-	-	-	-	-	-	-	-	-	-	-	-	-	-	-	-	-	-	-	-	-	-	-	-	-	-	-	-	-	-	-	-	-	-	-	-	-	-	-	-	-	-	-
7311	-	-	-	-	-	-	-	-	-	-	-	-	-	-	-	-	-	-	-	-	-	-	-	-	-	-	-	-	-	-	-	-	-	-	-	-	-	-	-	-	-	-	-	-	-	-	-	-	-
7312	-	-	-	-	-	-	-	-	-	-	-	-	-	-	-	-	-	-	-	-	-	-	-	-	-	-	-	-	-	-	-	-	-	-	-	-	-	-	-	-	-	-	-	-	-	-	-	-	-
7313	-	-	-	-	-	-	-	-	-	-	-	-	-	-	-	-	-	-	-	-	-	-	-	-	-	-	-	-	-	-	-	-	-	-	-	-	-	-	-	-	-	-	-	-	-	-	-	-	-
7314	-	-	-	-	-	-	-	-	-	-	-	-	-	-	-	-	-	-	-	-	-	-	-	-	-	-	-	-	-	-	-	-	-	-	-	-	-	-	-	-	-	-	-	-	-	-	-	-	-
7315	-	-	-	-	-	-	-	-	-	-	-	-	-	-	-	-	-	-	-	-	-	-	-	-	-	-	-	-	-	-	-	-	-	-	-	-	-	-	-	-	-	-	-	-	-	-	-	-	-
7316	-	-	-	-	-	-	-	-	-	-	-	-	-	-	-	-	-	-	-	-	-	-	-	-	-	-	-	-	-	-	-	-	-	-	-	-	-	-	-	-	-	-	-	-	-	-	-	-	-
7317	-	-	-	-	-	-	-	-	-	-	-	-	-	-	-	-	-	-	-	-	-	-	-	-	-	-	-	-	-	-	-	-	-	-	-	-	-	-	-	-	-	-	-	-	-	-	-	-	-
7318	-	-	-	-	-	-	-	-	-	-	-	-	-	-	-	-	-	-	-	-	-	-	-	-	-	-	-	-	-	-	-	-	-	-	-	-	-	-	-	-	-	-	-	-	-	-	-	-	-
7319	-	-	-	-	-	-	-	-	-	-	-	-	-	-	-	-	-	-	-	-	-	-	-	-	-	-	-	-	-	-	-	-	-	-	-	-	-	-	-	-	-	-	-	-	-	-	-	-	-
7320	-	-	-	-	-	-	-	-	-	-	-	-	-	-	-	-	-	-	-	-	-	-	-	-	-	-	-	-	-	-	-	-	-	-	-	-	-	-	-	-	-	-	-	-	-	-	-	-	-
7321	-	-	-	-	-	-	-	-	-	-	-	-	-	-	-	-	-	-	-	-	-	-	-	-	-	-	-	-	-	-	-	-	-	-	-	-	-	-	-	-	-	-	-	-	-	-	-	-	-
7322	-	-	-	-	-	-	-	-	-	-	-	-	-	-	-	-	-	-	-	-	-	-	-	-	-	-	-	-	-	-	-	-	-	-	-	-	-	-	-	-	-	-	-	-	-	-	-	-	-
7323	-	-	-	-	-	-	-	-	-	-	-	-	-	-	-	-	-	-	-	-	-	-	-	-	-	-	-	-	-	-	-	-	-	-	-	-	-	-	-	-	-	-	-	-	-	-	-	-	-
7324	-	-	-	-	-	-	-	-	-	-	-	-	-	-	-	-	-	-	-	-	-	-	-	-	-	-	-	-	-	-	-	-	-	-	-	-	-	-	-	-	-	-	-	-	-	-	-	-	-
7325	-	-	-	-	-	-	-	-	-	-	-	-	-	-	-	-	-	-	-	-	-	-	-	-	-	-	-	-	-	-	-	-	-	-	-	-	-	-	-	-	-	-	-	-	-	-	-	-	-
7326	-	-	-	-	-	-	-	-	-	-	-	-	-	-	-	-	-	-	-	-	-	-	-	-	-	-	-	-	-	-	-	-	-	-	-	-	-	-	-	-	-	-	-	-	-	-	-	-	-
7327	-	-	-	-	-	-	-	-	-	-	-	-	-	-	-	-	-	-	-	-	-	-	-	-	-	-	-	-	-	-	-	-	-	-	-	-	-	-	-	-	-	-	-	-	-	-	-	-	-
7328	-	-	-	-	-	-	-	-	-	-	-	-	-	-	-	-	-	-	-	-	-	-	-	-	-	-	-	-	-	-	-	-	-	-	-	-	-	-	-	-	-	-	-	-	-	-	-	-	-
7329	-	-	-	-	-	-	-	-	-	-	-	-	-	-	-	-	-	-	-	-	-	-	-	-	-	-	-	-	-	-	-	-	-	-	-	-	-	-	-	-	-	-	-	-	-	-	-	-	-
7330	-	-	-	-	-	-	-	-	-	-	-	-	-	-	-	-	-	-	-	-	-	-	-	-	-	-	-	-	-	-	-	-	-	-	-	-	-	-	-	-	-	-	-	-	-	-	-	-	-
7331	-	-	-	-	-	-	-	-	-	-	-	-	-	-	-	-	-	-	-	-	-	-	-	-	-	-	-	-	-	-	-	-	-	-	-	-	-	-	-	-	-	-	-	-	-	-	-	-	-
7332	-	-	-	-	-	-	-	-	-	-	-	-	-	-	-	-	-	-	-	-	-	-	-	-	-	-	-	-	-	-	-	-	-	-	-	-	-	-	-	-	-	-	-	-	-	-	-	-	-
7333	-	-	-	-	-	-	-	-	-	-	-	-	-	-	-	-	-	-	-	-	-	-	-	-	-	-	-	-	-	-	-	-	-	-	-	-	-	-	-	-	-	-	-	-	-	-	-	-	-
7334	-	-	-	-	-	-	-	-	-	-	-	-	-	-	-	-	-	-	-	-	-	-	-	-	-	-	-	-	-	-	-	-	-	-	-	-	-	-	-	-	-	-	-	-	-	-	-	-	-
7335	-	-	-	-	-	-	-	-	-	-	-	-	-	-	-	-	-	-	-	-	-	-	-	-	-	-	-	-	-	-	-	-	-	-	-	-	-	-	-	-	-	-	-	-	-	-	-	-	-
7336	-	-	-	-	-	-	-	-	-	-	-	-	-	-	-	-	-	-	-	-	-	-	-	-	-	-	-	-	-	-	-	-	-	-	-	-	-	-	-	-	-	-	-	-	-	-	-	-	-
7337	-	-	-	-	-	-	-	-	-	-	-	-	-	-	-	-	-	-	-	-	-	-	-	-	-	-	-	-	-	-	-	-	-	-	-	-	-	-	-	-	-	-	-	-	-	-	-	-	-
7338	-	-	-	-	-	-	-	-	-	-	-	-	-	-	-	-	-	-	-	-	-	-	-	-	-	-	-	-	-	-	-	-	-	-	-	-	-	-	-	-	-	-	-	-	-	-	-	-	-
7339	-	-	-	-	-	-	-	-	-	-	-	-	-	-	-	-	-	-	-	-	-	-	-	-	-	-	-	-	-	-	-	-	-	-	-	-	-	-	-	-	-	-	-	-	-	-	-	-	-
7340	-	-	-	-	-	-	-	-	-	-	-	-	-	-	-	-	-	-	-	-	-	-	-	-	-	-	-	-	-	-	-	-	-	-	-	-	-	-	-	-	-	-	-	-	-	-	-	-	-
7341	-	-	-	-	-	-	-	-	-	-	-	-	-	-	-	-	-	-	-	-	-	-	-	-	-	-	-	-	-	-	-	-	-	-	-	-	-	-	-	-	-	-	-	-	-	-	-	-	-
7342	-	-	-	-	-	-	-	-	-	-	-	-	-	-	-	-	-	-	-	-	-	-	-	-	-	-	-	-	-	-	-	-	-	-	-	-	-	-	-	-	-	-	-	-	-	-	-	-	-
7343	-	-	-	-	-	-	-	-	-	-	-	-	-	-	-	-	-	-	-	-	-	-	-	-	-	-	-	-	-	-	-	-	-	-	-	-	-	-	-	-	-	-	-	-	-	-	-	-	-
7344	-	-	-	-	-	-	-	-	-	-	-	-	-	-	-	-	-	-	-	-	-	-	-	-	-	-	-	-	-	-	-	-	-	-	-	-	-	-	-	-	-	-	-	-	-	-	-	-	-
7356	-	-	-	-	-	-	-	-	-	-	-	-	-	-	-	-	-	-	-	-	-	-	-	-	-	-	-	-	-	-	-	-	-	-	-	-	-	-	-	-	-	-	-	-	-	-	-	-	-
7357	-	-	-	-	-	-	-	-	-	-	-	-	-	-	-	-	-	-	-	-	-	-	-	-	-	-	-	-	-	-	-	-	-	-	-	-	-	-	-	-	-	-	-	-	-	-	-	-	-
7358	-	-	-	-	-	-	-	-	-	-	-	-	-	-	-	-	-	-	-	-	-	-	-	-	-	-	-	-	-	-	-	-	-	-	-	-	-	-	-	-	-	-	-	-	-	-	-	-	-
7359	-	-	-	-	-	-	-	-	-	-	-	-	-	-	-	-	-	-	-	-	-	-	-	-	-	-	-	-	-	-	-	-	-	-	-	-	-	-	-	-	-	-	-	-	-	-	-	-	-
7360	-	-	-	-	-	-	-	-	-	-	-	-	-	-	-	-	-	-	-	-	-	-	-	-	-	-	-	-	-	-	-	-	-	-	-	-	-	-	-	-	-	-	-	-	-	-	-	-	-
7361	-	-	-	-	-	-	-	-	-	-	-	-	-	-	-	-	-	-	-	-	-	-	-	-	-	-	-	-	-	-	-	-	-	-	-	-	-	-	-	-	-	-	-	-	-	-	-	-	-
7362	-	-	-	-	-	-	-	-	-	-	-	-	-	-	-	-	-	-	-	-	-	-	-	-	-	-	-	-	-	-	-	-	-	-	-	-	-	-	-	-	-	-	-	-	-	-	-	-	-
7363	-	-	-	-	-	-	-	-	-	-	-	-	-	-	-	-	-	-	-	-	-	-	-	-	-	-	-	-	-	-	-	-	-	-	-	-	-	-	-	-	-	-	-	-	-	-	-	-	-
7364	-	-	-	-	-	-	-	-	-	-	-	-	-	-	-	-	-	-	-	-	-	-	-	-	-	-	-	-	-	-	-	-	-	-	-	-	-	-	-	-	-	-	-	-	-	-	-	-	-
7365	-	-	-	-	-	-	-	-	-	-	-	-	-	-	-	-	-	-	-	-	-	-	-	-	-	-	-	-	-	-	-	-	-	-	-	-	-	-	-	-	-	-	-	-	-	-	-	-	-
7366	-	-	-	-	-	-	-	-	-	-	-	-	-	-	-	-	-	-	-	-	-	-	-	-	-	-	-	-	-	-	-	-	-	-	-	-	-	-	-	-	-	-	-	-	-	-	-	-	-
7367	-	-	-	-	-	-	-	-	-	-	-	-	-	-	-	-	-	-	-	-	-	-	-	-	-	-	-	-	-	-	-	-	-	-	-	-	-	-	-	-	-	-	-	-	-	-	-	-	-
7368	-	-	-	-	-	-	-	-	-	-	-	-	-	-	-	-	-	-	-	-	-	-	-	-	-	-	-	-	-	-	-	-	-	-	-	-	-	-	-	-	-	-	-	-	-	-	-	-	-
7369	-	-	-	-	-	-	-	-	-	-	-	-	-	-	-	-	-	-	-	-	-	-	-	-	-	-	-	-	-	-	-	-	-	-	-	-	-	-	-	-	-	-	-	-	-	-	-	-	-
7370	-	-	-	-	-	-	-	-	-	-	-	-	-	-	-	-	-	-	-	-	-	-	-	-	-	-	-	-	-	-	-	-	-	-	-	-	-	-	-	-	-	-	-	-	-	-	-	-	-
7371	-	-	-	-	-	-	-	-	-	-	-	-	-	-	-	-	-	-	-	-	-	-	-	-	-	-	-	-	-	-	-	-	-	-	-	-	-	-	-	-	-	-	-	-	-	-	-	-	-
7372	-	-	-	-	-	-	-	-	-	-	-	-	-	-	-	-	-	-	-	-	-	-	-	-	-	-	-	-	-	-	-	-	-	-	-	-	-	-	-	-	-	-	-	-	-	-	-	-	-
7373	-	-	-	-	-	-	-	-	-	-	-	-	-	-	-	-	-	-	-	-	-	-	-	-	-	-	-	-	-	-	-	-	-	-	-	-	-	-	-	-	-	-	-	-	-	-	-	-	-
7374	-	-	-	-	-	-	-	-	-	-	-	-	-	-	-	-	-	-	-	-	-	-	-	-	-	-	-	-	-	-	-	-	-	-	-	-	-	-	-	-	-	-	-	-	-	-	-	-	-
7375	-	-	-	-	-	-	-	-	-	-	-	-	-	-	-	-	-	-	-	-	-	-	-	-	-	-	-	-	-	-	-	-	-	-	-	-	-	-	-	-	-	-	-	-	-	-	-	-	-
7376	-	-	-	-	-	-	-	-	-	-	-	-	-	-	-	-	-	-	-	-	-	-	-	-	-	-	-	-	-	-	-	-	-	-	-	-	-	-	-	-	-	-	-	-	-	-	-	-	-
7377	-	-	-	-	-	-	-	-	-	-	-	-	-	-	-	-	-	-	-	-	-	-	-	-	-	-	-	-	-	-	-	-	-	-	-	-	-	-	-	-	-	-	-	-	-	-	-	-	-
7378	-	-	-	-	-	-	-	-	-	-	-	-	-	-	-	-	-	-	-	-	-	-	-	-	-	-	-	-	-	-	-	-	-	-	-	-	-	-	-	-	-	-	-	-	-	-	-	-	-
7379	-	-	-	-	-	-	-	-	-	-	-	-	-	-	-	-	-	-	-	-	-	-	-	-	-	-	-	-	-	-	-	-	-	-	-	-	-	-	-	-	-	-	-	-	-	-	-	-	-
7380	-	-	-	-	-	-	-	-	-	-	-	-	-	-	-	-	-	-	-	-	-	-	-	-	-	-	-	-	-	-	-	-	-	-	-	-	-	-	-	-	-	-	-	-	-	-	-	-	-
7381	-	-	-	-	-	-	-	-	-	-	-	-	-	-	-	-	-	-	-	-	-	-	-	-	-	-	-	-	-	-	-	-	-	-	-	-	-	-	-	-	-	-	-	-	-	-	-	-	-
7382	-	-	-	-	-	-	-	-	-	-	-	-	-	-	-	-	-	-	-	-	-	-	-	-	-	-	-	-	-	-	-	-	-	-	-	-	-	-	-	-	-	-	-	-	-	-	-	-	-
7383	-	-	-	-	-	-	-	-	-	-	-	-	-	-	-	-	-	-	-	-	-	-	-	-	-	-	-	-	-	-	-	-	-	-	-	-	-	-	-	-	-	-	-	-	-	-	-	-	-
7384	-	-	-	-	-	-	-	-	-	-	-	-	-	-	-	-	-	-	-	-	-	-	-	-	-	-	-	-	-	-	-	-	-	-	-	-	-	-	-	-	-	-	-	-	-	-	-	-	-
7385	-	-	-	-	-	-	-	-	-	-	-	-	-	-	-	-	-	-	-	-	-	-	-	-	-	-	-	-	-	-	-	-	-	-	-	-	-	-	-	-	-	-	-	-	-	-	-	-	-
7386	-	-	-	-	-	-	-	-	-	-	-	-	-	-	-	-	-	-	-	-	-	-	-	-	-	-	-	-	-	-	-	-	-	-	-	-	-	-	-	-	-	-	-	-	-	-	-	-	-
7387	-	-	-	-	-	-	-	-	-	-	-	-	-	-	-	-	-	-	-	-	-	-	-	-	-	-	-	-	-	-	-	-	-	-	-	-	-	-	-	-	-	-	-	-	-	-	-	-	-
7388	-	-	-	-	-	-	-	-	-	-	-	-	-	-	-	-	-	-	-	-	-	-	-	-	-	-	-	-	-	-	-	-	-	-	-	-	-	-	-	-	-	-	-	-	-	-	-	-	-
7389	-	-	-	-	-	-	-	-	-	-	-	-	-	-	-	-	-	-	-	-	-	-	-	-	-	-	-	-	-	-	-	-	-	-	-	-	-	-	-	-	-	-	-	-	-	-	-	-	-
7390	-	-	-	-	-	-	-	-	-	-	-	-	-	-	-	-	-	-	-	-	-	-	-	-	-	-	-	-	-	-	-	-	-	-	-	-	-	-	-	-	-	-	-	-	-	-	-	-	-
7391	-	-	-	-	-	-	-	-	-	-	-	-	-	-	-	-	-	-	-	-	-	-	-	-	-	-	-	-	-	-	-	-	-	-	-	-	-	-	-	-	-	-	-	-	-	-	-	-	-
7392	-	-	-	-	-	-	-	-	-	-	-	-	-	-	-	-	-	-	-	-	-	-	-	-	-	-	-	-	-	-	-	-	-	-	-	-	-	-	-	-	-	-	-	-	-	-	-	-	-
7393	-	-	-	-	-	-	-	-	-	-	-	-	-	-	-	-	-	-	-	-	-	-	-	-	-	-	-	-	-	-	-	-	-	-	-	-	-	-	-	-	-	-	-	-	-	-	-	-	-
7394	-	-	-	-	-	-	-	-	-	-	-	-	-	-	-	-	-	-	-	-	-	-	-	-	-	-	-	-	-	-	-	-	-	-	-	-	-	-	-	-	-	-	-	-	-	-	-	-	-
7395	-	-	-	-	-	-	-	-	-	-	-	-	-	-	-	-	-	-	-	-	-	-	-	-	-	-	-	-	-	-	-	-	-	-	-	-	-	-	-	-	-	-	-	-	-	-	-	-	-
7396	-	-	-	-	-	-	-	-	-	-	-	-	-	-	-	-	-	-	-	-	-	-	-	-	-	-	-	-	-	-	-	-	-	-	-	-	-	-	-	-	-	-	-	-	-	-	-	-	-
7397	-	-	-	-	-	-	-	-	-	-	-	-	-	-	-	-	-	-	-	-	-	-	-	-	-	-	-	-	-	-	-	-	-	-	-	-	-	-	-	-	-	-	-	-	-	-	-	-	-
7398	-	-	-	-	-	-	-	-	-	-	-	-	-	-	-	-	-	-	-	-	-	-	-	-	-	-	-	-	-	-	-	-	-	-	-	-	-	-	-	-	-	-	-	-	-	-	-	-	-
7399	-	-	-	-	-	-	-	-	-	-	-	-	-	-	-	-	-	-	-	-	-	-	-	-	-	-	-	-	-	-	-	-	-	-	-	-	-	-	-	-	-	-	-	-	-	-	-	-	-
7692	-	-	-	-	-	-	-	-	-	-	-	-	-	-	-	-	-	-	-	-	-	-	-	-	-	-	-	-	-	-	-	-	-	-	-	-	-	-	-	-	-	-	-	-	-	-	-	-	-
7704	-	-	-	-	-	-	-	-	-	-	-	-	-	-	-	-	-	-	-	-	-	-	-	-	-	-	-	-	-	-	-	-	-	-	-	-	-	-	-	-	-	-	-	-	-	-	-	-	-
7705	-	-	-	-	-	-	-	-	-	-	-	-	-	-	-	-	-	-	-	-	-	-	-	-	-	-	-	-	-	-	-	-	-	-	-	-	-	-	-	-	-	-	-	-	-	-	-	-	-
7706	-	-	-	-	-	-	-	-	-	-	-	-	-	-	-	-	-	-	-	-	-	-	-	-	-	-	-	-	-	-	-	-	-	-	-	-	-	-	-	-	-	-	-	-	-	-	-	-	-
7707	-	-	-	-	-	-	-	-	-	-	-	-	-	-	-	-	-	-	-	-	-	-	-	-	-	-	-	-	-	-	-	-	-	-	-	-	-	-	-	-	-	-	-	-	-	-	-	-	-
7708	-	-	-	-	-	-	-	-	-	-	-	-	-	-	-	-	-	-	-	-	-	-	-	-	-	-	-	-	-	-	-	-	-	-	-	-	-	-	-	-	-	-	-	-	-	-	-	-	-
7709	-	-	-	-	-	-	-	-	-	-	-	-	-	-	-	-	-	-	-	-	-	-	-	-	-	-	-	-	-	-	-	-	-	-	-	-	-	-	-	-	-	-	-	-	-	-	-	-	-
7710	-	-	-	-	-	-	-	-	-	-	-	-	-	-	-	-	-	-	-	-	-	-	-	-	-	-	-	-	-	-	-	-	-	-	-	-	-	-	-	-	-	-	-	-	-	-	-	-	-
7711	-	-	-	-	-	-	-	-	-	-	-	-	-	-	-	-	-	-	-	-	-	-	-	-	-	-	-	-	-	-	-	-	-	-	-	-	-	-	-	-	-	-	-	-	-	-	-	-	-
7712	-	-	-	-	-	-	-	-	-	-	-	-	-	-	-	-	-	-	-	-	-	-	-	-	-	-	-	-	-	-	-	-	-	-	-	-	-	-	-	-	-	-	-	-	-	-	-	-	-
7713	-	-	-	-	-	-	-	-	-	-	-	-	-	-	-	-	-	-	-	-	-	-	-	-	-	-	-	-	-	-	-	-	-	-	-	-	-	-	-	-	-	-	-	-	-	-	-	-	-
7714	-	-	-	-	-	-	-	-	-	-	-	-	-	-	-	-	-	-	-	-	-	-	-	-	-	-	-	-	-	-	-	-	-	-	-	-	-	-	-	-	-	-	-	-	-	-	-	-	-
7715	-	-	-	-	-	-	-	-	-	-	-	-	-	-	-	-	-	-	-	-	-	-	-	-	-	-	-	-	-	-	-	-	-	-	-	-	-	-	-	-	-	-	-	-	-	-	-	-	-
7716	-	-	-	-	-	-	-	-	-	-	-	-	-	-	-	-	-	-	-	-	-	-	-	-	-	-	-	-	-	-	-	-	-	-	-	-	-	-	-	-	-	-	-	-	-	-	-	-	-
7717	-	-	-	-	-	-	-	-	-	-	-	-	-	-	-	-	-	-	-	-	-	-	-	-	-	-	-	-	-	-	-	-	-	-	-	-	-	-	-	-	-	-	-	-	-	-	-	-	-
7718	-	-	-	-	-	-	-	-	-	-	-	-	-	-	-	-	-	-	-	-	-	-	-	-	-	-	-	-	-	-	-	-	-	-	-	-	-	-	-	-	-	-	-	-	-	-	-	-	-
7719	-	-	-	-	-	-	-	-	-	-	-	-	-	-	-	-	-	-	-	-	-	-	-	-	-	-	-	-	-	-	-	-	-	-	-	-	-	-	-	-	-	-	-	-	-	-	-	-	-
7720	-	-	-	-	-	-	-	-	-	-	-	-	-	-	-	-	-	-	-	-	-	-	-	-	-	-	-	-	-	-	-	-	-	-	-	-	-	-	-	-	-	-	-	-	-	-	-	-	-
7721	-	-	-	-	-	-	-	-	-	-	-	-	-	-	-	-	-	-	-	-	-	-	-	-	-	-	-	-	-	-	-	-	-	-	-	-	-	-	-	-	-	-	-	-	-	-	-	-	-
7722	-	-	-	-	-	-	-	-	-	-	-	-	-	-	-	-	-	-	-	-	-	-	-	-	-	-	-	-	-	-	-	-	-	-	-	-	-	-	-	-	-	-	-	-	-	-	-	-	-
7723	-	-	-	-	-	-	-	-	-	-	-	-	-	-	-	-	-	-	-	-	-	-	-	-	-	-	-	-	-	-	-	-	-	-	-	-	-	-	-	-	-	-	-	-	-	-	-	-	-
7724	-	-	-	-	-	-	-	-	-	-	-	-	-	-	-	-	-	-	-	-	-	-	-	-	-	-	-	-	-	-	-	-	-	-	-	-	-	-	-	-	-	-	-	-	-	-	-	-	-
7725	-	-	-	-	-	-	-	-	-	-	-	-	-	-	-	-	-	-	-	-	-	-	-	-	-	-	-	-	-	-	-	-	-	-	-	-	-	-	-	-	-	-	-	-	-	-	-	-	-
7726	-	-	-	-	-	-	-	-	-	-	-	-	-	-	-	-	-	-	-	-	-	-	-	-	-	-	-	-	-	-	-	-	-	-	-	-	-	-	-	-	-	-	-	-	-	-	-	-	-
7727	-	-	-	-	-	-	-	-	-	-	-	-	-	-	-	-	-	-	-	-	-	-	-	-	-	-	-	-	-	-	-	-	-	-	-	-	-	-	-	-	-	-	-	-	-	-	-	-	-
7728	-	-	-	-	-	-	-	-	-	-	-	-	-	-	-	-	-	-	-	-	-	-	-	-	-	-	-	-	-	-	-	-	-	-	-	-	-	-	-	-	-	-	-	-	-	-	-	-	-
7729	-	-	-	-	-	-	-	-	-	-	-	-	-	-	-	-	-	-	-	-	-	-	-	-	-	-	-	-	-	-	-	-	-	-	-	-	-	-	-	-	-	-	-	-	-	-	-	-	-
7730	-	-	-	-	-	-	-	-	-	-	-	-	-	-	-	-	-	-	-	-	-	-	-	-	-	-	-	-	-	-	-	-	-	-	-	-	-	-	-	-	-	-	-	-	-	-	-	-	-
7731	-	-	-	-	-	-	-	-	-	-	-	-	-	-	-	-	-	-	-	-	-	-	-	-	-	-	-	-	-	-	-	-	-	-	-	-	-	-	-	-	-	-	-	-	-	-	-	-	-
7732	-	-	-	-	-	-	-	-	-	-	-	-	-	-	-	-	-	-	-	-	-	-	-	-	-	-	-	-	-	-	-	-	-	-	-	-	-	-	-	-	-	-	-	-	-	-	-	-	-
7733	-	-	-	-	-	-	-	-	-	-	-	-	-	-	-	-	-	-	-	-	-	-	-	-	-	-	-	-	-	-	-	-	-	-	-	-	-	-	-	-	-	-	-	-	-	-	-	-	-
7734	-	-	-	-	-	-	-	-	-	-	-	-	-	-	-	-	-	-	-	-	-	-	-	-	-	-	-	-	-	-	-	-	-	-	-	-	-	-	-	-	-	-	-	-	-	-	-	-	-
7735	-	-	-	-	-	-	-	-	-	-	-	-	-	-	-	-	-	-	-	-	-	-	-	-	-	-	-	-	-	-	-	-	-	-	-	-	-	-	-	-	-	-	-	-	-	-	-	-	-
7736	-	-	-	-	-	-	-	-	-	-	-	-	-	-	-	-	-	-	-	-	-	-	-	-	-	-	-	-	-	-	-	-	-	-	-	-	-	-	-	-	-	-	-	-	-	-	-	-	-
7737	-	-	-	-	-	-	-	-	-	-	-	-	-	-	-	-	-	-	-	-	-	-	-	-	-	-	-	-	-	-	-	-	-	-	-	-	-	-	-	-	-	-	-	-	-	-	-	-	-
7738	-	-	-	-	-	-	-	-	-	-	-	-	-	-	-	-	-	-	-	-	-	-	-	-	-	-	-	-	-	-	-	-	-	-	-	-	-	-	-	-	-	-	-	-	-	-	-	-	-
7739	-	-	-	-	-	-	-	-	-	-	-	-	-	-	-	-	-	-	-	-	-	-	-	-	-	-	-	-	-	-	-	-	-	-	-	-	-	-	-	-	-	-	-	-	-	-	-	-	-
7740	-	-	-	-	-	-	-	-	-	-	-	-	-	-	-	-	-	-	-	-	-	-	-	-	-	-	-	-	-	-	-	-	-	-	-	-	-	-	-	-	-	-	-	-	-	-	-	-	-
7741	-	-	-	-	-	-	-	-	-	-	-	-	-	-	-	-	-	-	-	-	-	-	-	-	-	-	-	-	-	-	-	-	-	-	-	-	-	-	-	-	-	-	-	-	-	-	-	-	-
7742	-	-	-	-	-	-	-	-	-	-	-	-	-	-	-	-	-	-	-	-	-	-	-	-	-	-	-	-	-	-	-	-	-	-	-	-	-	-	-	-	-	-	-	-	-	-	-	-	-
7743	-	-	-	-	-	-	-	-	-	-	-	-	-	-	-	-	-	-	-	-	-	-	-	-	-	-	-	-	-	-	-	-	-	-	-	-	-	-	-	-	-	-	-	-	-	-	-	-	-
7744	-	-	-	-	-	-	-	-	-	-	-	-	-	-	-	-	-	-	-	-	-	-	-	-	-	-	-	-	-	-	-	-	-	-	-	-	-	-	-	-	-	-	-	-	-	-	-	-	-
7745	-	-	-	-	-	-	-	-	-	-	-	-	-	-	-	-	-	-	-	-	-	-	-	-	-	-	-	-	-	-	-	-	-	-	-	-	-	-	-	-	-	-	-	-	-	-	-	-	-
7746	-	-	-	-	-	-	-	-	-	-	-	-	-	-	-	-	-	-	-	-	-	-	-	-	-	-	-	-	-	-	-	-	-	-	-	-	-	-	-	-	-	-	-	-	-	-	-	-	-
7747	-	-	-	-	-	-	-	-	-	-	-	-	-	-	-	-	-	-	-	-	-	-	-	-	-	-	-	-	-	-	-	-	-	-	-	-	-	-	-	-	-	-	-	-	-	-	-	-	-
7748	-	-	-	-	-	-	-	-	-	-	-	-	-	-	-	-	-	-	-	-	-	-	-	-	-	-	-	-	-	-	-	-	-	-	-	-	-	-	-	-	-	-	-	-	-	-	-	-	-
7749	-	-	-	-	-	-	-	-	-	-	-	-	-	-	-	-	-	-	-	-	-	-	-	-	-	-	-	-	-	-	-	-	-	-	-	-	-	-	-	-	-	-	-	-	-	-	-	-	-
7750	-	-	-	-	-	-	-	-	-	-	-	-	-	-	-	-	-	-	-	-	-	-	-	-	-	-	-	-	-	-	-	-	-	-	-	-	-	-	-	-	-	-	-	-	-	-	-	-	-
7751	-	-	-	-	-	-	-	-	-	-	-	-	-	-	-	-	-	-	-	-	-	-	-	-	-	-	-	-	-	-	-	-	-	-	-	-	-	-	-	-	-	-	-	-	-	-	-	-	-
7752	-	-	-	-	-	-	-	-	-	-	-	-	-	-	-	-	-	-	-	-	-	-	-	-	-	-	-	-	-	-	-	-	-	-	-	-	-	-	-	-	-	-	-	-	-	-	-	-	-
7753	-	-	-	-	-	-	-	-	-	-	-	-	-	-	-	-	-	-	-	-	-	-	-	-	-	-	-	-	-	-	-	-	-	-	-	-	-	-	-	-	-	-	-	-	-	-	-	-	-
7754	-	-	-	-	-	-	-	-	-	-	-	-	-	-	-	-	-	-	-	-	-	-	-	-	-	-	-	-	-	-	-	-	-	-	-	-	-	-	-	-	-	-	-	-	-	-	-	-	-
7755	-	-	-	-	-	-	-	-	-	-	-	-	-	-	-	-	-	-	-	-	-	-	-	-	-	-	-	-	-	-	-	-	-	-	-	-	-	-	-	-	-	-	-	-	-	-	-	-	-
7756	-	-	-	-	-	-	-	-	-	-	-	-	-	-	-	-	-	-	-	-	-	-	-	-	-	-	-	-	-	-	-	-	-	-	-	-	-	-	-	-	-	-	-	-	-	-	-	-	-
7757	-	-	-	-	-	-	-	-	-	-	-	-	-	-	-	-	-	-	-	-	-	-	-	-	-	-	-	-	-	-	-	-	-	-	-	-	-	-	-	-	-	-	-	-	-	-	-	-	-
7758	-	-	-	-	-	-	-	-	-	-	-	-	-	-	-	-	-	-	-	-	-	-	-	-	-	-	-	-	-	-	-	-	-	-	-	-	-	-	-	-	-	-	-	-	-	-	-	-	-
7759	-	-	-	-	-	-	-	-	-	-	-	-	-	-	-	-	-	-	-	-	-	-	-	-	-	-	-	-	-	-	-	-	-	-	-	-	-	-	-	-	-	-	-	-	-	-	-	-	-
7760	-	-	-	-	-	-	-	-	-	-	-	-	-	-	-	-	-	-	-	-	-	-	-	-	-	-	-	-	-	-	-	-	-	-	-	-	-	-	-	-	-	-	-	-	-	-	-	-	-
7761	-	-	-	-	-	-	-	-	-	-	-	-	-	-	-	-	-	-	-	-	-	-	-	-	-	-	-	-	-	-	-	-	-	-	-	-	-	-	-	-	-	-	-	-	-	-	-	-	-
7762	-	-	-	-	-	-	-	-	-	-	-	-	-	-	-	-	-	-	-	-	-	-	-	-	-	-	-	-	-	-	-	-	-	-	-	-	-	-	-	-	-	-	-	-	-	-	-	-	-
7763	-	-	-	-	-	-	-	-	-	-	-	-	-	-	-	-	-	-	-	-	-	-	-	-	-	-	-	-	-	-	-	-	-	-	-	-	-	-	-	-	-	-	-	-	-	-	-	-	-
7764	-	-	-	-	-	-	-	-	-	-	-	-	-	-	-	-	-	-	-	-	-	-	-	-	-	-	-	-	-	-	-	-	-	-	-	-	-	-	-	-	-	-	-	-	-	-	-	-	-
7765	-	-	-	-	-	-	-	-	-	-	-	-	-	-	-	-	-	-	-	-	-	-	-	-	-	-	-	-	-	-	-	-	-	-	-	-	-	-	-	-	-	-	-	-	-	-	-	-	-
7766	-	-	-	-	-	-	-	-	-	-	-	-	-	-	-	-	-	-	-	-	-	-	-	-	-	-	-	-	-	-	-	-	-	-	-	-	-	-	-	-	-	-	-	-	-	-	-	-	-
7767	-	-	-	-	-	-	-	-	-	-	-	-	-	-	-	-	-	-	-	-	-	-	-	-	-	-	-	-	-	-	-	-	-	-	-	-	-	-	-	-	-	-	-	-	-	-	-	-	-
7768	-	-	-	-	-	-	-	-	-	-	-	-	-	-	-	-	-	-	-	-	-	-	-	-	-	-	-	-	-	-	-	-	-	-	-	-	-	-	-	-	-	-	-	-	-	-	-	-	-
7769	-	-	-	-	-	-	-	-	-	-	-	-	-	-	-	-	-	-	-	-	-	-	-	-	-	-	-	-	-	-	-	-	-	-	-	-	-	-	-	-	-	-	-	-	-	-	-	-	-
7770	-	-	-	-	-	-	-	-	-	-	-	-	-	-	-	-	-	-	-	-	-	-	-	-	-	-	-	-	-	-	-	-	-	-	-	-	-	-	-	-	-	-	-	-	-	-	-	-	-
7771	-	-	-	-	-	-	-	-	-	-	-	-	-	-	-	-	-	-	-	-	-	-	-	-	-	-	-	-	-	-	-	-	-	-	-	-	-	-	-	-	-	-	-	-	-	-	-	-	-
7772	-	-	-	-	-	-	-	-	-	-	-	-	-	-	-	-	-	-	-	-	-	-	-	-	-	-	-	-	-	-	-	-	-	-	-	-	-	-	-	-	-	-	-	-	-	-	-	-	-
7773	-	-	-	-	-	-	-	-	-	-	-	-	-	-	-	-	-	-	-	-	-	-	-	-	-	-	-	-	-	-	-	-	-	-	-	-	-	-	-	-	-	-	-	-	-	-	-	-	-
7774	-	-	-	-	-	-	-	-	-	-	-	-	-	-	-	-	-	-	-	-	-	-	-	-	-	-	-	-	-	-	-	-	-	-	-	-	-	-	-	-	-	-	-	-	-	-	-	-	-
7775	-	-	-	-	-	-	-	-	-	-	-	-	-	-	-	-	-	-	-	-	-	-	-	-	-	-	-	-	-	-	-	-	-	-	-	-	-	-	-	-	-	-	-	-	-	-	-	-	-
7776	-	-	-	-	-	-	-	-	-	-	-	-	-	-	-	-	-	-	-	-	-	-	-	-	-	-	-	-	-	-	-	-	-	-	-	-	-	-	-	-	-	-	-	-	-	-	-	-	-
7777	-	-	-	-	-	-	-	-	-	-	-	-	-	-	-	-	-	-	-	-	-	-	-	-	-	-	-	-	-	-	-	-	-	-	-	-	-	-	-	-	-	-	-	-	-	-	-	-	-
7778	-	-	-	-	-	-	-	-	-	-	-	-	-	-	-	-	-	-	-	-	-	-	-	-	-	-	-	-	-	-	-	-	-	-	-	-	-	-	-	-	-	-	-	-	-	-	-	-	-
7779	-	-	-	-	-	-	-	-	-	-	-	-	-	-	-	-	-	-	-	-	-	-	-	-	-	-	-	-	-	-	-	-	-	-	-	-	-	-	-	-	-	-	-	-	-	-	-	-	-
7780	-	-	-	-	-	-	-	-	-	-	-	-	-	-	-	-	-	-	-	-	-	-	-	-	-	-	-	-	-	-	-	-	-	-	-	-	-	-	-	-	-	-	-	-	-	-	-	-	-
7781	-	-	-	-	-	-	-	-	-	-	-	-	-	-	-	-	-	-	-	-	-	-	-	-	-	-	-	-	-	-	-	-	-	-	-	-	-	-	-	-	-	-	-	-	-	-	-	-	-
7782	-	-	-	-	-	-	-	-	-	-	-	-	-	-	-	-	-	-	-	-	-	-	-	-	-	-	-	-	-	-	-	-	-	-	-	-	-	-	-	-	-	-	-	-	-	-	-	-	-
7783	-	-	-	-	-	-	-	-	-	-	-	-	-	-	-	-	-	-	-	-	-	-	-	-	-	-	-	-	-	-	-	-	-	-	-	-	-	-	-	-	-	-	-	-	-	-	-	-	-
7784	-	-	-	-	-	-	-	-	-	-	-	-	-	-	-	-	-	-	-	-	-	-	-	-	-	-	-	-	-	-	-	-	-	-	-	-	-	-	-	-	-	-	-	-	-	-	-	-	-
7785	-	-	-	-	-	-	-	-	-	-	-	-	-	-	-	-	-	-	-	-	-	-	-	-	-	-	-	-	-	-	-	-	-	-	-	-	-	-	-	-	-	-	-	-	-	-	-	-	-
7786	-	-	-	-	-	-	-	-	-	-	-	-	-	-	-	-	-	-	-	-	-	-	-	-	-	-	-	-	-	-	-	-	-	-	-	-	-	-	-	-	-	-	-	-	-	-	-	-	-
7787	-	-	-	-	-	-	-	-	-	-	-	-	-	-	-	-	-	-	-	-	-	-	-	-	-	-	-	-	-	-	-	-	-	-	-	-	-	-	-	-	-	-	-	-	-	-	-	-	-
7788	-	-	-	-	-	-	-	-	-	-	-	-	-	-	-	-	-	-	-	-	-	-	-	-	-	-	-	-	-	-	-	-	-	-	-	-	-	-	-	-	-	-	-	-	-	-	-	-	-
7789	-	-	-	-	-	-	-	-	-	-	-	-	-	-	-	-	-	-	-	-	-	-	-	-	-	-	-	-	-	-	-	-	-	-	-	-	-	-	-	-	-	-	-	-	-	-	-	-	-
7790	-	-	-	-	-	-	-	-	-	-	-	-	-	-	-	-	-	-	-	-	-	-	-	-	-	-	-	-	-	-	-	-	-	-	-	-	-	-	-	-	-	-	-	-	-	-	-	-	-
7791	-	-	-	-	-	-	-	-	-	-	-	-	-	-	-	-	-	-	-	-	-	-	-	-	-	-	-	-	-	-	-	-	-	-	-	-	-	-	-	-	-	-	-	-	-	-	-	-	-
7792	-	-	-	-	-	-	-	-	-	-	-	-	-	-	-	-	-	-	-	-	-	-	-	-	-	-	-	-	-	-	-	-	-	-	-	-	-	-	-	-	-	-	-	-	-	-	-	-	-
7793	-	-	-	-	-	-	-	-	-	-	-	-	-	-	-	-	-	-	-	-	-	-	-	-	-	-	-	-	-	-	-	-	-	-	-	-	-	-	-	-	-	-	-	-	-	-	-	-	-
7794	-	-	-	-	-	-	-	-	-	-	-	-	-	-	-	-	-	-	-	-	-	-	-	-	-	-	-	-	-	-	-	-	-	-	-	-	-	-	-	-	-	-	-	-	-	-	-	-	-
7795	-	-	-	-	-	-	-	-	-	-	-	-	-	-	-	-	-	-	-	-	-	-	-	-	-	-	-	-	-	-	-	-	-	-	-	-	-	-	-	-	-	-	-	-	-	-	-	-	-
7796	-	-	-	-	-	-	-	-	-	-	-	-	-	-	-	-	-	-	-	-	-	-	-	-	-	-	-	-	-	-	-	-	-	-	-	-	-	-	-	-	-	-	-	-	-	-	-	-	-
7797	-	-	-	-	-	-	-	-	-	-	-	-	-	-	-	-	-	-	-	-	-	-	-	-	-	-	-	-	-	-	-	-	-	-	-	-	-	-	-	-	-	-	-	-	-	-	-	-	-
7798	-	-	-	-	-	-	-	-	-	-	-	-	-	-	-	-	-	-	-	-	-	-	-	-	-	-	-	-	-	-	-	-	-	-	-	-	-	-	-	-	-	-	-	-	-	-	-	-	-
7799	-	-	-	-	-	-	-	-	-	-	-	-	-	-	-	-	-	-	-	-	-	-	-	-	-	-	-	-	-	-	-	-	-	-	-	-	-	-	-	-	-	-	-	-	-	-	-	-	-
7800	-	-	-	-	-	-	-	-	-	-	-	-	-	-	-	-	-	-	-	-	-	-	-	-	-	-	-	-	-	-	-	-	-	-	-	-	-	-	-	-	-	-	-	-	-	-	-	-	-
7801	-	-	-	-	-	-	-	-	-	-	-	-	-	-	-	-	-	-	-	-	-	-	-	-	-	-	-	-	-	-	-	-	-	-	-	-	-	-	-	-	-	-	-	-	-	-	-	-	-
7802	-	-	-	-	-	-	-	-	-	-	-	-	-	-	-	-	-	-	-	-	-	-	-	-	-	-	-	-	-	-	-	-	-	-	-	-	-	-	-	-	-	-	-	-	-	-	-	-	-
7803	-	-	-	-	-	-	-	-	-	-	-	-	-	-	-	-	-	-	-	-	-	-	-	-	-	-	-	-	-	-	-	-	-	-	-	-	-	-	-	-	-	-	-	-	-	-	-	-	-
7804	-	-	-	-	-	-	-	-	-	-	-	-	-	-	-	-	-	-	-	-	-	-	-	-	-	-	-	-	-	-	-	-	-	-	-	-	-	-	-	-	-	-	-	-	-	-	-	-	-
7805	-	-	-	-	-	-	-	-	-	-	-	-	-	-	-	-	-	-	-	-	-	-	-	-	-	-	-	-	-	-	-	-	-	-	-	-	-	-	-	-	-	-	-	-	-	-	-	-	-
7806	-	-	-	-	-	-	-	-	-	-	-	-	-	-	-	-	-	-	-	-	-	-	-	-	-	-	-	-	-	-	-	-	-	-	-	-	-	-	-	-	-	-	-	-	-	-	-	-	-
7807	-	-	-	-	-	-	-	-	-	-	-	-	-	-	-	-	-	-	-	-	-	-	-	-	-	-	-	-	-	-	-	-	-	-	-	-	-	-	-	-	-	-	-	-	-	-	-	-	-
7808	-	-	-	-	-	-	-	-	-	-	-	-	-	-	-	-	-	-	-	-	-	-	-	-	-	-	-	-	-	-	-	-	-	-	-	-	-	-	-	-	-	-	-	-	-	-	-	-	-
7809	-	-	-	-	-	-	-	-	-	-	-	-	-	-	-	-	-	-	-	-	-	-	-	-	-	-	-	-	-	-	-	-	-	-	-	-	-	-	-	-	-	-	-	-	-	-	-	-	-
7810	-	-	-	-	-	-	-	-	-	-	-	-	-	-	-	-	-	-	-	-	-	-	-	-	-	-	-	-	-	-	-	-	-	-	-	-	-	-	-	-	-	-	-	-	-	-	-	-	-
7811	-	-	-	-	-	-	-	-	-	-	-	-	-	-	-	-	-	-	-	-	-	-	-	-	-	-	-	-	-	-	-	-	-	-	-	-	-	-	-	-	-	-	-	-	-	-	-	-	-
7812	-	-	-	-	-	-	-	-	-	-	-	-	-	-	-	-	-	-	-	-	-	-	-	-	-	-	-	-	-	-	-	-	-	-	-	-	-	-	-	-	-	-	-	-	-	-	-	-	-
7813	-	-	-	-	-	-	-	-	-	-	-	-	-	-	-	-	-	-	-	-	-	-	-	-	-	-	-	-	-	-	-	-	-	-	-	-	-	-	-	-	-	-	-	-	-	-	-	-	-
7814	-	-	-	-	-	-	-	-	-	-	-	-	-	-	-	-	-	-	-	-	-	-	-	-	-	-	-	-	-	-	-	-	-	-	-	-	-	-	-	-	-	-	-	-	-	-	-	-	-
7815	-	-	-	-	-	-	-	-	-	-	-	-	-	-	-	-	-	-	-	-	-	-	-	-	-	-	-	-	-	-	-	-	-	-	-	-	-	-	-	-	-	-	-	-	-	-	-	-	-
7816	-	-	-	-	-	-	-	-	-	-	-	-	-	-	-	-	-	-	-	-	-	-	-	-	-	-	-	-	-	-	-	-	-	-	-	-	-	-	-	-	-	-	-	-	-	-	-	-	-
7817	-	-	-	-	-	-	-	-	-	-	-	-	-	-	-	-	-	-	-	-	-	-	-	-	-	-	-	-	-	-	-	-	-	-	-	-	-	-	-	-	-	-	-	-	-	-	-	-	-
7818	-	-	-	-	-	-	-	-	-	-	-	-	-	-	-	-	-	-	-	-	-	-	-	-	-	-	-	-	-	-	-	-	-	-	-	-	-	-	-	-	-	-	-	-	-	-	-	-	-
7819	-	-	-	-	-	-	-	-	-	-	-	-	-	-	-	-	-	-	-	-	-	-	-	-	-	-	-	-	-	-	-	-	-	-	-	-	-	-	-	-	-	-	-	-	-	-	-	-	-
7820	-	-	-	-	-	-	-	-	-	-	-	-	-	-	-	-	-	-	-	-	-	-	-	-	-	-	-	-	-	-	-	-	-	-	-	-	-	-	-	-	-	-	-	-	-	-	-	-	-
7821	-	-	-	-	-	-	-	-	-	-	-	-	-	-	-	-	-	-	-	-	-	-	-	-	-	-	-	-	-	-	-	-	-	-	-	-	-	-	-	-	-	-	-	-	-	-	-	-	-
7822	-	-	-	-	-	-	-	-	-	-	-	-	-	-	-	-	-	-	-	-	-	-	-	-	-	-	-	-	-	-	-	-	-	-	-	-	-	-	-	-	-	-	-	-	-	-	-	-	-
7823	-	-	-	-	-	-	-	-	-	-	-	-	-	-	-	-	-	-	-	-	-	-	-	-	-	-	-	-	-	-	-	-	-	-	-	-	-	-	-	-	-	-	-	-	-	-	-	-	-
7824	-	-	-	-	-	-	-	-	-	-	-	-	-	-	-	-	-	-	-	-	-	-	-	-	-	-	-	-	-	-	-	-	-	-	-	-	-	-	-	-	-	-	-	-	-	-	-	-	-
7825	-	-	-	-	-	-	-	-	-	-	-	-	-	-	-	-	-	-	-	-	-	-	-	-	-	-	-	-	-	-	-	-	-	-	-	-	-	-	-	-	-	-	-	-	-	-	-	-	-
7826	-	-	-	-	-	-	-	-	-	-	-	-	-	-	-	-	-	-	-	-	-	-	-	-	-	-	-	-	-	-	-	-	-	-	-	-	-	-	-	-	-	-	-	-	-	-	-	-	-
7827	-	-	-	-	-	-	-	-	-	-	-	-	-	-	-	-	-	-	-	-	-	-	-	-	-	-	-	-	-	-	-	-	-	-	-	-	-	-	-	-	-	-	-	-	-	-	-	-	-
7828	-	-	-	-	-	-	-	-	-	-	-	-	-	-	-	-	-	-	-	-	-	-	-	-	-	-	-	-	-	-	-	-	-	-	-	-	-	-	-	-	-	-	-	-	-	-	-	-	-
7829	-	-	-	-	-	-	-	-	-	-	-	-	-	-	-	-	-	-	-	-	-	-	-	-	-	-	-	-	-	-	-	-	-	-	-	-	-	-	-	-	-	-	-	-	-	-	-	-	-
7830	-	-	-	-	-	-	-	-	-	-	-	-	-	-	-	-	-	-	-	-	-	-	-	-	-	-	-	-	-	-	-	-	-	-	-	-	-	-	-	-	-	-	-	-	-	-	-	-	-
7831	-	-	-	-	-	-	-	-	-	-	-	-	-	-	-	-	-	-	-	-	-	-	-	-	-	-	-	-	-	-	-	-	-	-	-	-	-	-	-	-	-	-	-	-	-	-	-	-	-
7832	-	-	-	-	-	-	-	-	-	-	-	-	-	-	-	-	-	-	-	-	-	-	-	-	-	-	-	-	-	-	-	-	-	-	-	-	-	-	-	-	-	-	-	-	-	-	-	-	-
7833	-	-	-	-	-	-	-	-	-	-	-	-	-	-	-	-	-	-	-	-	-	-	-	-	-	-	-	-	-	-	-	-	-	-	-	-	-	-	-	-	-	-	-	-	-	-	-	-	-
7834	-	-	-	-	-	-	-	-	-	-	-	-	-	-	-	-	-	-	-	-	-	-	-	-	-	-	-	-	-	-	-	-	-	-	-	-	-	-	-	-	-	-	-	-	-	-	-	-	-
7835	-	-	-	-	-	-	-	-	-	-	-	-	-	-	-	-	-	-	-	-	-	-	-	-	-	-	-	-	-	-	-	-	-	-	-	-	-	-	-	-	-	-	-	-	-	-	-	-	-
7836	-	-	-	-	-	-	-	-	-	-	-	-	-	-	-	-	-	-	-	-	-	-	-	-	-	-	-	-	-	-	-	-	-	-	-	-	-	-	-	-	-	-	-	-	-	-	-	-	-
7837	-	-	-	-	-	-	-	-	-	-	-	-	-	-	-	-	-	-	-	-	-	-	-	-	-	-	-	-	-	-	-	-	-	-	-	-	-	-	-	-	-	-	-	-	-	-	-	-	-
7838	-	-	-	-	-	-	-	-	-	-	-	-	-	-	-	-	-	-	-	-	-	-	-	-	-	-	-	-	-	-	-	-	-	-	-	-	-	-	-	-	-	-	-	-	-	-	-	-	-
7839	-	-	-	-	-	-	-	-	-	-	-	-	-	-	-	-	-	-	-	-	-	-	-	-	-	-	-	-	-	-	-	-	-	-	-	-	-	-	-	-	-	-	-	-	-	-	-	-	-
7840	-	-	-	-	-	-	-	-	-	-	-	-	-	-	-	-	-	-	-	-	-	-	-	-	-	-	-	-	-	-	-	-	-	-	-	-	-	-	-	-	-	-	-	-	-	-	-	-	-
7841	-	-	-	-	-	-	-	-	-	-	-	-	-	-	-	-	-	-	-	-	-	-	-	-	-	-	-	-	-	-	-	-	-	-	-	-	-	-	-	-	-	-	-	-	-	-	-	-	-
7842	-	-	-	-	-	-	-	-	-	-	-	-	-	-	-	-	-	-	-	-	-	-	-	-	-	-	-	-	-	-	-	-	-	-	-	-	-	-	-	-	-	-	-	-	-	-	-	-	-
7843	-	-	-	-	-	-	-	-	-	-	-	-	-	-	-	-	-	-	-	-	-	-	-	-	-	-	-	-	-	-	-	-	-	-	-	-	-	-	-	-	-	-	-	-	-	-	-	-	-
7844	-	-	-	-	-	-	-	-	-	-	-	-	-	-	-	-	-	-	-	-	-	-	-	-	-	-	-	-	-	-	-	-	-	-	-	-	-	-	-	-	-	-	-	-	-	-	-	-	-
7845	-	-	-	-	-	-	-	-	-	-	-	-	-	-	-	-	-	-	-	-	-	-	-	-	-	-	-	-	-	-	-	-	-	-	-	-	-	-	-	-	-	-	-	-	-	-	-	-	-
7846	-	-	-	-	-	-	-	-	-	-	-	-	-	-	-	-	-	-	-	-	-	-	-	-	-	-	-	-	-	-	-	-	-	-	-	-	-	-	-	-	-	-	-	-	-	-	-	-	-
7847	-	-	-	-	-	-	-	-	-	-	-	-	-	-	-	-	-	-	-	-	-	-	-	-	-	-	-	-	-	-	-	-	-	-	-	-	-	-	-	-	-	-	-	-	-	-	-	-	-
7848	-	-	-	-	-	-	-	-	-	-	-	-	-	-	-	-	-	-	-	-	-	-	-	-	-	-	-	-	-	-	-	-	-	-	-	-	-	-	-	-	-	-	-	-	-	-	-	-	-
7849	-	-	-	-	-	-	-	-	-	-	-	-	-	-	-	-	-	-	-	-	-	-	-	-	-	-	-	-	-	-	-	-	-	-	-	-	-	-	-	-	-	-	-	-	-	-	-	-	-
7850	-	-	-	-	-	-	-	-	-	-	-	-	-	-	-	-	-	-	-	-	-	-	-	-	-	-	-	-	-	-	-	-	-	-	-	-	-	-	-	-	-	-	-	-	-	-	-	-	-
7851	-	-	-	-	-	-	-	-	-	-	-	-	-	-	-	-	-	-	-	-	-	-	-	-	-	-	-	-	-	-	-	-	-	-	-	-	-	-	-	-	-	-	-	-	-	-	-	-	-
7852	-	-	-	-	-	-	-	-	-	-	-	-	-	-	-	-	-	-	-	-	-	-	-	-	-	-	-	-	-	-	-	-	-	-	-	-	-	-	-	-	-	-	-	-	-	-	-	-	-
7884	-	-	-	-	-	-	-	-	-	-	-	-	-	-	-	-	-	-	-	-	-	-	-	-	-	-	-	-	-	-	-	-	-	-	-	-	-	-	-	-	-	-	-	-	-	-	-	-	-
7885	-	-	-	-	-	-	-	-	-	-	-	-	-	-	-	-	-	-	-	-	-	-	-	-	-	-	-	-	-	-	-	-	-	-	-	-	-	-	-	-	-	-	-	-	-	-	-	-	-
7886	-	-	-	-	-	-	-	-	-	-	-	-	-	-	-	-	-	-	-	-	-	-	-	-	-	-	-	-	-	-	-	-	-	-	-	-	-	-	-	-	-	-	-	-	-	-	-	-	-
7887	-	-	-	-	-	-	-	-	-	-	-	-	-	-	-	-	-	-	-	-	-	-	-	-	-	-	-	-	-	-	-	-	-	-	-	-	-	-	-	-	-	-	-	-	-	-	-	-	-
7888	-	-	-	-	-	-	-	-	-	-	-	-	-	-	-	-	-	-	-	-	-	-	-	-	-	-	-	-	-	-	-	-	-	-	-	-	-	-	-	-	-	-	-	-	-	-	-	-	-
7889	-	-	-	-	-	-	-	-	-	-	-	-	-	-	-	-	-	-	-	-	-	-	-	-	-	-	-	-	-	-	-	-	-	-	-	-	-	-	-	-	-	-	-	-	-	-	-	-	-
7890	-	-	-	-	-	-	-	-	-	-	-	-	-	-	-	-	-	-	-	-	-	-	-	-	-	-	-	-	-	-	-	-	-	-	-	-	-	-	-	-	-	-	-	-	-	-	-	-	-
7891	-	-	-	-	-	-	-	-	-	-	-	-	-	-	-	-	-	-	-	-	-	-	-	-	-	-	-	-	-	-	-	-	-	-	-	-	-	-	-	-	-	-	-	-	-	-	-	-	-
7892	-	-	-	-	-	-	-	-	-	-	-	-	-	-	-	-	-	-	-	-	-	-	-	-	-	-	-	-	-	-	-	-	-	-	-	-	-	-	-	-	-	-	-	-	-	-	-	-	-
7893	-	-	-	-	-	-	-	-	-	-	-	-	-	-	-	-	-	-	-	-	-	-	-	-	-	-	-	-	-	-	-	-	-	-	-	-	-	-	-	-	-	-	-	-	-	-	-	-	-
7894	-	-	-	-	-	-	-	-	-	-	-	-	-	-	-	-	-	-	-	-	-	-	-	-	-	-	-	-	-	-	-	-	-	-	-	-	-	-	-	-	-	-	-	-	-	-	-	-	-
7895	-	-	-	-	-	-	-	-	-	-	-	-	-	-	-	-	-	-	-	-	-	-	-	-	-	-	-	-	-	-	-	-	-	-	-	-	-	-	-	-	-	-	-	-	-	-	-	-	-
7896	-	-	-	-	-	-	-	-	-	-	-	-	-	-	-	-	-	-	-	-	-	-	-	-	-	-	-	-	-	-	-	-	-	-	-	-	-	-	-	-	-	-	-	-	-	-	-	-	-
7897	-	-	-	-	-	-	-	-	-	-	-	-	-	-	-	-	-	-	-	-	-	-	-	-	-	-	-	-	-	-	-	-	-	-	-	-	-	-	-	-	-	-	-	-	-	-	-	-	-
7898	-	-	-	-	-	-	-	-	-	-	-	-	-	-	-	-	-	-	-	-	-	-	-	-	-	-	-	-	-	-	-	-	-	-	-	-	-	-	-	-	-	-	-	-	-	-	-	-	-
7899	-	-	-	-	-	-	-	-	-	-	-	-	-	-	-	-	-	-	-	-	-	-	-	-	-	-	-	-	-	-	-	-	-	-	-	-	-	-	-	-	-	-	-	-	-	-	-	-	-
7900	-	-	-	-	-	-	-	-	-	-	-	-	-	-	-	-	-	-	-	-	-	-	-	-	-	-	-	-	-	-	-	-	-	-	-	-	-	-	-	-	-	-	-	-	-	-	-	-	-
7901	-	-	-	-	-	-	-	-	-	-	-	-	-	-	-	-	-	-	-	-	-	-	-	-	-	-	-	-	-	-	-	-	-	-	-	-	-	-	-	-	-	-	-	-	-	-	-	-	-
7902	-	-	-	-	-	-	-	-	-	-	-	-	-	-	-	-	-	-	-	-	-	-	-	-	-	-	-	-	-	-	-	-	-	-	-	-	-	-	-	-	-	-	-	-	-	-	-	-	-
7903	-	-	-	-	-	-	-	-	-	-	-	-	-	-	-	-	-	-	-	-	-	-	-	-	-	-	-	-	-	-	-	-	-	-	-	-	-	-	-	-	-	-	-	-	-	-	-	-	-
7904	-	-	-	-	-	-	-	-	-	-	-	-	-	-	-	-	-	-	-	-	-	-	-	-	-	-	-	-	-	-	-	-	-	-	-	-	-	-	-	-	-	-	-	-	-	-	-	-	-
7905	-	-	-	-	-	-	-	-	-	-	-	-	-	-	-	-	-	-	-	-	-	-	-	-	-	-	-	-	-	-	-	-	-	-	-	-	-	-	-	-	-	-	-	-	-	-	-	-	-
7906	-	-	-	-	-	-	-	-	-	-	-	-	-	-	-	-	-	-	-	-	-	-	-	-	-	-	-	-	-	-	-	-	-	-	-	-	-	-	-	-	-	-	-	-	-	-	-	-	-
7907	-	-	-	-	-	-	-	-	-	-	-	-	-	-	-	-	-	-	-	-	-	-	-	-	-	-	-	-	-	-	-	-	-	-	-	-	-	-	-	-	-	-	-	-	-	-	-	-	-
7908	-	-	-	-	-	-	-	-	-	-	-	-	-	-	-	-	-	-	-	-	-	-	-	-	-	-	-	-	-	-	-	-	-	-	-	-	-	-	-	-	-	-	-	-	-	-	-	-	-
7909	-	-	-	-	-	-	-	-	-	-	-	-	-	-	-	-	-	-	-	-	-	-	-	-	-	-	-	-	-	-	-	-	-	-	-	-	-	-	-	-	-	-	-	-	-	-	-	-	-
7910	-	-	-	-	-	-	-	-	-	-	-	-	-	-	-	-	-	-	-	-	-	-	-	-	-	-	-	-	-	-	-	-	-	-	-	-	-	-	-	-	-	-	-	-	-	-	-	-	-
7911	-	-	-	-	-	-	-	-	-	-	-	-	-	-	-	-	-	-	-	-	-	-	-	-	-	-	-	-	-	-	-	-	-	-	-	-	-	-	-	-	-	-	-	-	-	-	-	-	-
7912	-	-	-	-	-	-	-	-	-	-	-	-	-	-	-	-	-	-	-	-	-	-	-	-	-	-	-	-	-	-	-	-	-	-	-	-	-	-	-	-	-	-	-	-	-	-	-	-	-
7913	-	-	-	-	-	-	-	-	-	-	-	-	-	-	-	-	-	-	-	-	-	-	-	-	-	-	-	-	-	-	-	-	-	-	-	-	-	-	-	-	-	-	-	-	-	-	-	-	-
7914	-	-	-	-	-	-	-	-	-	-	-	-	-	-	-	-	-	-	-	-	-	-	-	-	-	-	-	-	-	-	-	-	-	-	-	-	-	-	-	-	-	-	-	-	-	-	-	-	-
7915	-	-	-	-	-	-	-	-	-	-	-	-	-	-	-	-	-	-	-	-	-	-	-	-	-	-	-	-	-	-	-	-	-	-	-	-	-	-	-	-	-	-	-	-	-	-	-	-	-
7916	-	-	-	-	-	-	-	-	-	-	-	-	-	-	-	-	-	-	-	-	-	-	-	-	-	-	-	-	-	-	-	-	-	-	-	-	-	-	-	-	-	-	-	-	-	-	-	-	-
7917	-	-	-	-	-	-	-	-	-	-	-	-	-	-	-	-	-	-	-	-	-	-	-	-	-	-	-	-	-	-	-	-	-	-	-	-	-	-	-	-	-	-	-	-	-	-	-	-	-
7918	-	-	-	-	-	-	-	-	-	-	-	-	-	-	-	-	-	-	-	-	-	-	-	-	-	-	-	-	-	-	-	-	-	-	-	-	-	-	-	-	-	-	-	-	-	-	-	-	-
7919	-	-	-	-	-	-	-	-	-	-	-	-	-	-	-	-	-	-	-	-	-	-	-	-	-	-	-	-	-	-	-	-	-	-	-	-	-	-	-	-	-	-	-	-	-	-	-	-	-
7920	-	-	-	-	-	-	-	-	-	-	-	-	-	-	-	-	-	-	-	-	-	-	-	-	-	-	-	-	-	-	-	-	-	-	-	-	-	-	-	-	-	-	-	-	-	-	-	-	-
7921	-	-	-	-	-	-	-	-	-	-	-	-	-	-	-	-	-	-	-	-	-	-	-	-	-	-	-	-	-	-	-	-	-	-	-	-	-	-	-	-	-	-	-	-	-	-	-	-	-
7922	-	-	-	-	-	-	-	-	-	-	-	-	-	-	-	-	-	-	-	-	-	-	-	-	-	-	-	-	-	-	-	-	-	-	-	-	-	-	-	-	-	-	-	-	-	-	-	-	-
7923	-	-	-	-	-	-	-	-	-	-	-	-	-	-	-	-	-	-	-	-	-	-	-	-	-	-	-	-	-	-	-	-	-	-	-	-	-	-	-	-	-	-	-	-	-	-	-	-	-
7924	-	-	-	-	-	-	-	-	-	-	-	-	-	-	-	-	-	-	-	-	-	-	-	-	-	-	-	-	-	-	-	-	-	-	-	-	-	-	-	-	-	-	-	-	-	-	-	-	-
7925	-	-	-	-	-	-	-	-	-	-	-	-	-	-	-	-	-	-	-	-	-	-	-	-	-	-	-	-	-	-	-	-	-	-	-	-	-	-	-	-	-	-	-	-	-	-	-	-	-
7926	-	-	-	-	-	-	-	-	-	-	-	-	-	-	-	-	-	-	-	-	-	-	-	-	-	-	-	-	-	-	-	-	-	-	-	-	-	-	-	-	-	-	-	-	-	-	-	-	-
7927	-	-	-	-	-	-	-	-	-	-	-	-	-	-	-	-	-	-	-	-	-	-	-	-	-	-	-	-	-	-	-	-	-	-	-	-	-	-	-	-	-	-	-	-	-	-	-	-	-
7928	-	-	-	-	-	-	-	-	-	-	-	-	-	-	-	-	-	-	-	-	-	-	-	-	-	-	-	-	-	-	-	-	-	-	-	-	-	-	-	-	-	-	-	-	-	-	-	-	-
7929	-	-	-	-	-	-	-	-	-	-	-	-	-	-	-	-	-	-	-	-	-	-	-	-	-	-	-	-	-	-	-	-	-	-	-	-	-	-	-	-	-	-	-	-	-	-	-	-	-
7930	-	-	-	-	-	-	-	-	-	-	-	-	-	-	-	-	-	-	-	-	-	-	-	-	-	-	-	-	-	-	-	-	-	-	-	-	-	-	-	-	-	-	-	-	-	-	-	-	-
7931	-	-	-	-	-	-	-	-	-	-	-	-	-	-	-	-	-	-	-	-	-	-	-	-	-	-	-	-	-	-	-	-	-	-	-	-	-	-	-	-	-	-	-	-	-	-	-	-	-
7932	-	-	-	-	-	-	-	-	-	-	-	-	-	-	-	-	-	-	-	-	-	-	-	-	-	-	-	-	-	-	-	-	-	-	-	-	-	-	-	-	-	-	-	-	-	-	-	-	-
8345	-	-	-	-	-	-	-	-	-	-	-	-	-	-	-	-	-	-	-	-	-	-	-	-	-	-	-	-	-	-	-	-	-	-	-	-	-	-	-	-	-	-	-	-	-	-	-	-	-
8346	-	-	-	-	-	-	-	-	-	-	-	-	-	-	-	-	-	-	-	-	-	-	-	-	-	-	-	-	-	-	-	-	-	-	-	-	-	-	-	-	-	-	-	-	-	-	-	-	-
8347	-	-	-	-	-	-	-	-	-	-	-	-	-	-	-	-	-	-	-	-	-	-	-	-	-	-	-	-	-	-	-	-	-	-	-	-	-	-	-	-	-	-	-	-	-	-	-	-	-
8348	-	-	-	-	-	-	-	-	-	-	-	-	-	-	-	-	-	-	-	-	-	-	-	-	-	-	-	-	-	-	-	-	-	-	-	-	-	-	-	-	-	-	-	-	-	-	-	-	-
8349	-	-	-	-	-	-	-	-	-	-	-	-	-	-	-	-	-	-	-	-	-	-	-	-	-	-	-	-	-	-	-	-	-	-	-	-	-	-	-	-	-	-	-	-	-	-	-	-	-
8350	-	-	-	-	-	-	-	-	-	-	-	-	-	-	-	-	-	-	-	-	-	-	-	-	-	-	-	-	-	-	-	-	-	-	-	-	-	-	-	-	-	-	-	-	-	-	-	-	-
8351	-	-	-	-	-	-	-	-	-	-	-	-	-	-	-	-	-	-	-	-	-	-	-	-	-	-	-	-	-	-	-	-	-	-	-	-	-	-	-	-	-	-	-	-	-	-	-	-	-
8352	-	-	-	-	-	-	-	-	-	-	-	-	-	-	-	-	-	-	-	-	-	-	-	-	-	-	-	-	-	-	-	-	-	-	-	-	-	-	-	-	-	-	-	-	-	-	-	-	-
8353	-	-	-	-	-	-	-	-	-	-	-	-	-	-	-	-	-	-	-	-	-	-	-	-	-	-	-	-	-	-	-	-	-	-	-	-	-	-	-	-	-	-	-	-	-	-	-	-	-
8354	-	-	-	-	-	-	-	-	-	-	-	-	-	-	-	-	-	-	-	-	-	-	-	-	-	-	-	-	-	-	-	-	-	-	-	-	-	-	-	-	-	-	-	-	-	-	-	-	-
8355	-	-	-	-	-	-	-	-	-	-	-	-	-	-	-	-	-	-	-	-	-	-	-	-	-	-	-	-	-	-	-	-	-	-	-	-	-	-	-	-	-	-	-	-	-	-	-	-	-
8356	-	-	-	-	-	-	-	-	-	-	-	-	-	-	-	-	-	-	-	-	-	-	-	-	-	-	-	-	-	-	-	-	-	-	-	-	-	-	-	-	-	-	-	-	-	-	-	-	-
8357	-	-	-	-	-	-	-	-	-	-	-	-	-	-	-	-	-	-	-	-	-	-	-	-	-	-	-	-	-	-	-	-	-	-	-	-	-	-	-	-	-	-	-	-	-	-	-	-	-
8358	-	-	-	-	-	-	-	-	-	-	-	-	-	-	-	-	-	-	-	-	-	-	-	-	-	-	-	-	-	-	-	-	-	-	-	-	-	-	-	-	-	-	-	-	-	-	-	-	-
8359	-	-	-	-	-	-	-	-	-	-	-	-	-	-	-	-	-	-	-	-	-	-	-	-	-	-	-	-	-	-	-	-	-	-	-	-	-	-	-	-	-	-	-	-	-	-	-	-	-
8360	-	-	-	-	-	-	-	-	-	-	-	-	-	-	-	-	-	-	-	-	-	-	-	-	-	-	-	-	-	-	-	-	-	-	-	-	-	-	-	-	-	-	-	-	-	-	-	-	-
8361	-	-	-	-	-	-	-	-	-	-	-	-	-	-	-	-	-	-	-	-	-	-	-	-	-	-	-	-	-	-	-	-	-	-	-	-	-	-	-	-	-	-	-	-	-	-	-	-	-
8362	-	-	-	-	-	-	-	-	-	-	-	-	-	-	-	-	-	-	-	-	-	-	-	-	-	-	-	-	-	-	-	-	-	-	-	-	-	-	-	-	-	-	-	-	-	-	-	-	-
8363	-	-	-	-	-	-	-	-	-	-	-	-	-	-	-	-	-	-	-	-	-	-	-	-	-	-	-	-	-	-	-	-	-	-	-	-	-	-	-	-	-	-	-	-	-	-	-	-	-
8364	-	-	-	-	-	-	-	-	-	-	-	-	-	-	-	-	-	-	-	-	-	-	-	-	-	-	-	-	-	-	-	-	-	-	-	-	-	-	-	-	-	-	-	-	-	-	-	-	-
8365	-	-	-	-	-	-	-	-	-	-	-	-	-	-	-	-	-	-	-	-	-	-	-	-	-	-	-	-	-	-	-	-	-	-	-	-	-	-	-	-	-	-	-	-	-	-	-	-	-
8366	-	-	-	-	-	-	-	-	-	-	-	-	-	-	-	-	-	-	-	-	-	-	-	-	-	-	-	-	-	-	-	-	-	-	-	-	-	-	-	-	-	-	-	-	-	-	-	-	-
8367	-	-	-	-	-	-	-	-	-	-	-	-	-	-	-	-	-	-	-	-	-	-	-	-	-	-	-	-	-	-	-	-	-	-	-	-	-	-	-	-	-	-	-	-	-	-	-	-	-
8368	-	-	-	-	-	-	-	-	-	-	-	-	-	-	-	-	-	-	-	-	-	-	-	-	-	-	-	-	-	-	-	-	-	-	-	-	-	-	-	-	-	-	-	-	-	-	-	-	-
8369	-	-	-	-	-	-	-	-	-	-	-	-	-	-	-	-	-	-	-	-	-	-	-	-	-	-	-	-	-	-	-	-	-	-	-	-	-	-	-	-	-	-	-	-	-	-	-	-	-
8370	-	-	-	-	-	-	-	-	-	-	-	-	-	-	-	-	-	-	-	-	-	-	-	-	-	-	-	-	-	-	-	-	-	-	-	-	-	-	-	-	-	-	-	-	-	-	-	-	-
8371	-	-	-	-	-	-	-	-	-	-	-	-	-	-	-	-	-	-	-	-	-	-	-	-	-	-	-	-	-	-	-	-	-	-	-	-	-	-	-	-	-	-	-	-	-	-	-	-	-
8372	-	-	-	-	-	-	-	-	-	-	-	-	-	-	-	-	-	-	-	-	-	-	-	-	-	-	-	-	-	-	-	-	-	-	-	-	-	-	-	-	-	-	-	-	-	-	-	-	-
8373	-	-	-	-	-	-	-	-	-	-	-	-	-	-	-	-	-	-	-	-	-	-	-	-	-	-	-	-	-	-	-	-	-	-	-	-	-	-	-	-	-	-	-	-	-	-	-	-	-
8374	-	-	-	-	-	-	-	-	-	-	-	-	-	-	-	-	-	-	-	-	-	-	-	-	-	-	-	-	-	-	-	-	-	-	-	-	-	-	-	-	-	-	-	-	-	-	-	-	-
8375	-	-	-	-	-	-	-	-	-	-	-	-	-	-	-	-	-	-	-	-	-	-	-	-	-	-	-	-	-	-	-	-	-	-	-	-	-	-	-	-	-	-	-	-	-	-	-	-	-
8376	-	-	-	-	-	-	-	-	-	-	-	-	-	-	-	-	-	-	-	-	-	-	-	-	-	-	-	-	-	-	-	-	-	-	-	-	-	-	-	-	-	-	-	-	-	-	-	-	-
8377	-	-	-	-	-	-	-	-	-	-	-	-	-	-	-	-	-	-	-	-	-	-	-	-	-	-	-	-	-	-	-	-	-	-	-	-	-	-	-	-	-	-	-	-	-	-	-	-	-
8378	-	-	-	-	-	-	-	-	-	-	-	-	-	-	-	-	-	-	-	-	-	-	-	-	-	-	-	-	-	-	-	-	-	-	-	-	-	-	-	-	-	-	-	-	-	-	-	-	-
8379	-	-	-	-	-	-	-	-	-	-	-	-	-	-	-	-	-	-	-	-	-	-	-	-	-	-	-	-	-	-	-	-	-	-	-	-	-	-	-	-	-	-	-	-	-	-	-	-	-
8380	-	-	-	-	-	-	-	-	-	-	-	-	-	-	-	-	-	-	-	-	-	-	-	-	-	-	-	-	-	-	-	-	-	-	-	-	-	-	-	-	-	-	-	-	-	-	-	-	-
8381	-	-	-	-	-	-	-	-	-	-	-	-	-	-	-	-	-	-	-	-	-	-	-	-	-	-	-	-	-	-	-	-	-	-	-	-	-	-	-	-	-	-	-	-	-	-	-	-	-
8382	-	-	-	-	-	-	-	-	-	-	-	-	-	-	-	-	-	-	-	-	-	-	-	-	-	-	-	-	-	-	-	-	-	-	-	-	-	-	-	-	-	-	-	-	-	-	-	-	-
8383	-	-	-	-	-	-	-	-	-	-	-	-	-	-	-	-	-	-	-	-	-	-	-	-	-	-	-	-	-	-	-	-	-	-	-	-	-	-	-	-	-	-	-	-	-	-	-	-	-
8384	-	-	-	-	-	-	-	-	-	-	-	-	-	-	-	-	-	-	-	-	-	-	-	-	-	-	-	-	-	-	-	-	-	-	-	-	-	-	-	-	-	-	-	-	-	-	-	-	-
8385	-	-	-	-	-	-	-	-	-	-	-	-	-	-	-	-	-	-	-	-	-	-	-	-	-	-	-	-	-	-	-	-	-	-	-	-	-	-	-	-	-	-	-	-	-	-	-	-	-
8386	-	-	-	-	-	-	-	-	-	-	-	-	-	-	-	-	-	-	-	-	-	-	-	-	-	-	-	-	-	-	-	-	-	-	-	-	-	-	-	-	-	-	-	-	-	-	-	-	-
8387	-	-	-	-	-	-	-	-	-	-	-	-	-	-	-	-	-	-	-	-	-	-	-	-	-	-	-	-	-	-	-	-	-	-	-	-	-	-	-	-	-	-	-	-	-	-	-	-	-
8388	-	-	-	-	-	-	-	-	-	-	-	-	-	-	-	-	-	-	-	-	-	-	-	-	-	-	-	-	-	-	-	-	-	-	-	-	-	-	-	-	-	-	-	-	-	-	-	-	-
8389	-	-	-	-	-	-	-	-	-	-	-	-	-	-	-	-	-	-	-	-	-	-	-	-	-	-	-	-	-	-	-	-	-	-	-	-	-	-	-	-	-	-	-	-	-	-	-	-	-
8390	-	-	-	-	-	-	-	-	-	-	-	-	-	-	-	-	-	-	-	-	-	-	-	-	-	-	-	-	-	-	-	-	-	-	-	-	-	-	-	-	-	-	-	-	-	-	-	-	-
8391	-	-	-	-	-	-	-	-	-	-	-	-	-	-	-	-	-	-	-	-	-	-	-	-	-	-	-	-	-	-	-	-	-	-	-	-	-	-	-	-	-	-	-	-	-	-	-	-	-
8392	-	-	-	-	-	-	-	-	-	-	-	-	-	-	-	-	-	-	-	-	-	-	-	-	-	-	-	-	-	-	-	-	-	-	-	-	-	-	-	-	-	-	-	-	-	-	-	-	-
8393	-	-	-	-	-	-	-	-	-	-	-	-	-	-	-	-	-	-	-	-	-	-	-	-	-	-	-	-	-	-	-	-	-	-	-	-	-	-	-	-	-	-	-	-	-	-	-	-	-
8394	-	-	-	-	-	-	-	-	-	-	-	-	-	-	-	-	-	-	-	-	-	-	-	-	-	-	-	-	-	-	-	-	-	-	-	-	-	-	-	-	-	-	-	-	-	-	-	-	-
8395	-	-	-	-	-	-	-	-	-	-	-	-	-	-	-	-	-	-	-	-	-	-	-	-	-	-	-	-	-	-	-	-	-	-	-	-	-	-	-	-	-	-	-	-	-	-	-	-	-
8396	-	-	-	-	-	-	-	-	-	-	-	-	-	-	-	-	-	-	-	-	-	-	-	-	-	-	-	-	-	-	-	-	-	-	-	-	-	-	-	-	-	-	-	-	-	-	-	-	-
8397	-	-	-	-	-	-	-	-	-	-	-	-	-	-	-	-	-	-	-	-	-	-	-	-	-	-	-	-	-	-	-	-	-	-	-	-	-	-	-	-	-	-	-	-	-	-	-	-	-
8398	-	-	-	-	-	-	-	-	-	-	-	-	-	-	-	-	-	-	-	-	-	-	-	-	-	-	-	-	-	-	-	-	-	-	-	-	-	-	-	-	-	-	-	-	-	-	-	-	-
8399	-	-	-	-	-	-	-	-	-	-	-	-	-	-	-	-	-	-	-	-	-	-	-	-	-	-	-	-	-	-	-	-	-	-	-	-	-	-	-	-	-	-	-	-	-	-	-	-	-
8400	-	-	-	-	-	-	-	-	-	-	-	-	-	-	-	-	-	-	-	-	-	-	-	-	-	-	-	-	-	-	-	-	-	-	-	-	-	-	-	-	-	-	-	-	-	-	-	-	-
8401	-	-	-	-	-	-	-	-	-	-	-	-	-	-	-	-	-	-	-	-	-	-	-	-	-	-	-	-	-	-	-	-	-	-	-	-	-	-	-	-	-	-	-	-	-	-	-	-	-
8402	-	-	-	-	-	-	-	-	-	-	-	-	-	-	-	-	-	-	-	-	-	-	-	-	-	-	-	-	-	-	-	-	-	-	-	-	-	-	-	-	-	-	-	-	-	-	-	-	-
8403	-	-	-	-	-	-	-	-	-	-	-	-	-	-	-	-	-	-	-	-	-	-	-	-	-	-	-	-	-	-	-	-	-	-	-	-	-	-	-	-	-	-	-	-	-	-	-	-	-
8404	-	-	-	-	-	-	-	-	-	-	-	-	-	-	-	-	-	-	-	-	-	-	-	-	-	-	-	-	-	-	-	-	-	-	-	-	-	-	-	-	-	-	-	-	-	-	-	-	-
8405	-	-	-	-	-	-	-	-	-	-	-	-	-	-	-	-	-	-	-	-	-	-	-	-	-	-	-	-	-	-	-	-	-	-	-	-	-	-	-	-	-	-	-	-	-	-	-	-	-
8406	-	-	-	-	-	-	-	-	-	-	-	-	-	-	-	-	-	-	-	-	-	-	-	-	-	-	-	-	-	-	-	-	-	-	-	-	-	-	-	-	-	-	-	-	-	-	-	-	-
8407	-	-	-	-	-	-	-	-	-	-	-	-	-	-	-	-	-	-	-	-	-	-	-	-	-	-	-	-	-	-	-	-	-	-	-	-	-	-	-	-	-	-	-	-	-	-	-	-	-
8408	-	-	-	-	-	-	-	-	-	-	-	-	-	-	-	-	-	-	-	-	-	-	-	-	-	-	-	-	-	-	-	-	-	-	-	-	-	-	-	-	-	-	-	-	-	-	-	-	-
8409	-	-	-	-	-	-	-	-	-	-	-	-	-	-	-	-	-	-	-	-	-	-	-	-	-	-	-	-	-	-	-	-	-	-	-	-	-	-	-	-	-	-	-	-	-	-	-	-	-
8410	-	-	-	-	-	-	-	-	-	-	-	-	-	-	-	-	-	-	-	-	-	-	-	-	-	-	-	-	-	-	-	-	-	-	-	-	-	-	-	-	-	-	-	-	-	-	-	-	-
8411	-	-	-	-	-	-	-	-	-	-	-	-	-	-	-	-	-	-	-	-	-	-	-	-	-	-	-	-	-	-	-	-	-	-	-	-	-	-	-	-	-	-	-	-	-	-	-	-	-
8412	-	-	-	-	-	-	-	-	-	-	-	-	-	-	-	-	-	-	-	-	-	-	-	-	-	-	-	-	-	-	-	-	-	-	-	-	-	-	-	-	-	-	-	-	-	-	-	-	-
8413	-	-	-	-	-	-	-	-	-	-	-	-	-	-	-	-	-	-	-	-	-	-	-	-	-	-	-	-	-	-	-	-	-	-	-	-	-	-	-	-	-	-	-	-	-	-	-	-	-
8414	-	-	-	-	-	-	-	-	-	-	-	-	-	-	-	-	-	-	-	-	-	-	-	-	-	-	-	-	-	-	-	-	-	-	-	-	-	-	-	-	-	-	-	-	-	-	-	-	-
8415	-	-	-	-	-	-	-	-	-	-	-	-	-	-	-	-	-	-	-	-	-	-	-	-	-	-	-	-	-	-	-	-	-	-	-	-	-	-	-	-	-	-	-	-	-	-	-	-	-
8416	-	-	-	-	-	-	-	-	-	-	-	-	-	-	-	-	-	-	-	-	-	-	-	-	-	-	-	-	-	-	-	-	-	-	-	-	-	-	-	-	-	-	-	-	-	-	-	-	-
8417	-	-	-	-	-	-	-	-	-	-	-	-	-	-	-	-	-	-	-	-	-	-	-	-	-	-	-	-	-	-	-	-	-	-	-	-	-	-	-	-	-	-	-	-	-	-	-	-	-
8418	-	-	-	-	-	-	-	-	-	-	-	-	-	-	-	-	-	-	-	-	-	-	-	-	-	-	-	-	-	-	-	-	-	-	-	-	-	-	-	-	-	-	-	-	-	-	-	-	-
8419	-	-	-	-	-	-	-	-	-	-	-	-	-	-	-	-	-	-	-	-	-	-	-	-	-	-	-	-	-	-	-	-	-	-	-	-	-	-	-	-	-	-	-	-	-	-	-	-	-
8420	-	-	-	-	-	-	-	-	-	-	-	-	-	-	-	-	-	-	-	-	-	-	-	-	-	-	-	-	-	-	-	-	-	-	-	-	-	-	-	-	-	-	-	-	-	-	-	-	-
8421	-	-	-	-	-	-	-	-	-	-	-	-	-	-	-	-	-	-	-	-	-	-	-	-	-	-	-	-	-	-	-	-	-	-	-	-	-	-	-	-	-	-	-	-	-	-	-	-	-
8422	-	-	-	-	-	-	-	-	-	-	-	-	-	-	-	-	-	-	-	-	-	-	-	-	-	-	-	-	-	-	-	-	-	-	-	-	-	-	-	-	-	-	-	-	-	-	-	-	-
8423	-	-	-	-	-	-	-	-	-	-	-	-	-	-	-	-	-	-	-	-	-	-	-	-	-	-	-	-	-	-	-	-	-	-	-	-	-	-	-	-	-	-	-	-	-	-	-	-	-
8424	-	-	-	-	-	-	-	-	-	-	-	-	-	-	-	-	-	-	-	-	-	-	-	-	-	-	-	-	-	-	-	-	-	-	-	-	-	-	-	-	-	-	-	-	-	-	-	-	-
8425	-	-	-	-	-	-	-	-	-	-	-	-	-	-	-	-	-	-	-	-	-	-	-	-	-	-	-	-	-	-	-	-	-	-	-	-	-	-	-	-	-	-	-	-	-	-	-	-	-
8426	-	-	-	-	-	-	-	-	-	-	-	-	-	-	-	-	-	-	-	-	-	-	-	-	-	-	-	-	-	-	-	-	-	-	-	-	-	-	-	-	-	-	-	-	-	-	-	-	-
8427	-	-	-	-	-	-	-	-	-	-	-	-	-	-	-	-	-	-	-	-	-	-	-	-	-	-	-	-	-	-	-	-	-	-	-	-	-	-	-	-	-	-	-	-	-	-	-	-	-
8428	-	-	-	-	-	-	-	-	-	-	-	-	-	-	-	-	-	-	-	-	-	-	-	-	-	-	-	-	-	-	-	-	-	-	-	-	-	-	-	-	-	-	-	-	-	-	-	-	-
8429	-	-	-	-	-	-	-	-	-	-	-	-	-	-	-	-	-	-	-	-	-	-	-	-	-	-	-	-	-	-	-	-	-	-	-	-	-	-	-	-	-	-	-	-	-	-	-	-	-
8430	-	-	-	-	-	-	-	-	-	-	-	-	-	-	-	-	-	-	-	-	-	-	-	-	-	-	-	-	-	-	-	-	-	-	-	-	-	-	-	-	-	-	-	-	-	-	-	-	-
8498	-	-	-	-	-	-	-	-	-	-	-	-	-	-	-	-	-	-	-	-	-	-	-	-	-	-	-	-	-	-	-	-	-	-	-	-	-	-	-	-	-	-	-	-	-	-	-	-	-
8499	-	-	-	-	-	-	-	-	-	-	-	-	-	-	-	-	-	-	-	-	-	-	-	-	-	-	-	-	-	-	-	-	-	-	-	-	-	-	-	-	-	-	-	-	-	-	-	-	-
8500	-	-	-	-	-	-	-	-	-	-	-	-	-	-	-	-	-	-	-	-	-	-	-	-	-	-	-	-	-	-	-	-	-	-	-	-	-	-	-	-	-	-	-	-	-	-	-	-	-
8501	-	-	-	-	-	-	-	-	-	-	-	-	-	-	-	-	-	-	-	-	-	-	-	-	-	-	-	-	-	-	-	-	-	-	-	-	-	-	-	-	-	-	-	-	-	-	-	-	-
8502	-	-	-	-	-	-	-	-	-	-	-	-	-	-	-	-	-	-	-	-	-	-	-	-	-	-	-	-	-	-	-	-	-	-	-	-	-	-	-	-	-	-	-	-	-	-	-	-	-
8503	-	-	-	-	-	-	-	-	-	-	-	-	-	-	-	-	-	-	-	-	-	-	-	-	-	-	-	-	-	-	-	-	-	-	-	-	-	-	-	-	-	-	-	-	-	-	-	-	-
8504	-	-	-	-	-	-	-	-	-	-	-	-	-	-	-	-	-	-	-	-	-	-	-	-	-	-	-	-	-	-	-	-	-	-	-	-	-	-	-	-	-	-	-	-	-	-	-	-	-
8505	-	-	-	-	-	-	-	-	-	-	-	-	-	-	-	-	-	-	-	-	-	-	-	-	-	-	-	-	-	-	-	-	-	-	-	-	-	-	-	-	-	-	-	-	-	-	-	-	-
8506	-	-	-	-	-	-	-	-	-	-	-	-	-	-	-	-	-	-	-	-	-	-	-	-	-	-	-	-	-	-	-	-	-	-	-	-	-	-	-	-	-	-	-	-	-	-	-	-	-
8507	-	-	-	-	-	-	-	-	-	-	-	-	-	-	-	-	-	-	-	-	-	-	-	-	-	-	-	-	-	-	-	-	-	-	-	-	-	-	-	-	-	-	-	-	-	-	-	-	-
8508	-	-	-	-	-	-	-	-	-	-	-	-	-	-	-	-	-	-	-	-	-	-	-	-	-	-	-	-	-	-	-	-	-	-	-	-	-	-	-	-	-	-	-	-	-	-	-	-	-
8509	-	-	-	-	-	-	-	-	-	-	-	-	-	-	-	-	-	-	-	-	-	-	-	-	-	-	-	-	-	-	-	-	-	-	-	-	-	-	-	-	-	-	-	-	-	-	-	-	-
8510	-	-	-	-	-	-	-	-	-	-	-	-	-	-	-	-	-	-	-	-	-	-	-	-	-	-	-	-	-	-	-	-	-	-	-	-	-	-	-	-	-	-	-	-	-	-	-	-	-
8511	-	-	-	-	-	-	-	-	-	-	-	-	-	-	-	-	-	-	-	-	-	-	-	-	-	-	-	-	-	-	-	-	-	-	-	-	-	-	-	-	-	-	-	-	-	-	-	-	-
8512	-	-	-	-	-	-	-	-	-	-	-	-	-	-	-	-	-	-	-	-	-	-	-	-	-	-	-	-	-	-	-	-	-	-	-	-	-	-	-	-	-	-	-	-	-	-	-	-	-
8513	-	-	-	-	-	-	-	-	-	-	-	-	-	-	-	-	-	-	-	-	-	-	-	-	-	-	-	-	-	-	-	-	-	-	-	-	-	-	-	-	-	-	-	-	-	-	-	-	-
8514	-	-	-	-	-	-	-	-	-	-	-	-	-	-	-	-	-	-	-	-	-	-	-	-	-	-	-	-	-	-	-	-	-	-	-	-	-	-	-	-	-	-	-	-	-	-	-	-	-
8515	-	-	-	-	-	-	-	-	-	-	-	-	-	-	-	-	-	-	-	-	-	-	-	-	-	-	-	-	-	-	-	-	-	-	-	-	-	-	-	-	-	-	-	-	-	-	-	-	-
8516	-	-	-	-	-	-	-	-	-	-	-	-	-	-	-	-	-	-	-	-	-	-	-	-	-	-	-	-	-	-	-	-	-	-	-	-	-	-	-	-	-	-	-	-	-	-	-	-	-
8517	-	-	-	-	-	-	-	-	-	-	-	-	-	-	-	-	-	-	-	-	-	-	-	-	-	-	-	-	-	-	-	-	-	-	-	-	-	-	-	-	-	-	-	-	-	-	-	-	-
8518	-	-	-	-	-	-	-	-	-	-	-	-	-	-	-	-	-	-	-	-	-	-	-	-	-	-	-	-	-	-	-	-	-	-	-	-	-	-	-	-	-	-	-	-	-	-	-	-	-
8519	-	-	-	-	-	-	-	-	-	-	-	-	-	-	-	-	-	-	-	-	-	-	-	-	-	-	-	-	-	-	-	-	-	-	-	-	-	-	-	-	-	-	-	-	-	-	-	-	-
8520	-	-	-	-	-	-	-	-	-	-	-	-	-	-	-	-	-	-	-	-	-	-	-	-	-	-	-	-	-	-	-	-	-	-	-	-	-	-	-	-	-	-	-	-	-	-	-	-	-
8521	-	-	-	-	-	-	-	-	-	-	-	-	-	-	-	-	-	-	-	-	-	-	-	-	-	-	-	-	-	-	-	-	-	-	-	-	-	-	-	-	-	-	-	-	-	-	-	-	-
8522	-	-	-	-	-	-	-	-	-	-	-	-	-	-	-	-	-	-	-	-	-	-	-	-	-	-	-	-	-	-	-	-	-	-	-	-	-	-	-	-	-	-	-	-	-	-	-	-	-
8523	-	-	-	-	-	-	-	-	-	-	-	-	-	-	-	-	-	-	-	-	-	-	-	-	-	-	-	-	-	-	-	-	-	-	-	-	-	-	-	-	-	-	-	-	-	-	-	-	-
8524	-	-	-	-	-	-	-	-	-	-	-	-	-	-	-	-	-	-	-	-	-	-	-	-	-	-	-	-	-	-	-	-	-	-	-	-	-	-	-	-	-	-	-	-	-	-	-	-	-
8525	-	-	-	-	-	-	-	-	-	-	-	-	-	-	-	-	-	-	-	-	-	-	-	-	-	-	-	-	-	-	-	-	-	-	-	-	-	-	-	-	-	-	-	-	-	-	-	-	-
8526	-	-	-	-	-	-	-	-	-	-	-	-	-	-	-	-	-	-	-	-	-	-	-	-	-	-	-	-	-	-	-	-	-	-	-	-	-	-	-	-	-	-	-	-	-	-	-	-	-
8527	-	-	-	-	-	-	-	-	-	-	-	-	-	-	-	-	-	-	-	-	-	-	-	-	-	-	-	-	-	-	-	-	-	-	-	-	-	-	-	-	-	-	-	-	-	-	-	-	-
8528	-	-	-	-	-	-	-	-	-	-	-	-	-	-	-	-	-	-	-	-	-	-	-	-	-	-	-	-	-	-	-	-	-	-	-	-	-	-	-	-	-	-	-	-	-	-	-	-	-
8529	-	-	-	-	-	-	-	-	-	-	-	-	-	-	-	-	-	-	-	-	-	-	-	-	-	-	-	-	-	-	-	-	-	-	-	-	-	-	-	-	-	-	-	-	-	-	-	-	-
8530	-	-	-	-	-	-	-	-	-	-	-	-	-	-	-	-	-	-	-	-	-	-	-	-	-	-	-	-	-	-	-	-	-	-	-	-	-	-	-	-	-	-	-	-	-	-	-	-	-
8531	-	-	-	-	-	-	-	-	-	-	-	-	-	-	-	-	-	-	-	-	-	-	-	-	-	-	-	-	-	-	-	-	-	-	-	-	-	-	-	-	-	-	-	-	-	-	-	-	-
8532	-	-	-	-	-	-	-	-	-	-	-	-	-	-	-	-	-	-	-	-	-	-	-	-	-	-	-	-	-	-	-	-	-	-	-	-	-	-	-	-	-	-	-	-	-	-	-	-	-
8533	-	-	-	-	-	-	-	-	-	-	-	-	-	-	-	-	-	-	-	-	-	-	-	-	-	-	-	-	-	-	-	-	-	-	-	-	-	-	-	-	-	-	-	-	-	-	-	-	-
8534	-	-	-	-	-	-	-	-	-	-	-	-	-	-	-	-	-	-	-	-	-	-	-	-	-	-	-	-	-	-	-	-	-	-	-	-	-	-	-	-	-	-	-	-	-	-	-	-	-
8535	-	-	-	-	-	-	-	-	-	-	-	-	-	-	-	-	-	-	-	-	-	-	-	-	-	-	-	-	-	-	-	-	-	-	-	-	-	-	-	-	-	-	-	-	-	-	-	-	-
8536	-	-	-	-	-	-	-	-	-	-	-	-	-	-	-	-	-	-	-	-	-	-	-	-	-	-	-	-	-	-	-	-	-	-	-	-	-	-	-	-	-	-	-	-	-	-	-	-	-
8537	-	-	-	-	-	-	-	-	-	-	-	-	-	-	-	-	-	-	-	-	-	-	-	-	-	-	-	-	-	-	-	-	-	-	-	-	-	-	-	-	-	-	-	-	-	-	-	-	-
8538	-	-	-	-	-	-	-	-	-	-	-	-	-	-	-	-	-	-	-	-	-	-	-	-	-	-	-	-	-	-	-	-	-	-	-	-	-	-	-	-	-	-	-	-	-	-	-	-	-
8539	-	-	-	-	-	-	-	-	-	-	-	-	-	-	-	-	-	-	-	-	-	-	-	-	-	-	-	-	-	-	-	-	-	-	-	-	-	-	-	-	-	-	-	-	-	-	-	-	-
8540	-	-	-	-	-	-	-	-	-	-	-	-	-	-	-	-	-	-	-	-	-	-	-	-	-	-	-	-	-	-	-	-	-	-	-	-	-	-	-	-	-	-	-	-	-	-	-	-	-
8541	-	-	-	-	-	-	-	-	-	-	-	-	-	-	-	-	-	-	-	-	-	-	-	-	-	-	-	-	-	-	-	-	-	-	-	-	-	-	-	-	-	-	-	-	-	-	-	-	-
8542	-	-	-	-	-	-	-	-	-	-	-	-	-	-	-	-	-	-	-	-	-	-	-	-	-	-	-	-	-	-	-	-	-	-	-	-	-	-	-	-	-	-	-	-	-	-	-	-	-
8543	-	-	-	-	-	-	-	-	-	-	-	-	-	-	-	-	-	-	-	-	-	-	-	-	-	-	-	-	-	-	-	-	-	-	-	-	-	-	-	-	-	-	-	-	-	-	-	-	-
8544	-	-	-	-	-	-	-	-	-	-	-	-	-	-	-	-	-	-	-	-	-	-	-	-	-	-	-	-	-	-	-	-	-	-	-	-	-	-	-	-	-	-	-	-	-	-	-	-	-
8545	-	-	-	-	-	-	-	-	-	-	-	-	-	-	-	-	-	-	-	-	-	-	-	-	-	-	-	-	-	-	-	-	-	-	-	-	-	-	-	-	-	-	-	-	-	-	-	-	-
8546	-	-	-	-	-	-	-	-	-	-	-	-	-	-	-	-	-	-	-	-	-	-	-	-	-	-	-	-	-	-	-	-	-	-	-	-	-	-	-	-	-	-	-	-	-	-	-	-	-
8547	-	-	-	-	-	-	-	-	-	-	-	-	-	-	-	-	-	-	-	-	-	-	-	-	-	-	-	-	-	-	-	-	-	-	-	-	-	-	-	-	-	-	-	-	-	-	-	-	-
8548	-	-	-	-	-	-	-	-	-	-	-	-	-	-	-	-	-	-	-	-	-	-	-	-	-	-	-	-	-	-	-	-	-	-	-	-	-	-	-	-	-	-	-	-	-	-	-	-	-
8549	-	-	-	-	-	-	-	-	-	-	-	-	-	-	-	-	-	-	-	-	-	-	-	-	-	-	-	-	-	-	-	-	-	-	-	-	-	-	-	-	-	-	-	-	-	-	-	-	-
8550	-	-	-	-	-	-	-	-	-	-	-	-	-	-	-	-	-	-	-	-	-	-	-	-	-	-	-	-	-	-	-	-	-	-	-	-	-	-	-	-	-	-	-	-	-	-	-	-	-
8551	-	-	-	-	-	-	-	-	-	-	-	-	-	-	-	-	-	-	-	-	-	-	-	-	-	-	-	-	-	-	-	-	-	-	-	-	-	-	-	-	-	-	-	-	-	-	-	-	-
8552	-	-	-	-	-	-	-	-	-	-	-	-	-	-	-	-	-	-	-	-	-	-	-	-	-	-	-	-	-	-	-	-	-	-	-	-	-	-	-	-	-	-	-	-	-	-	-	-	-
8553	-	-	-	-	-	-	-	-	-	-	-	-	-	-	-	-	-	-	-	-	-	-	-	-	-	-	-	-	-	-	-	-	-	-	-	-	-	-	-	-	-	-	-	-	-	-	-	-	-
8554	-	-	-	-	-	-	-	-	-	-	-	-	-	-	-	-	-	-	-	-	-	-	-	-	-	-	-	-	-	-	-	-	-	-	-	-	-	-	-	-	-	-	-	-	-	-	-	-	-
8555	-	-	-	-	-	-	-	-	-	-	-	-	-	-	-	-	-	-	-	-	-	-	-	-	-	-	-	-	-	-	-	-	-	-	-	-	-	-	-	-	-	-	-	-	-	-	-	-	-
8556	-	-	-	-	-	-	-	-	-	-	-	-	-	-	-	-	-	-	-	-	-	-	-	-	-	-	-	-	-	-	-	-	-	-	-	-	-	-	-	-	-	-	-	-	-	-	-	-	-
8557	-	-	-	-	-	-	-	-	-	-	-	-	-	-	-	-	-	-	-	-	-	-	-	-	-	-	-	-	-	-	-	-	-	-	-	-	-	-	-	-	-	-	-	-	-	-	-	-	-
8558	-	-	-	-	-	-	-	-	-	-	-	-	-	-	-	-	-	-	-	-	-	-	-	-	-	-	-	-	-	-	-	-	-	-	-	-	-	-	-	-	-	-	-	-	-	-	-	-	-
8559	-	-	-	-	-	-	-	-	-	-	-	-	-	-	-	-	-	-	-	-	-	-	-	-	-	-	-	-	-	-	-	-	-	-	-	-	-	-	-	-	-	-	-	-	-	-	-	-	-
8560	-	-	-	-	-	-	-	-	-	-	-	-	-	-	-	-	-	-	-	-	-	-	-	-	-	-	-	-	-	-	-	-	-	-	-	-	-	-	-	-	-	-	-	-	-	-	-	-	-
8561	-	-	-	-	-	-	-	-	-	-	-	-	-	-	-	-	-	-	-	-	-	-	-	-	-	-	-	-	-	-	-	-	-	-	-	-	-	-	-	-	-	-	-	-	-	-	-	-	-
8562	-	-	-	-	-	-	-	-	-	-	-	-	-	-	-	-	-	-	-	-	-	-	-	-	-	-	-	-	-	-	-	-	-	-	-	-	-	-	-	-	-	-	-	-	-	-	-	-	-
8563	-	-	-	-	-	-	-	-	-	-	-	-	-	-	-	-	-	-	-	-	-	-	-	-	-	-	-	-	-	-	-	-	-	-	-	-	-	-	-	-	-	-	-	-	-	-	-	-	-
8564	-	-	-	-	-	-	-	-	-	-	-	-	-	-	-	-	-	-	-	-	-	-	-	-	-	-	-	-	-	-	-	-	-	-	-	-	-	-	-	-	-	-	-	-	-	-	-	-	-
8565	-	-	-	-	-	-	-	-	-	-	-	-	-	-	-	-	-	-	-	-	-	-	-	-	-	-	-	-	-	-	-	-	-	-	-	-	-	-	-	-	-	-	-	-	-	-	-	-	-
8566	-	-	-	-	-	-	-	-	-	-	-	-	-	-	-	-	-	-	-	-	-	-	-	-	-	-	-	-	-	-	-	-	-	-	-	-	-	-	-	-	-	-	-	-	-	-	-	-	-
8567	-	-	-	-	-	-	-	-	-	-	-	-	-	-	-	-	-	-	-	-	-	-	-	-	-	-	-	-	-	-	-	-	-	-	-	-	-	-	-	-	-	-	-	-	-	-	-	-	-
8568	-	-	-	-	-	-	-	-	-	-	-	-	-	-	-	-	-	-	-	-	-	-	-	-	-	-	-	-	-	-	-	-	-	-	-	-	-	-	-	-	-	-	-	-	-	-	-	-	-
8569	-	-	-	-	-	-	-	-	-	-	-	-	-	-	-	-	-	-	-	-	-	-	-	-	-	-	-	-	-	-	-	-	-	-	-	-	-	-	-	-	-	-	-	-	-	-	-	-	-
8570	-	-	-	-	-	-	-	-	-	-	-	-	-	-	-	-	-	-	-	-	-	-	-	-	-	-	-	-	-	-	-	-	-	-	-	-	-	-	-	-	-	-	-	-	-	-	-	-	-
8571	-	-	-	-	-	-	-	-	-	-	-	-	-	-	-	-	-	-	-	-	-	-	-	-	-	-	-	-	-	-	-	-	-	-	-	-	-	-	-	-	-	-	-	-	-	-	-	-	-
8572	-	-	-	-	-	-	-	-	-	-	-	-	-	-	-	-	-	-	-	-	-	-	-	-	-	-	-	-	-	-	-	-	-	-	-	-	-	-	-	-	-	-	-	-	-	-	-	-	-
8573	-	-	-	-	-	-	-	-	-	-	-	-	-	-	-	-	-	-	-	-	-	-	-	-	-	-	-	-	-	-	-	-	-	-	-	-	-	-	-	-	-	-	-	-	-	-	-	-	-
8832	-	-	-	-	-	-	-	-	-	-	-	-	-	-	-	-	-	-	-	-	-	-	-	-	-	-	-	-	-	-	-	-	-	-	-	-	-	-	-	-	-	-	-	-	-	-	-	-	-
8833	-	-	-	-	-	-	-	-	-	-	-	-	-	-	-	-	-	-	-	-	-	-	-	-	-	-	-	-	-	-	-	-	-	-	-	-	-	-	-	-	-	-	-	-	-	-	-	-	-
8834	-	-	-	-	-	-	-	-	-	-	-	-	-	-	-	-	-	-	-	-	-	-	-	-	-	-	-	-	-	-	-	-	-	-	-	-	-	-	-	-	-	-	-	-	-	-	-	-	-
8835	-	-	-	-	-	-	-	-	-	-	-	-	-	-	-	-	-	-	-	-	-	-	-	-	-	-	-	-	-	-	-	-	-	-	-	-	-	-	-	-	-	-	-	-	-	-	-	-	-
8836	-	-	-	-	-	-	-	-	-	-	-	-	-	-	-	-	-	-	-	-	-	-	-	-	-	-	-	-	-	-	-	-	-	-	-	-	-	-	-	-	-	-	-	-	-	-	-	-	-
8837	-	-	-	-	-	-	-	-	-	-	-	-	-	-	-	-	-	-	-	-	-	-	-	-	-	-	-	-	-	-	-	-	-	-	-	-	-	-	-	-	-	-	-	-	-	-	-	-	-
8838	-	-	-	-	-	-	-	-	-	-	-	-	-	-	-	-	-	-	-	-	-	-	-	-	-	-	-	-	-	-	-	-	-	-	-	-	-	-	-	-	-	-	-	-	-	-	-	-	-
8839	-	-	-	-	-	-	-	-	-	-	-	-	-	-	-	-	-	-	-	-	-	-	-	-	-	-	-	-	-	-	-	-	-	-	-	-	-	-	-	-	-	-	-	-	-	-	-	-	-
8840	-	-	-	-	-	-	-	-	-	-	-	-	-	-	-	-	-	-	-	-	-	-	-	-	-	-	-	-	-	-	-	-	-	-	-	-	-	-	-	-	-	-	-	-	-	-	-	-	-
8841	-	-	-	-	-	-	-	-	-	-	-	-	-	-	-	-	-	-	-	-	-	-	-	-	-	-	-	-	-	-	-	-	-	-	-	-	-	-	-	-	-	-	-	-	-	-	-	-	-
8842	-	-	-	-	-	-	-	-	-	-	-	-	-	-	-	-	-	-	-	-	-	-	-	-	-	-	-	-	-	-	-	-	-	-	-	-	-	-	-	-	-	-	-	-	-	-	-	-	-
8843	-	-	-	-	-	-	-	-	-	-	-	-	-	-	-	-	-	-	-	-	-	-	-	-	-	-	-	-	-	-	-	-	-	-	-	-	-	-	-	-	-	-	-	-	-	-	-	-	-
8844	-	-	-	-	-	-	-	-	-	-	-	-	-	-	-	-	-	-	-	-	-	-	-	-	-	-	-	-	-	-	-	-	-	-	-	-	-	-	-	-	-	-	-	-	-	-	-	-	-
8845	-	-	-	-	-	-	-	-	-	-	-	-	-	-	-	-	-	-	-	-	-	-	-	-	-	-	-	-	-	-	-	-	-	-	-	-	-	-	-	-	-	-	-	-	-	-	-	-	-
8863	-	-	-	-	-	-	-	-	-	-	-	-	-	-	-	-	-	-	-	-	-	-	-	-	-	-	-	-	-	-	-	-	-	-	-	-	-	-	-	-	-	-	-	-	-	-	-	-	-
8864	-	-	-	-	-	-	-	-	-	-	-	-	-	-	-	-	-	-	-	-	-	-	-	-	-	-	-	-	-	-	-	-	-	-	-	-	-	-	-	-	-	-	-	-	-	-	-	-	-
8865	-	-	-	-	-	-	-	-	-	-	-	-	-	-	-	-	-	-	-	-	-	-	-	-	-	-	-	-	-	-	-	-	-	-	-	-	-	-	-	-	-	-	-	-	-	-	-	-	-
8866	-	-	-	-	-	-	-	-	-	-	-	-	-	-	-	-	-	-	-	-	-	-	-	-	-	-	-	-	-	-	-	-	-	-	-	-	-	-	-	-	-	-	-	-	-	-	-	-	-
8867	-	-	-	-	-	-	-	-	-	-	-	-	-	-	-	-	-	-	-	-	-	-	-	-	-	-	-	-	-	-	-	-	-	-	-	-	-	-	-	-	-	-	-	-	-	-	-	-	-
8868	-	-	-	-	-	-	-	-	-	-	-	-	-	-	-	-	-	-	-	-	-	-	-	-	-	-	-	-	-	-	-	-	-	-	-	-	-	-	-	-	-	-	-	-	-	-	-	-	-
8869	-	-	-	-	-	-	-	-	-	-	-	-	-	-	-	-	-	-	-	-	-	-	-	-	-	-	-	-	-	-	-	-	-	-	-	-	-	-	-	-	-	-	-	-	-	-	-	-	-
8870	-	-	-	-	-	-	-	-	-	-	-	-	-	-	-	-	-	-	-	-	-	-	-	-	-	-	-	-	-	-	-	-	-	-	-	-	-	-	-	-	-	-	-	-	-	-	-	-	-
8896	-	-	-	-	-	-	-	-	-	-	-	-	-	-	-	-	-	-	-	-	-	-	-	-	-	-	-	-	-	-	-	-	-	-	-	-	-	-	-	-	-	-	-	-	-	-	-	-	-
8897	-	-	-	-	-	-	-	-	-	-	-	-	-	-	-	-	-	-	-	-	-	-	-	-	-	-	-	-	-	-	-	-	-	-	-	-	-	-	-	-	-	-	-	-	-	-	-	-	-
8898	-	-	-	-	-	-	-	-	-	-	-	-	-	-	-	-	-	-	-	-	-	-	-	-	-	-	-	-	-	-	-	-	-	-	-	-	-	-	-	-	-	-	-	-	-	-	-	-	-
8899	-	-	-	-	-	-	-	-	-	-	-	-	-	-	-	-	-	-	-	-	-	-	-	-	-	-	-	-	-	-	-	-	-	-	-	-	-	-	-	-	-	-	-	-	-	-	-	-	-
8900	-	-	-	-	-	-	-	-	-	-	-	-	-	-	-	-	-	-	-	-	-	-	-	-	-	-	-	-	-	-	-	-	-	-	-	-	-	-	-	-	-	-	-	-	-	-	-	-	-
8901	-	-	-	-	-	-	-	-	-	-	-	-	-	-	-	-	-	-	-	-	-	-	-	-	-	-	-	-	-	-	-	-	-	-	-	-	-	-	-	-	-	-	-	-	-	-	-	-	-
8902	-	-	-	-	-	-	-	-	-	-	-	-	-	-	-	-	-	-	-	-	-	-	-	-	-	-	-	-	-	-	-	-	-	-	-	-	-	-	-	-	-	-	-	-	-	-	-	-	-
8903	-	-	-	-	-	-	-	-	-	-	-	-	-	-	-	-	-	-	-	-	-	-	-	-	-	-	-	-	-	-	-	-	-	-	-	-	-	-	-	-	-	-	-	-	-	-	-	-	-
8904	-	-	-	-	-	-	-	-	-	-	-	-	-	-	-	-	-	-	-	-	-	-	-	-	-	-	-	-	-	-	-	-	-	-	-	-	-	-	-	-	-	-	-	-	-	-	-	-	-
8905	-	-	-	-	-	-	-	-	-	-	-	-	-	-	-	-	-	-	-	-	-	-	-	-	-	-	-	-	-	-	-	-	-	-	-	-	-	-	-	-	-	-	-	-	-	-	-	-	-
8906	-	-	-	-	-	-	-	-	-	-	-	-	-	-	-	-	-	-	-	-	-	-	-	-	-	-	-	-	-	-	-	-	-	-	-	-	-	-	-	-	-	-	-	-	-	-	-	-	-
8907	-	-	-	-	-	-	-	-	-	-	-	-	-	-	-	-	-	-	-	-	-	-	-	-	-	-	-	-	-	-	-	-	-	-	-	-	-	-	-	-	-	-	-	-	-	-	-	-	-
8908	-	-	-	-	-	-	-	-	-	-	-	-	-	-	-	-	-	-	-	-	-	-	-	-	-	-	-	-	-	-	-	-	-	-	-	-	-	-	-	-	-	-	-	-	-	-	-	-	-
8909	-	-	-	-	-	-	-	-	-	-	-	-	-	-	-	-	-	-	-	-	-	-	-	-	-	-	-	-	-	-	-	-	-	-	-	-	-	-	-	-	-	-	-	-	-	-	-	-	-
8910	-	-	-	-	-	-	-	-	-	-	-	-	-	-	-	-	-	-	-	-	-	-	-	-	-	-	-	-	-	-	-	-	-	-	-	-	-	-	-	-	-	-	-	-	-	-	-	-	-
8911	-	-	-	-	-	-	-	-	-	-	-	-	-	-	-	-	-	-	-	-	-	-	-	-	-	-	-	-	-	-	-	-	-	-	-	-	-	-	-	-	-	-	-	-	-	-	-	-	-
8912	-	-	-	-	-	-	-	-	-	-	-	-	-	-	-	-	-	-	-	-	-	-	-	-	-	-	-	-	-	-	-	-	-	-	-	-	-	-	-	-	-	-	-	-	-	-	-	-	-
8913	-	-	-	-	-	-	-	-	-	-	-	-	-	-	-	-	-	-	-	-	-	-	-	-	-	-	-	-	-	-	-	-	-	-	-	-	-	-	-	-	-	-	-	-	-	-	-	-	-
8914	-	-	-	-	-	-	-	-	-	-	-	-	-	-	-	-	-	-	-	-	-	-	-	-	-	-	-	-	-	-	-	-	-	-	-	-	-	-	-	-	-	-	-	-	-	-	-	-	-
8915	-	-	-	-	-	-	-	-	-	-	-	-	-	-	-	-	-	-	-	-	-	-	-	-	-	-	-	-	-	-	-	-	-	-	-	-	-	-	-	-	-	-	-	-	-	-	-	-	-
8916	-	-	-	-	-	-	-	-	-	-	-	-	-	-	-	-	-	-	-	-	-	-	-	-	-	-	-	-	-	-	-	-	-	-	-	-	-	-	-	-	-	-	-	-	-	-	-	-	-
8917	-	-	-	-	-	-	-	-	-	-	-	-	-	-	-	-	-	-	-	-	-	-	-	-	-	-	-	-	-	-	-	-	-	-	-	-	-	-	-	-	-	-	-	-	-	-	-	-	-
8918	-	-	-	-	-	-	-	-	-	-	-	-	-	-	-	-	-	-	-	-	-	-	-	-	-	-	-	-	-	-	-	-	-	-	-	-	-	-	-	-	-	-	-	-	-	-	-	-	-
8919	-	-	-	-	-	-	-	-	-	-	-	-	-	-	-	-	-	-	-	-	-	-	-	-	-	-	-	-	-	-	-	-	-	-	-	-	-	-	-	-	-	-	-	-	-	-	-	-	-
8920	-	-	-	-	-	-	-	-	-	-	-	-	-	-	-	-	-	-	-	-	-	-	-	-	-	-	-	-	-	-	-	-	-	-	-	-	-	-	-	-	-	-	-	-	-	-	-	-	-
8921	-	-	-	-	-	-	-	-	-	-	-	-	-	-	-	-	-	-	-	-	-	-	-	-	-	-	-	-	-	-	-	-	-	-	-	-	-	-	-	-	-	-	-	-	-	-	-	-	-
8922	-	-	-	-	-	-	-	-	-	-	-	-	-	-	-	-	-	-	-	-	-	-	-	-	-	-	-	-	-	-	-	-	-	-	-	-	-	-	-	-	-	-	-	-	-	-	-	-	-
8923	-	-	-	-	-	-	-	-	-	-	-	-	-	-	-	-	-	-	-	-	-	-	-	-	-	-	-	-	-	-	-	-	-	-	-	-	-	-	-	-	-	-	-	-	-	-	-	-	-
8924	-	-	-	-	-	-	-	-	-	-	-	-	-	-	-	-	-	-	-	-	-	-	-	-	-	-	-	-	-	-	-	-	-	-	-	-	-	-	-	-	-	-	-	-	-	-	-	-	-
8925	-	-	-	-	-	-	-	-	-	-	-	-	-	-	-	-	-	-	-	-	-	-	-	-	-	-	-	-	-	-	-	-	-	-	-	-	-	-	-	-	-	-	-	-	-	-	-	-	-
8926	-	-	-	-	-	-	-	-	-	-	-	-	-	-	-	-	-	-	-	-	-	-	-	-	-	-	-	-	-	-	-	-	-	-	-	-	-	-	-	-	-	-	-	-	-	-	-	-	-
8927	-	-	-	-	-	-	-	-	-	-	-	-	-	-	-	-	-	-	-	-	-	-	-	-	-	-	-	-	-	-	-	-	-	-	-	-	-	-	-	-	-	-	-	-	-	-	-	-	-
8928	-	-	-	-	-	-	-	-	-	-	-	-	-	-	-	-	-	-	-	-	-	-	-	-	-	-	-	-	-	-	-	-	-	-	-	-	-	-	-	-	-	-	-	-	-	-	-	-	-
8929	-	-	-	-	-	-	-	-	-	-	-	-	-	-	-	-	-	-	-	-	-	-	-	-	-	-	-	-	-	-	-	-	-	-	-	-	-	-	-	-	-	-	-	-	-	-	-	-	-
8930	-	-	-	-	-	-	-	-	-	-	-	-	-	-	-	-	-	-	-	-	-	-	-	-	-	-	-	-	-	-	-	-	-	-	-	-	-	-	-	-	-	-	-	-	-	-	-	-	-
8931	-	-	-	-	-	-	-	-	-	-	-	-	-	-	-	-	-	-	-	-	-	-	-	-	-	-	-	-	-	-	-	-	-	-	-	-	-	-	-	-	-	-	-	-	-	-	-	-	-
8932	-	-	-	-	-	-	-	-	-	-	-	-	-	-	-	-	-	-	-	-	-	-	-	-	-	-	-	-	-	-	-	-	-	-	-	-	-	-	-	-	-	-	-	-	-	-	-	-	-
8933	-	-	-	-	-	-	-	-	-	-	-	-	-	-	-	-	-	-	-	-	-	-	-	-	-	-	-	-	-	-	-	-	-	-	-	-	-	-	-	-	-	-	-	-	-	-	-	-	-
8934	-	-	-	-	-	-	-	-	-	-	-	-	-	-	-	-	-	-	-	-	-	-	-	-	-	-	-	-	-	-	-	-	-	-	-	-	-	-	-	-	-	-	-	-	-	-	-	-	-
8935	-	-	-	-	-	-	-	-	-	-	-	-	-	-	-	-	-	-	-	-	-	-	-	-	-	-	-	-	-	-	-	-	-	-	-	-	-	-	-	-	-	-	-	-	-	-	-	-	-
8936	-	-	-	-	-	-	-	-	-	-	-	-	-	-	-	-	-	-	-	-	-	-	-	-	-	-	-	-	-	-	-	-	-	-	-	-	-	-	-	-	-	-	-	-	-	-	-	-	-
8937	-	-	-	-	-	-	-	-	-	-	-	-	-	-	-	-	-	-	-	-	-	-	-	-	-	-	-	-	-	-	-	-	-	-	-	-	-	-	-	-	-	-	-	-	-	-	-	-	-
8938	-	-	-	-	-	-	-	-	-	-	-	-	-	-	-	-	-	-	-	-	-	-	-	-	-	-	-	-	-	-	-	-	-	-	-	-	-	-	-	-	-	-	-	-	-	-	-	-	-
8939	-	-	-	-	-	-	-	-	-	-	-	-	-	-	-	-	-	-	-	-	-	-	-	-	-	-	-	-	-	-	-	-	-	-	-	-	-	-	-	-	-	-	-	-	-	-	-	-	-
8940	-	-	-	-	-	-	-	-	-	-	-	-	-	-	-	-	-	-	-	-	-	-	-	-	-	-	-	-	-	-	-	-	-	-	-	-	-	-	-	-	-	-	-	-	-	-	-	-	-
8941	-	-	-	-	-	-	-	-	-	-	-	-	-	-	-	-	-	-	-	-	-	-	-	-	-	-	-	-	-	-	-	-	-	-	-	-	-	-	-	-	-	-	-	-	-	-	-	-	-
8942	-	-	-	-	-	-	-	-	-	-	-	-	-	-	-	-	-	-	-	-	-	-	-	-	-	-	-	-	-	-	-	-	-	-	-	-	-	-	-	-	-	-	-	-	-	-	-	-	-
8943	-	-	-	-	-	-	-	-	-	-	-	-	-	-	-	-	-	-	-	-	-	-	-	-	-	-	-	-	-	-	-	-	-	-	-	-	-	-	-	-	-	-	-	-	-	-	-	-	-
8944	-	-	-	-	-	-	-	-	-	-	-	-	-	-	-	-	-	-	-	-	-	-	-	-	-	-	-	-	-	-	-	-	-	-	-	-	-	-	-	-	-	-	-	-	-	-	-	-	-
8945	-	-	-	-	-	-	-	-	-	-	-	-	-	-	-	-	-	-	-	-	-	-	-	-	-	-	-	-	-	-	-	-	-	-	-	-	-	-	-	-	-	-	-	-	-	-	-	-	-
8946	-	-	-	-	-	-	-	-	-	-	-	-	-	-	-	-	-	-	-	-	-	-	-	-	-	-	-	-	-	-	-	-	-	-	-	-	-	-	-	-	-	-	-	-	-	-	-	-	-
8947	-	-	-	-	-	-	-	-	-	-	-	-	-	-	-	-	-	-	-	-	-	-	-	-	-	-	-	-	-	-	-	-	-	-	-	-	-	-	-	-	-	-	-	-	-	-	-	-	-
8948	-	-	-	-	-	-	-	-	-	-	-	-	-	-	-	-	-	-	-	-	-	-	-	-	-	-	-	-	-	-	-	-	-	-	-	-	-	-	-	-	-	-	-	-	-	-	-	-	-
8949	-	-	-	-	-	-	-	-	-	-	-	-	-	-	-	-	-	-	-	-	-	-	-	-	-	-	-	-	-	-	-	-	-	-	-	-	-	-	-	-	-	-	-	-	-	-	-	-	-
9009	-	-	-	-	-	-	-	-	-	-	-	-	-	-	-	-	-	-	-	-	-	-	-	-	-	-	-	-	-	-	-	-	-	-	-	-	-	-	-	-	-	-	-	-	-	-	-	-	-
9010	-	-	-	-	-	-	-	-	-	-	-	-	-	-	-	-	-	-	-	-	-	-	-	-	-	-	-	-	-	-	-	-	-	-	-	-	-	-	-	-	-	-	-	-	-	-	-	-	-
9011	-	-	-	-	-	-	-	-	-	-	-	-	-	-	-	-	-	-	-	-	-	-	-	-	-	-	-	-	-	-	-	-	-	-	-	-	-	-	-	-	-	-	-	-	-	-	-	-	-
9012	-	-	-	-	-	-	-	-	-	-	-	-	-	-	-	-	-	-	-	-	-	-	-	-	-	-	-	-	-	-	-	-	-	-	-	-	-	-	-	-	-	-	-	-	-	-	-	-	-
9013	-	-	-	-	-	-	-	-	-	-	-	-	-	-	-	-	-	-	-	-	-	-	-	-	-	-	-	-	-	-	-	-	-	-	-	-	-	-	-	-	-	-	-	-	-	-	-	-	-
9014	-	-	-	-	-	-	-	-	-	-	-	-	-	-	-	-	-	-	-	-	-	-	-	-	-	-	-	-	-	-	-	-	-	-	-	-	-	-	-	-	-	-	-	-	-	-	-	-	-
9015	-	-	-	-	-	-	-	-	-	-	-	-	-	-	-	-	-	-	-	-	-	-	-	-	-	-	-	-	-	-	-	-	-	-	-	-	-	-	-	-	-	-	-	-	-	-	-	-	-
9016	-	-	-	-	-	-	-	-	-	-	-	-	-	-	-	-	-	-	-	-	-	-	-	-	-	-	-	-	-	-	-	-	-	-	-	-	-	-	-	-	-	-	-	-	-	-	-	-	-
9017	-	-	-	-	-	-	-	-	-	-	-	-	-	-	-	-	-	-	-	-	-	-	-	-	-	-	-	-	-	-	-	-	-	-	-	-	-	-	-	-	-	-	-	-	-	-	-	-	-
9018	-	-	-	-	-	-	-	-	-	-	-	-	-	-	-	-	-	-	-	-	-	-	-	-	-	-	-	-	-	-	-	-	-	-	-	-	-	-	-	-	-	-	-	-	-	-	-	-	-
9019	-	-	-	-	-	-	-	-	-	-	-	-	-	-	-	-	-	-	-	-	-	-	-	-	-	-	-	-	-	-	-	-	-	-	-	-	-	-	-	-	-	-	-	-	-	-	-	-	-
9020	-	-	-	-	-	-	-	-	-	-	-	-	-	-	-	-	-	-	-	-	-	-	-	-	-	-	-	-	-	-	-	-	-	-	-	-	-	-	-	-	-	-	-	-	-	-	-	-	-
9021	-	-	-	-	-	-	-	-	-	-	-	-	-	-	-	-	-	-	-	-	-	-	-	-	-	-	-	-	-	-	-	-	-	-	-	-	-	-	-	-	-	-	-	-	-	-	-	-	-
9022	-	-	-	-	-	-	-	-	-	-	-	-	-	-	-	-	-	-	-	-	-	-	-	-	-	-	-	-	-	-	-	-	-	-	-	-	-	-	-	-	-	-	-	-	-	-	-	-	-
9023	-	-	-	-	-	-	-	-	-	-	-	-	-	-	-	-	-	-	-	-	-	-	-	-	-	-	-	-	-	-	-	-	-	-	-	-	-	-	-	-	-	-	-	-	-	-	-	-	-
9024	-	-	-	-	-	-	-	-	-	-	-	-	-	-	-	-	-	-	-	-	-	-	-	-	-	-	-	-	-	-	-	-	-	-	-	-	-	-	-	-	-	-	-	-	-	-	-	-	-
9025	-	-	-	-	-	-	-	-	-	-	-	-	-	-	-	-	-	-	-	-	-	-	-	-	-	-	-	-	-	-	-	-	-	-	-	-	-	-	-	-	-	-	-	-	-	-	-	-	-
9026	-	-	-	-	-	-	-	-	-	-	-	-	-	-	-	-	-	-	-	-	-	-	-	-	-	-	-	-	-	-	-	-	-	-	-	-	-	-	-	-	-	-	-	-	-	-	-	-	-
9027	-	-	-	-	-	-	-	-	-	-	-	-	-	-	-	-	-	-	-	-	-	-	-	-	-	-	-	-	-	-	-	-	-	-	-	-	-	-	-	-	-	-	-	-	-	-	-	-	-
9028	-	-	-	-	-	-	-	-	-	-	-	-	-	-	-	-	-	-	-	-	-	-	-	-	-	-	-	-	-	-	-	-	-	-	-	-	-	-	-	-	-	-	-	-	-	-	-	-	-
9029	-	-	-	-	-	-	-	-	-	-	-	-	-	-	-	-	-	-	-	-	-	-	-	-	-	-	-	-	-	-	-	-	-	-	-	-	-	-	-	-	-	-	-	-	-	-	-	-	-
9030	-	-	-	-	-	-	-	-	-	-	-	-	-	-	-	-	-	-	-	-	-	-	-	-	-	-	-	-	-	-	-	-	-	-	-	-	-	-	-	-	-	-	-	-	-	-	-	-	-
9031	-	-	-	-	-	-	-	-	-	-	-	-	-	-	-	-	-	-	-	-	-	-	-	-	-	-	-	-	-	-	-	-	-	-	-	-	-	-	-	-	-	-	-	-	-	-	-	-	-
9032	-	-	-	-	-	-	-	-	-	-	-	-	-	-	-	-	-	-	-	-	-	-	-	-	-	-	-	-	-	-	-	-	-	-	-	-	-	-	-	-	-	-	-	-	-	-	-	-	-
9033	-	-	-	-	-	-	-	-	-	-	-	-	-	-	-	-	-	-	-	-	-	-	-	-	-	-	-	-	-	-	-	-	-	-	-	-	-	-	-	-	-	-	-	-	-	-	-	-	-
9034	-	-	-	-	-	-	-	-	-	-	-	-	-	-	-	-	-	-	-	-	-	-	-	-	-	-	-	-	-	-	-	-	-	-	-	-	-	-	-	-	-	-	-	-	-	-	-	-	-
9035	-	-	-	-	-	-	-	-	-	-	-	-	-	-	-	-	-	-	-	-	-	-	-	-	-	-	-	-	-	-	-	-	-	-	-	-	-	-	-	-	-	-	-	-	-	-	-	-	-
9036	-	-	-	-	-	-	-	-	-	-	-	-	-	-	-	-	-	-	-	-	-	-	-	-	-	-	-	-	-	-	-	-	-	-	-	-	-	-	-	-	-	-	-	-	-	-	-	-	-
9037	-	-	-	-	-	-	-	-	-	-	-	-	-	-	-	-	-	-	-	-	-	-	-	-	-	-	-	-	-	-	-	-	-	-	-	-	-	-	-	-	-	-	-	-	-	-	-	-	-
9038	-	-	-	-	-	-	-	-	-	-	-	-	-	-	-	-	-	-	-	-	-	-	-	-	-	-	-	-	-	-	-	-	-	-	-	-	-	-	-	-	-	-	-	-	-	-	-	-	-
9039	-	-	-	-	-	-	-	-	-	-	-	-	-	-	-	-	-	-	-	-	-	-	-	-	-	-	-	-	-	-	-	-	-	-	-	-	-	-	-	-	-	-	-	-	-	-	-	-	-
9040	-	-	-	-	-	-	-	-	-	-	-	-	-	-	-	-	-	-	-	-	-	-	-	-	-	-	-	-	-	-	-	-	-	-	-	-	-	-	-	-	-	-	-	-	-	-	-	-	-
9041	-	-	-	-	-	-	-	-	-	-	-	-	-	-	-	-	-	-	-	-	-	-	-	-	-	-	-	-	-	-	-	-	-	-	-	-	-	-	-	-	-	-	-	-	-	-	-	-	-
9042	-	-	-	-	-	-	-	-	-	-	-	-	-	-	-	-	-	-	-	-	-	-	-	-	-	-	-	-	-	-	-	-	-	-	-	-	-	-	-	-	-	-	-	-	-	-	-	-	-
9043	-	-	-	-	-	-	-	-	-	-	-	-	-	-	-	-	-	-	-	-	-	-	-	-	-	-	-	-	-	-	-	-	-	-	-	-	-	-	-	-	-	-	-	-	-	-	-	-	-
9044	-	-	-	-	-	-	-	-	-	-	-	-	-	-	-	-	-	-	-	-	-	-	-	-	-	-	-	-	-	-	-	-	-	-	-	-	-	-	-	-	-	-	-	-	-	-	-	-	-
9045	-	-	-	-	-	-	-	-	-	-	-	-	-	-	-	-	-	-	-	-	-	-	-	-	-	-	-	-	-	-	-	-	-	-	-	-	-	-	-	-	-	-	-	-	-	-	-	-	-
9046	-	-	-	-	-	-	-	-	-	-	-	-	-	-	-	-	-	-	-	-	-	-	-	-	-	-	-	-	-	-	-	-	-	-	-	-	-	-	-	-	-	-	-	-	-	-	-	-	-
9047	-	-	-	-	-	-	-	-	-	-	-	-	-	-	-	-	-	-	-	-	-	-	-	-	-	-	-	-	-	-	-	-	-	-	-	-	-	-	-	-	-	-	-	-	-	-	-	-	-
9048	-	-	-	-	-	-	-	-	-	-	-	-	-	-	-	-	-	-	-	-	-	-	-	-	-	-	-	-	-	-	-	-	-	-	-	-	-	-	-	-	-	-	-	-	-	-	-	-	-
9049	-	-	-	-	-	-	-	-	-	-	-	-	-	-	-	-	-	-	-	-	-	-	-	-	-	-	-	-	-	-	-	-	-	-	-	-	-	-	-	-	-	-	-	-	-	-	-	-	-
9050	-	-	-	-	-	-	-	-	-	-	-	-	-	-	-	-	-	-	-	-	-	-	-	-	-	-	-	-	-	-	-	-	-	-	-	-	-	-	-	-	-	-	-	-	-	-	-	-	-
9051	-	-	-	-	-	-	-	-	-	-	-	-	-	-	-	-	-	-	-	-	-	-	-	-	-	-	-	-	-	-	-	-	-	-	-	-	-	-	-	-	-	-	-	-	-	-	-	-	-
9052	-	-	-	-	-	-	-	-	-	-	-	-	-	-	-	-	-	-	-	-	-	-	-	-	-	-	-	-	-	-	-	-	-	-	-	-	-	-	-	-	-	-	-	-	-	-	-	-	-
9053	-	-	-	-	-	-	-	-	-	-	-	-	-	-	-	-	-	-	-	-	-	-	-	-	-	-	-	-	-	-	-	-	-	-	-	-	-	-	-	-	-	-	-	-	-	-	-	-	-
9054	-	-	-	-	-	-	-	-	-	-	-	-	-	-	-	-	-	-	-	-	-	-	-	-	-	-	-	-	-	-	-	-	-	-	-	-	-	-	-	-	-	-	-	-	-	-	-	-	-
9055	-	-	-	-	-	-	-	-	-	-	-	-	-	-	-	-	-	-	-	-	-	-	-	-	-	-	-	-	-	-	-	-	-	-	-	-	-	-	-	-	-	-	-	-	-	-	-	-	-
9056	-	-	-	-	-	-	-	-	-	-	-	-	-	-	-	-	-	-	-	-	-	-	-	-	-	-	-	-	-	-	-	-	-	-	-	-	-	-	-	-	-	-	-	-	-	-	-	-	-
9057	-	-	-	-	-	-	-	-	-	-	-	-	-	-	-	-	-	-	-	-	-	-	-	-	-	-	-	-	-	-	-	-	-	-	-	-	-	-	-	-	-	-	-	-	-	-	-	-	-
9058	-	-	-	-	-	-	-	-	-	-	-	-	-	-	-	-	-	-	-	-	-	-	-	-	-	-	-	-	-	-	-	-	-	-	-	-	-	-	-	-	-	-	-	-	-	-	-	-	-
9059	-	-	-	-	-	-	-	-	-	-	-	-	-	-	-	-	-	-	-	-	-	-	-	-	-	-	-	-	-	-	-	-	-	-	-	-	-	-	-	-	-	-	-	-	-	-	-	-	-
9060	-	-	-	-	-	-	-	-	-	-	-	-	-	-	-	-	-	-	-	-	-	-	-	-	-	-	-	-	-	-	-	-	-	-	-	-	-	-	-	-	-	-	-	-	-	-	-	-	-
9061	-	-	-	-	-	-	-	-	-	-	-	-	-	-	-	-	-	-	-	-	-	-	-	-	-	-	-	-	-	-	-	-	-	-	-	-	-	-	-	-	-	-	-	-	-	-	-	-	-
9062	-	-	-	-	-	-	-	-	-	-	-	-	-	-	-	-	-	-	-	-	-	-	-	-	-	-	-	-	-	-	-	-	-	-	-	-	-	-	-	-	-	-	-	-	-	-	-	-	-
9063	-	-	-	-	-	-	-	-	-	-	-	-	-	-	-	-	-	-	-	-	-	-	-	-	-	-	-	-	-	-	-	-	-	-	-	-	-	-	-	-	-	-	-	-	-	-	-	-	-
9064	-	-	-	-	-	-	-	-	-	-	-	-	-	-	-	-	-	-	-	-	-	-	-	-	-	-	-	-	-	-	-	-	-	-	-	-	-	-	-	-	-	-	-	-	-	-	-	-	-
9065	-	-	-	-	-	-	-	-	-	-	-	-	-	-	-	-	-	-	-	-	-	-	-	-	-	-	-	-	-	-	-	-	-	-	-	-	-	-	-	-	-	-	-	-	-	-	-	-	-
9066	-	-	-	-	-	-	-	-	-	-	-	-	-	-	-	-	-	-	-	-	-	-	-	-	-	-	-	-	-	-	-	-	-	-	-	-	-	-	-	-	-	-	-	-	-	-	-	-	-
9067	-	-	-	-	-	-	-	-	-	-	-	-	-	-	-	-	-	-	-	-	-	-	-	-	-	-	-	-	-	-	-	-	-	-	-	-	-	-	-	-	-	-	-	-	-	-	-	-	-
9068	-	-	-	-	-	-	-	-	-	-	-	-	-	-	-	-	-	-	-	-	-	-	-	-	-	-	-	-	-	-	-	-	-	-	-	-	-	-	-	-	-	-	-	-	-	-	-	-	-
9069	-	-	-	-	-	-	-	-	-	-	-	-	-	-	-	-	-	-	-	-	-	-	-	-	-	-	-	-	-	-	-	-	-	-	-	-	-	-	-	-	-	-	-	-	-	-	-	-	-
9070	-	-	-	-	-	-	-	-	-	-	-	-	-	-	-	-	-	-	-	-	-	-	-	-	-	-	-	-	-	-	-	-	-	-	-	-	-	-	-	-	-	-	-	-	-	-	-	-	-
9071	-	-	-	-	-	-	-	-	-	-	-	-	-	-	-	-	-	-	-	-	-	-	-	-	-	-	-	-	-	-	-	-	-	-	-	-	-	-	-	-	-	-	-	-	-	-	-	-	-
9072	-	-	-	-	-	-	-	-	-	-	-	-	-	-	-	-	-	-	-	-	-	-	-	-	-	-	-	-	-	-	-	-	-	-	-	-	-	-	-	-	-	-	-	-	-	-	-	-	-
9073	-	-	-	-	-	-	-	-	-	-	-	-	-	-	-	-	-	-	-	-	-	-	-	-	-	-	-	-	-	-	-	-	-	-	-	-	-	-	-	-	-	-	-	-	-	-	-	-	-
9074	-	-	-	-	-	-	-	-	-	-	-	-	-	-	-	-	-	-	-	-	-	-	-	-	-	-	-	-	-	-	-	-	-	-	-	-	-	-	-	-	-	-	-	-	-	-	-	-	-
9075	-	-	-	-	-	-	-	-	-	-	-	-	-	-	-	-	-	-	-	-	-	-	-	-	-	-	-	-	-	-	-	-	-	-	-	-	-	-	-	-	-	-	-	-	-	-	-	-	-
9076	-	-	-	-	-	-	-	-	-	-	-	-	-	-	-	-	-	-	-	-	-	-	-	-	-	-	-	-	-	-	-	-	-	-	-	-	-	-	-	-	-	-	-	-	-	-	-	-	-
9077	-	-	-	-	-	-	-	-	-	-	-	-	-	-	-	-	-	-	-	-	-	-	-	-	-	-	-	-	-	-	-	-	-	-	-	-	-	-	-	-	-	-	-	-	-	-	-	-	-
9078	-	-	-	-	-	-	-	-	-	-	-	-	-	-	-	-	-	-	-	-	-	-	-	-	-	-	-	-	-	-	-	-	-	-	-	-	-	-	-	-	-	-	-	-	-	-	-	-	-
9097	-	-	-	-	-	-	-	-	-	-	-	-	-	-	-	-	-	-	-	-	-	-	-	-	-	-	-	-	-	-	-	-	-	-	-	-	-	-	-	-	-	-	-	-	-	-	-	-	-
9098	-	-	-	-	-	-	-	-	-	-	-	-	-	-	-	-	-	-	-	-	-	-	-	-	-	-	-	-	-	-	-	-	-	-	-	-	-	-	-	-	-	-	-	-	-	-	-	-	-
9099	-	-	-	-	-	-	-	-	-	-	-	-	-	-	-	-	-	-	-	-	-	-	-	-	-	-	-	-	-	-	-	-	-	-	-	-	-	-	-	-	-	-	-	-	-	-	-	-	-
9100	-	-	-	-	-	-	-	-	-	-	-	-	-	-	-	-	-	-	-	-	-	-	-	-	-	-	-	-	-	-	-	-	-	-	-	-	-	-	-	-	-	-	-	-	-	-	-	-	-
9101	-	-	-	-	-	-	-	-	-	-	-	-	-	-	-	-	-	-	-	-	-	-	-	-	-	-	-	-	-	-	-	-	-	-	-	-	-	-	-	-	-	-	-	-	-	-	-	-	-
9102	-	-	-	-	-	-	-	-	-	-	-	-	-	-	-	-	-	-	-	-	-	-	-	-	-	-	-	-	-	-	-	-	-	-	-	-	-	-	-	-	-	-	-	-	-	-	-	-	-
9103	-	-	-	-	-	-	-	-	-	-	-	-	-	-	-	-	-	-	-	-	-	-	-	-	-	-	-	-	-	-	-	-	-	-	-	-	-	-	-	-	-	-	-	-	-	-	-	-	-
9104	-	-	-	-	-	-	-	-	-	-	-	-	-	-	-	-	-	-	-	-	-	-	-	-	-	-	-	-	-	-	-	-	-	-	-	-	-	-	-	-	-	-	-	-	-	-	-	-	-
9105	-	-	-	-	-	-	-	-	-	-	-	-	-	-	-	-	-	-	-	-	-	-	-	-	-	-	-	-	-	-	-	-	-	-	-	-	-	-	-	-	-	-	-	-	-	-	-	-	-
9106	-	-	-	-	-	-	-	-	-	-	-	-	-	-	-	-	-	-	-	-	-	-	-	-	-	-	-	-	-	-	-	-	-	-	-	-	-	-	-	-	-	-	-	-	-	-	-	-	-
9107	-	-	-	-	-	-	-	-	-	-	-	-	-	-	-	-	-	-	-	-	-	-	-	-	-	-	-	-	-	-	-	-	-	-	-	-	-	-	-	-	-	-	-	-	-	-	-	-	-
9108	-	-	-	-	-	-	-	-	-	-	-	-	-	-	-	-	-	-	-	-	-	-	-	-	-	-	-	-	-	-	-	-	-	-	-	-	-	-	-	-	-	-	-	-	-	-	-	-	-
9109	-	-	-	-	-	-	-	-	-	-	-	-	-	-	-	-	-	-	-	-	-	-	-	-	-	-	-	-	-	-	-	-	-	-	-	-	-	-	-	-	-	-	-	-	-	-	-	-	-
9110	-	-	-	-	-	-	-	-	-	-	-	-	-	-	-	-	-	-	-	-	-	-	-	-	-	-	-	-	-	-	-	-	-	-	-	-	-	-	-	-	-	-	-	-	-	-	-	-	-
9111	-	-	-	-	-	-	-	-	-	-	-	-	-	-	-	-	-	-	-	-	-	-	-	-	-	-	-	-	-	-	-	-	-	-	-	-	-	-	-	-	-	-	-	-	-	-	-	-	-
9112	-	-	-	-	-	-	-	-	-	-	-	-	-	-	-	-	-	-	-	-	-	-	-	-	-	-	-	-	-	-	-	-	-	-	-	-	-	-	-	-	-	-	-	-	-	-	-	-	-
9113	-	-	-	-	-	-	-	-	-	-	-	-	-	-	-	-	-	-	-	-	-	-	-	-	-	-	-	-	-	-	-	-	-	-	-	-	-	-	-	-	-	-	-	-	-	-	-	-	-
9114	-	-	-	-	-	-	-	-	-	-	-	-	-	-	-	-	-	-	-	-	-	-	-	-	-	-	-	-	-	-	-	-	-	-	-	-	-	-	-	-	-	-	-	-	-	-	-	-	-
9115	-	-	-	-	-	-	-	-	-	-	-	-	-	-	-	-	-	-	-	-	-	-	-	-	-	-	-	-	-	-	-	-	-	-	-	-	-	-	-	-	-	-	-	-	-	-	-	-	-
9116	-	-	-	-	-	-	-	-	-	-	-	-	-	-	-	-	-	-	-	-	-	-	-	-	-	-	-	-	-	-	-	-	-	-	-	-	-	-	-	-	-	-	-	-	-	-	-	-	-
9117	-	-	-	-	-	-	-	-	-	-	-	-	-	-	-	-	-	-	-	-	-	-	-	-	-	-	-	-	-	-	-	-	-	-	-	-	-	-	-	-	-	-	-	-	-	-	-	-	-
9118	-	-	-	-	-	-	-	-	-	-	-	-	-	-	-	-	-	-	-	-	-	-	-	-	-	-	-	-	-	-	-	-	-	-	-	-	-	-	-	-	-	-	-	-	-	-	-	-	-
9119	-	-	-	-	-	-	-	-	-	-	-	-	-	-	-	-	-	-	-	-	-	-	-	-	-	-	-	-	-	-	-	-	-	-	-	-	-	-	-	-	-	-	-	-	-	-	-	-	-
9120	-	-	-	-	-	-	-	-	-	-	-	-	-	-	-	-	-	-	-	-	-	-	-	-	-	-	-	-	-	-	-	-	-	-	-	-	-	-	-	-	-	-	-	-	-	-	-	-	-
9121	-	-	-	-	-	-	-	-	-	-	-	-	-	-	-	-	-	-	-	-	-	-	-	-	-	-	-	-	-	-	-	-	-	-	-	-	-	-	-	-	-	-	-	-	-	-	-	-	-
9122	-	-	-	-	-	-	-	-	-	-	-	-	-	-	-	-	-	-	-	-	-	-	-	-	-	-	-	-	-	-	-	-	-	-	-	-	-	-	-	-	-	-	-	-	-	-	-	-	-
9123	-	-	-	-	-	-	-	-	-	-	-	-	-	-	-	-	-	-	-	-	-	-	-	-	-	-	-	-	-	-	-	-	-	-	-	-	-	-	-	-	-	-	-	-	-	-	-	-	-
9124	-	-	-	-	-	-	-	-	-	-	-	-	-	-	-	-	-	-	-	-	-	-	-	-	-	-	-	-	-	-	-	-	-	-	-	-	-	-	-	-	-	-	-	-	-	-	-	-	-
9125	-	-	-	-	-	-	-	-	-	-	-	-	-	-	-	-	-	-	-	-	-	-	-	-	-	-	-	-	-	-	-	-	-	-	-	-	-	-	-	-	-	-	-	-	-	-	-	-	-
9126	-	-	-	-	-	-	-	-	-	-	-	-	-	-	-	-	-	-	-	-	-	-	-	-	-	-	-	-	-	-	-	-	-	-	-	-	-	-	-	-	-	-	-	-	-	-	-	-	-
9127	-	-	-	-	-	-	-	-	-	-	-	-	-	-	-	-	-	-	-	-	-	-	-	-	-	-	-	-	-	-	-	-	-	-	-	-	-	-	-	-	-	-	-	-	-	-	-	-	-
9128	-	-	-	-	-	-	-	-	-	-	-	-	-	-	-	-	-	-	-	-	-	-	-	-	-	-	-	-	-	-	-	-	-	-	-	-	-	-	-	-	-	-	-	-	-	-	-	-	-
9129	-	-	-	-	-	-	-	-	-	-	-	-	-	-	-	-	-	-	-	-	-	-	-	-	-	-	-	-	-	-	-	-	-	-	-	-	-	-	-	-	-	-	-	-	-	-	-	-	-
9130	-	-	-	-	-	-	-	-	-	-	-	-	-	-	-	-	-	-	-	-	-	-	-	-	-	-	-	-	-	-	-	-	-	-	-	-	-	-	-	-	-	-	-	-	-	-	-	-	-
9131	-	-	-	-	-	-	-	-	-	-	-	-	-	-	-	-	-	-	-	-	-	-	-	-	-	-	-	-	-	-	-	-	-	-	-	-	-	-	-	-	-	-	-	-	-	-	-	-	-
9132	-	-	-	-	-	-	-	-	-	-	-	-	-	-	-	-	-	-	-	-	-	-	-	-	-	-	-	-	-	-	-	-	-	-	-	-	-	-	-	-	-	-	-	-	-	-	-	-	-
9133	-	-	-	-	-	-	-	-	-	-	-	-	-	-	-	-	-	-	-	-	-	-	-	-	-	-	-	-	-	-	-	-	-	-	-	-	-	-	-	-	-	-	-	-	-	-	-	-	-
9134	-	-	-	-	-	-	-	-	-	-	-	-	-	-	-	-	-	-	-	-	-	-	-	-	-	-	-	-	-	-	-	-	-	-	-	-	-	-	-	-	-	-	-	-	-	-	-	-	-
9135	-	-	-	-	-	-	-	-	-	-	-	-	-	-	-	-	-	-	-	-	-	-	-	-	-	-	-	-	-	-	-	-	-	-	-	-	-	-	-	-	-	-	-	-	-	-	-	-	-
9136	-	-	-	-	-	-	-	-	-	-	-	-	-	-	-	-	-	-	-	-	-	-	-	-	-	-	-	-	-	-	-	-	-	-	-	-	-	-	-	-	-	-	-	-	-	-	-	-	-
9137	-	-	-	-	-	-	-	-	-	-	-	-	-	-	-	-	-	-	-	-	-	-	-	-	-	-	-	-	-	-	-	-	-	-	-	-	-	-	-	-	-	-	-	-	-	-	-	-	-
9138	-	-	-	-	-	-	-	-	-	-	-	-	-	-	-	-	-	-	-	-	-	-	-	-	-	-	-	-	-	-	-	-	-	-	-	-	-	-	-	-	-	-	-	-	-	-	-	-	-
9139	-	-	-	-	-	-	-	-	-	-	-	-	-	-	-	-	-	-	-	-	-	-	-	-	-	-	-	-	-	-	-	-	-	-	-	-	-	-	-	-	-	-	-	-	-	-	-	-	-
9140	-	-	-	-	-	-	-	-	-	-	-	-	-	-	-	-	-	-	-	-	-	-	-	-	-	-	-	-	-	-	-	-	-	-	-	-	-	-	-	-	-	-	-	-	-	-	-	-	-
9141	-	-	-	-	-	-	-	-	-	-	-	-	-	-	-	-	-	-	-	-	-	-	-	-	-	-	-	-	-	-	-	-	-	-	-	-	-	-	-	-	-	-	-	-	-	-	-	-	-
9142	-	-	-	-	-	-	-	-	-	-	-	-	-	-	-	-	-	-	-	-	-	-	-	-	-	-	-	-	-	-	-	-	-	-	-	-	-	-	-	-	-	-	-	-	-	-	-	-	-
9143	-	-	-	-	-	-	-	-	-	-	-	-	-	-	-	-	-	-	-	-	-	-	-	-	-	-	-	-	-	-	-	-	-	-	-	-	-	-	-	-	-	-	-	-	-	-	-	-	-
9144	-	-	-	-	-	-	-	-	-	-	-	-	-	-	-	-	-	-	-	-	-	-	-	-	-	-	-	-	-	-	-	-	-	-	-	-	-	-	-	-	-	-	-	-	-	-	-	-	-
9254	-	-	-	-	-	-	-	-	-	-	-	-	-	-	-	-	-	-	-	-	-	-	-	-	-	-	-	-	-	-	-	-	-	-	-	-	-	-	-	-	-	-	-	-	-	-	-	-	-
9255	-	-	-	-	-	-	-	-	-	-	-	-	-	-	-	-	-	-	-	-	-	-	-	-	-	-	-	-	-	-	-	-	-	-	-	-	-	-	-	-	-	-	-	-	-	-	-	-	-
9256	-	-	-	-	-	-	-	-	-	-	-	-	-	-	-	-	-	-	-	-	-	-	-	-	-	-	-	-	-	-	-	-	-	-	-	-	-	-	-	-	-	-	-	-	-	-	-	-	-
9257	-	-	-	-	-	-	-	-	-	-	-	-	-	-	-	-	-	-	-	-	-	-	-	-	-	-	-	-	-	-	-	-	-	-	-	-	-	-	-	-	-	-	-	-	-	-	-	-	-
9258	-	-	-	-	-	-	-	-	-	-	-	-	-	-	-	-	-	-	-	-	-	-	-	-	-	-	-	-	-	-	-	-	-	-	-	-	-	-	-	-	-	-	-	-	-	-	-	-	-
9259	-	-	-	-	-	-	-	-	-	-	-	-	-	-	-	-	-	-	-	-	-	-	-	-	-	-	-	-	-	-	-	-	-	-	-	-	-	-	-	-	-	-	-	-	-	-	-	-	-
9260	-	-	-	-	-	-	-	-	-	-	-	-	-	-	-	-	-	-	-	-	-	-	-	-	-	-	-	-	-	-	-	-	-	-	-	-	-	-	-	-	-	-	-	-	-	-	-	-	-
9261	-	-	-	-	-	-	-	-	-	-	-	-	-	-	-	-	-	-	-	-	-	-	-	-	-	-	-	-	-	-	-	-	-	-	-	-	-	-	-	-	-	-	-	-	-	-	-	-	-
9262	-	-	-	-	-	-	-	-	-	-	-	-	-	-	-	-	-	-	-	-	-	-	-	-	-	-	-	-	-	-	-	-	-	-	-	-	-	-	-	-	-	-	-	-	-	-	-	-	-
9263	-	-	-	-	-	-	-	-	-	-	-	-	-	-	-	-	-	-	-	-	-	-	-	-	-	-	-	-	-	-	-	-	-	-	-	-	-	-	-	-	-	-	-	-	-	-	-	-	-
9264	-	-	-	-	-	-	-	-	-	-	-	-	-	-	-	-	-	-	-	-	-	-	-	-	-	-	-	-	-	-	-	-	-	-	-	-	-	-	-	-	-	-	-	-	-	-	-	-	-
9265	-	-	-	-	-	-	-	-	-	-	-	-	-	-	-	-	-	-	-	-	-	-	-	-	-	-	-	-	-	-	-	-	-	-	-	-	-	-	-	-	-	-	-	-	-	-	-	-	-
9266	-	-	-	-	-	-	-	-	-	-	-	-	-	-	-	-	-	-	-	-	-	-	-	-	-	-	-	-	-	-	-	-	-	-	-	-	-	-	-	-	-	-	-	-	-	-	-	-	-
9267	-	-	-	-	-	-	-	-	-	-	-	-	-	-	-	-	-	-	-	-	-	-	-	-	-	-	-	-	-	-	-	-	-	-	-	-	-	-	-	-	-	-	-	-	-	-	-	-	-
9268	-	-	-	-	-	-	-	-	-	-	-	-	-	-	-	-	-	-	-	-	-	-	-	-	-	-	-	-	-	-	-	-	-	-	-	-	-	-	-	-	-	-	-	-	-	-	-	-	-
9269	-	-	-	-	-	-	-	-	-	-	-	-	-	-	-	-	-	-	-	-	-	-	-	-	-	-	-	-	-	-	-	-	-	-	-	-	-	-	-	-	-	-	-	-	-	-	-	-	-
9270	-	-	-	-	-	-	-	-	-	-	-	-	-	-	-	-	-	-	-	-	-	-	-	-	-	-	-	-	-	-	-	-	-	-	-	-	-	-	-	-	-	-	-	-	-	-	-	-	-
9271	-	-	-	-	-	-	-	-	-	-	-	-	-	-	-	-	-	-	-	-	-	-	-	-	-	-	-	-	-	-	-	-	-	-	-	-	-	-	-	-	-	-	-	-	-	-	-	-	-
9272	-	-	-	-	-	-	-	-	-	-	-	-	-	-	-	-	-	-	-	-	-	-	-	-	-	-	-	-	-	-	-	-	-	-	-	-	-	-	-	-	-	-	-	-	-	-	-	-	-
9273	-	-	-	-	-	-	-	-	-	-	-	-	-	-	-	-	-	-	-	-	-	-	-	-	-	-	-	-	-	-	-	-	-	-	-	-	-	-	-	-	-	-	-	-	-	-	-	-	-
4505	-	-	-	-	-	-	-	-	-	-	-	-	-	-	-	-	-	-	-	-	-	-	-	-	-	-	-	-	-	-	-	-	-	-	-	-	-	-	-	-	-	-	-	-	-	-	-	-	-
4506	-	-	-	-	-	-	-	-	-	-	-	-	-	-	-	-	-	-	-	-	-	-	-	-	-	-	-	-	-	-	-	-	-	-	-	-	-	-	-	-	-	-	-	-	-	-	-	-	-
4507	-	-	-	-	-	-	-	-	-	-	-	-	-	-	-	-	-	-	-	-	-	-	-	-	-	-	-	-	-	-	-	-	-	-	-	-	-	-	-	-	-	-	-	-	-	-	-	-	-
4508	-	-	-	-	-	-	-	-	-	-	-	-	-	-	-	-	-	-	-	-	-	-	-	-	-	-	-	-	-	-	-	-	-	-	-	-	-	-	-	-	-	-	-	-	-	-	-	-	-
4509	-	-	-	-	-	-	-	-	-	-	-	-	-	-	-	-	-	-	-	-	-	-	-	-	-	-	-	-	-	-	-	-	-	-	-	-	-	-	-	-	-	-	-	-	-	-	-	-	-
4514	-	-	-	-	-	-	-	-	-	-	-	-	-	-	-	-	-	-	-	-	-	-	-	-	-	-	-	-	-	-	-	-	-	-	-	-	-	-	-	-	-	-	-	-	-	-	-	-	-
4515	-	-	-	-	-	-	-	-	-	-	-	-	-	-	-	-	-	-	-	-	-	-	-	-	-	-	-	-	-	-	-	-	-	-	-	-	-	-	-	-	-	-	-	-	-	-	-	-	-
4516	-	-	-	-	-	-	-	-	-	-	-	-	-	-	-	-	-	-	-	-	-	-	-	-	-	-	-	-	-	-	-	-	-	-	-	-	-	-	-	-	-	-	-	-	-	-	-	-	-
4517	-	-	-	-	-	-	-	-	-	-	-	-	-	-	-	-	-	-	-	-	-	-	-	-	-	-	-	-	-	-	-	-	-	-	-	-	-	-	-	-	-	-	-	-	-	-	-	-	-
4518	-	-	-	-	-	-	-	-	-	-	-	-	-	-	-	-	-	-	-	-	-	-	-	-	-	-	-	-	-	-	-	-	-	-	-	-	-	-	-	-	-	-	-	-	-	-	-	-	-
4519	-	-	-	-	-	-	-	-	-	-	-	-	-	-	-	-	-	-	-	-	-	-	-	-	-	-	-	-	-	-	-	-	-	-	-	-	-	-	-	-	-	-	-	-	-	-	-	-	-
4520	-	-	-	-	-	-	-	-	-	-	-	-	-	-	-	-	-	-	-	-	-	-	-	-	-	-	-	-	-	-	-	-	-	-	-	-	-	-	-	-	-	-	-	-	-	-	-	-	-
4521	-	-	-	-	-	-	-	-	-	-	-	-	-	-	-	-	-	-	-	-	-	-	-	-	-	-	-	-	-	-	-	-	-	-	-	-	-	-	-	-	-	-	-	-	-	-	-	-	-
4526	-	-	-	-	-	-	-	-	-	-	-	-	-	-	-	-	-	-	-	-	-	-	-	-	-	-	-	-	-	-	-	-	-	-	-	-	-	-	-	-	-	-	-	-	-	-	-	-	-
4527	-	-	-	-	-	-	-	-	-	-	-	-	-	-	-	-	-	-	-	-	-	-	-	-	-	-	-	-	-	-	-	-	-	-	-	-	-	-	-	-	-	-	-	-	-	-	-	-	-
4530	-	-	-	-	-	-	-	-	-	-	-	-	-	-	-	-	-	-	-	-	-	-	-	-	-	-	-	-	-	-	-	-	-	-	-	-	-	-	-	-	-	-	-	-	-	-	-	-	-
4532	-	-	-	-	-	-	-	-	-	-	-	-	-	-	-	-	-	-	-	-	-	-	-	-	-	-	-	-	-	-	-	-	-	-	-	-	-	-	-	-	-	-	-	-	-	-	-	-	-
4536	-	-	-	-	-	-	-	-	-	-	-	-	-	-	-	-	-	-	-	-	-	-	-	-	-	-	-	-	-	-	-	-	-	-	-	-	-	-	-	-	-	-	-	-	-	-	-	-	-
4537	-	-	-	-	-	-	-	-	-	-	-	-	-	-	-	-	-	-	-	-	-	-	-	-	-	-	-	-	-	-	-	-	-	-	-	-	-	-	-	-	-	-	-	-	-	-	-	-	-
4538	-	-	-	-	-	-	-	-	-	-	-	-	-	-	-	-	-	-	-	-	-	-	-	-	-	-	-	-	-	-	-	-	-	-	-	-	-	-	-	-	-	-	-	-	-	-	-	-	-
4540	-	-	-	-	-	-	-	-	-	-	-	-	-	-	-	-	-	-	-	-	-	-	-	-	-	-	-	-	-	-	-	-	-	-	-	-	-	-	-	-	-	-	-	-	-	-	-	-	-
4542	-	-	-	-	-	-	-	-	-	-	-	-	-	-	-	-	-	-	-	-	-	-	-	-	-	-	-	-	-	-	-	-	-	-	-	-	-	-	-	-	-	-	-	-	-	-	-	-	-
4544	-	-	-	-	-	-	-	-	-	-	-	-	-	-	-	-	-	-	-	-	-	-	-	-	-	-	-	-	-	-	-	-	-	-	-	-	-	-	-	-	-	-	-	-	-	-	-	-	-
4545	-	-	-	-	-	-	-	-	-	-	-	-	-	-	-	-	-	-	-	-	-	-	-	-	-	-	-	-	-	-	-	-	-	-	-	-	-	-	-	-	-	-	-	-	-	-	-	-	-
4546	-	-	-	-	-	-	-	-	-	-	-	-	-	-	-	-	-	-	-	-	-	-	-	-	-	-	-	-	-	-	-	-	-	-	-	-	-	-	-	-	-	-	-	-	-	-	-	-	-
4547	-	-	-	-	-	-	-	-	-	-	-	-	-	-	-	-	-	-	-	-	-	-	-	-	-	-	-	-	-	-	-	-	-	-	-	-	-	-	-	-	-	-	-	-	-	-	-	-	-
4548	-	-	-	-	-	-	-	-	-	-	-	-	-	-	-	-	-	-	-	-	-	-	-	-	-	-	-	-	-	-	-	-	-	-	-	-	-	-	-	-	-	-	-	-	-	-	-	-	-
4551	-	-	-	-	-	-	-	-	-	-	-	-	-	-	-	-	-	-	-	-	-	-	-	-	-	-	-	-	-	-	-	-	-	-	-	-	-	-	-	-	-	-	-	-	-	-	-	-	-
4552	-	-	-	-	-	-	-	-	-	-	-	-	-	-	-	-	-	-	-	-	-	-	-	-	-	-	-	-	-	-	-	-	-	-	-	-	-	-	-	-	-	-	-	-	-	-	-	-	-
4555	-	-	-	-	-	-	-	-	-	-	-	-	-	-	-	-	-	-	-	-	-	-	-	-	-	-	-	-	-	-	-	-	-	-	-	-	-	-	-	-	-	-	-	-	-	-	-	-	-
4557	-	-	-	-	-	-	-	-	-	-	-	-	-	-	-	-	-	-	-	-	-	-	-	-	-	-	-	-	-	-	-	-	-	-	-	-	-	-	-	-	-	-	-	-	-	-	-	-	-
4558	-	-	-	-	-	-	-	-	-	-	-	-	-	-	-	-	-	-	-	-	-	-	-	-	-	-	-	-	-	-	-	-	-	-	-	-	-	-	-	-	-	-	-	-	-	-	-	-	-
4560	-	-	-	-	-	-	-	-	-	-	-	-	-	-	-	-	-	-	-	-	-	-	-	-	-	-	-	-	-	-	-	-	-	-	-	-	-	-	-	-	-	-	-	-	-	-	-	-	-
4563	-	-	-	-	-	-	-	-	-	-	-	-	-	-	-	-	-	-	-	-	-	-	-	-	-	-	-	-	-	-	-	-	-	-	-	-	-	-	-	-	-	-	-	-	-	-	-	-	-
4567	-	-	-	-	-	-	-	-	-	-	-	-	-	-	-	-	-	-	-	-	-	-	-	-	-	-	-	-	-	-	-	-	-	-	-	-	-	-	-	-	-	-	-	-	-	-	-	-	-
4568	-	-	-	-	-	-	-	-	-	-	-	-	-	-	-	-	-	-	-	-	-	-	-	-	-	-	-	-	-	-	-	-	-	-	-	-	-	-	-	-	-	-	-	-	-	-	-	-	-
4569	-	-	-	-	-	-	-	-	-	-	-	-	-	-	-	-	-	-	-	-	-	-	-	-	-	-	-	-	-	-	-	-	-	-	-	-	-	-	-	-	-	-	-	-	-	-	-	-	-
4570	-	-	-	-	-	-	-	-	-	-	-	-	-	-	-	-	-	-	-	-	-	-	-	-	-	-	-	-	-	-	-	-	-	-	-	-	-	-	-	-	-	-	-	-	-	-	-	-	-
4575	-	-	-	-	-	-	-	-	-	-	-	-	-	-	-	-	-	-	-	-	-	-	-	-	-	-	-	-	-	-	-	-	-	-	-	-	-	-	-	-	-	-	-	-	-	-	-	-	-
4576	-	-	-	-	-	-	-	-	-	-	-	-	-	-	-	-	-	-	-	-	-	-	-	-	-	-	-	-	-	-	-	-	-	-	-	-	-	-	-	-	-	-	-	-	-	-	-	-	-
4580	-	-	-	-	-	-	-	-	-	-	-	-	-	-	-	-	-	-	-	-	-	-	-	-	-	-	-	-	-	-	-	-	-	-	-	-	-	-	-	-	-	-	-	-	-	-	-	-	-
4582	-	-	-	-	-	-	-	-	-	-	-	-	-	-	-	-	-	-	-	-	-	-	-	-	-	-	-	-	-	-	-	-	-	-	-	-	-	-	-	-	-	-	-	-	-	-	-	-	-
4584	-	-	-	-	-	-	-	-	-	-	-	-	-	-	-	-	-	-	-	-	-	-	-	-	-	-	-	-	-	-	-	-	-	-	-	-	-	-	-	-	-	-	-	-	-	-	-	-	-
4585	-	-	-	-	-	-	-	-	-	-	-	-	-	-	-	-	-	-	-	-	-	-	-	-	-	-	-	-	-	-	-	-	-	-	-	-	-	-	-	-	-	-	-	-	-	-	-	-	-
4586	-	-	-	-	-	-	-	-	-	-	-	-	-	-	-	-	-	-	-	-	-	-	-	-	-	-	-	-	-	-	-	-	-	-	-	-	-	-	-	-	-	-	-	-	-	-	-	-	-
4587	-	-	-	-	-	-	-	-	-	-	-	-	-	-	-	-	-	-	-	-	-	-	-	-	-	-	-	-	-	-	-	-	-	-	-	-	-	-	-	-	-	-	-	-	-	-	-	-	-
4588	-	-	-	-	-	-	-	-	-	-	-	-	-	-	-	-	-	-	-	-	-	-	-	-	-	-	-	-	-	-	-	-	-	-	-	-	-	-	-	-	-	-	-	-	-	-	-	-	-
4589	-	-	-	-	-	-	-	-	-	-	-	-	-	-	-	-	-	-	-	-	-	-	-	-	-	-	-	-	-	-	-	-	-	-	-	-	-	-	-	-	-	-	-	-	-	-	-	-	-
4590	-	-	-	-	-	-	-	-	-	-	-	-	-	-	-	-	-	-	-	-	-	-	-	-	-	-	-	-	-	-	-	-	-	-	-	-	-	-	-	-	-	-	-	-	-	-	-	-	-
4591	-	-	-	-	-	-	-	-	-	-	-	-	-	-	-	-	-	-	-	-	-	-	-	-	-	-	-	-	-	-	-	-	-	-	-	-	-	-	-	-	-	-	-	-	-	-	-	-	-
4592	-	-	-	-	-	-	-	-	-	-	-	-	-	-	-	-	-	-	-	-	-	-	-	-	-	-	-	-	-	-	-	-	-	-	-	-	-	-	-	-	-	-	-	-	-	-	-	-	-
4593	-	-	-	-	-	-	-	-	-	-	-	-	-	-	-	-	-	-	-	-	-	-	-	-	-	-	-	-	-	-	-	-	-	-	-	-	-	-	-	-	-	-	-	-	-	-	-	-	-
4594	-	-	-	-	-	-	-	-	-	-	-	-	-	-	-	-	-	-	-	-	-	-	-	-	-	-	-	-	-	-	-	-	-	-	-	-	-	-	-	-	-	-	-	-	-	-	-	-	-
4595	-	-	-	-	-	-	-	-	-	-	-	-	-	-	-	-	-	-	-	-	-	-	-	-	-	-	-	-	-	-	-	-	-	-	-	-	-	-	-	-	-	-	-	-	-	-	-	-	-
4596	-	-	-	-	-	-	-	-	-	-	-	-	-	-	-	-	-	-	-	-	-	-	-	-	-	-	-	-	-	-	-	-	-	-	-	-	-	-	-	-	-	-	-	-	-	-	-	-	-
4597	-	-	-	-	-	-	-	-	-	-	-	-	-	-	-	-	-	-	-	-	-	-	-	-	-	-	-	-	-	-	-	-	-	-	-	-	-	-	-	-	-	-	-	-	-	-	-	-	-
4598	-	-	-	-	-	-	-	-	-	-	-	-	-	-	-	-	-	-	-	-	-	-	-	-	-	-	-	-	-	-	-	-	-	-	-	-	-	-	-	-	-	-	-	-	-	-	-	-	-
4599	-	-	-	-	-	-	-	-	-	-	-	-	-	-	-	-	-	-	-	-	-	-	-	-	-	-	-	-	-	-	-	-	-	-	-	-	-	-	-	-	-	-	-	-	-	-	-	-	-
4600	-	-	-	-	-	-	-	-	-	-	-	-	-	-	-	-	-	-	-	-	-	-	-	-	-	-	-	-	-	-	-	-	-	-	-	-	-	-	-	-	-	-	-	-	-	-	-	-	-
4602	-	-	-	-	-	-	-	-	-	-	-	-	-	-	-	-	-	-	-	-	-	-	-	-	-	-	-	-	-	-	-	-	-	-	-	-	-	-	-	-	-	-	-	-	-	-	-	-	-
4603	-	-	-	-	-	-	-	-	-	-	-	-	-	-	-	-	-	-	-	-	-	-	-	-	-	-	-	-	-	-	-	-	-	-	-	-	-	-	-	-	-	-	-	-	-	-	-	-	-
4604	-	-	-	-	-	-	-	-	-	-	-	-	-	-	-	-	-	-	-	-	-	-	-	-	-	-	-	-	-	-	-	-	-	-	-	-	-	-	-	-	-	-	-	-	-	-	-	-	-
4605	-	-	-	-	-	-	-	-	-	-	-	-	-	-	-	-	-	-	-	-	-	-	-	-	-	-	-	-	-	-	-	-	-	-	-	-	-	-	-	-	-	-	-	-	-	-	-	-	-
4606	-	-	-	-	-	-	-	-	-	-	-	-	-	-	-	-	-	-	-	-	-	-	-	-	-	-	-	-	-	-	-	-	-	-	-	-	-	-	-	-	-	-	-	-	-	-	-	-	-
4607	-	-	-	-	-	-	-	-	-	-	-	-	-	-	-	-	-	-	-	-	-	-	-	-	-	-	-	-	-	-	-	-	-	-	-	-	-	-	-	-	-	-	-	-	-	-	-	-	-
4701	-	-	-	-	-	-	-	-	-	-	-	-	-	-	-	-	-	-	-	-	-	-	-	-	-	-	-	-	-	-	-	-	-	-	-	-	-	-	-	-	-	-	-	-	-	-	-	-	-
4705	-	-	-	-	-	-	-	-	-	-	-	-	-	-	-	-	-	-	-	-	-	-	-	-	-	-	-	-	-	-	-	-	-	-	-	-	-	-	-	-	-	-	-	-	-	-	-	-	-
4706	-	-	-	-	-	-	-	-	-	-	-	-	-	-	-	-	-	-	-	-	-	-	-	-	-	-	-	-	-	-	-	-	-	-	-	-	-	-	-	-	-	-	-	-	-	-	-	-	-
4708	-	-	-	-	-	-	-	-	-	-	-	-	-	-	-	-	-	-	-	-	-	-	-	-	-	-	-	-	-	-	-	-	-	-	-	-	-	-	-	-	-	-	-	-	-	-	-	-	-
4713	-	-	-	-	-	-	-	-	-	-	-	-	-	-	-	-	-	-	-	-	-	-	-	-	-	-	-	-	-	-	-	-	-	-	-	-	-	-	-	-	-	-	-	-	-	-	-	-	-
4715	-	-	-	-	-	-	-	-	-	-	-	-	-	-	-	-	-	-	-	-	-	-	-	-	-	-	-	-	-	-	-	-	-	-	-	-	-	-	-	-	-	-	-	-	-	-	-	-	-
4716	-	-	-	-	-	-	-	-	-	-	-	-	-	-	-	-	-	-	-	-	-	-	-	-	-	-	-	-	-	-	-	-	-	-	-	-	-	-	-	-	-	-	-	-	-	-	-	-	-
4717	-	-	-	-	-	-	-	-	-	-	-	-	-	-	-	-	-	-	-	-	-	-	-	-	-	-	-	-	-	-	-	-	-	-	-	-	-	-	-	-	-	-	-	-	-	-	-	-	-
4718	-	-	-	-	-	-	-	-	-	-	-	-	-	-	-	-	-	-	-	-	-	-	-	-	-	-	-	-	-	-	-	-	-	-	-	-	-	-	-	-	-	-	-	-	-	-	-	-	-
4719	-	-	-	-	-	-	-	-	-	-	-	-	-	-	-	-	-	-	-	-	-	-	-	-	-	-	-	-	-	-	-	-	-	-	-	-	-	-	-	-	-	-	-	-	-	-	-	-	-
4720	-	-	-	-	-	-	-	-	-	-	-	-	-	-	-	-	-	-	-	-	-	-	-	-	-	-	-	-	-	-	-	-	-	-	-	-	-	-	-	-	-	-	-	-	-	-	-	-	-
4721	-	-	-	-	-	-	-	-	-	-	-	-	-	-	-	-	-	-	-	-	-	-	-	-	-	-	-	-	-	-	-	-	-	-	-	-	-	-	-	-	-	-	-	-	-	-	-	-	-
4722	-	-	-	-	-	-	-	-	-	-	-	-	-	-	-	-	-	-	-	-	-	-	-	-	-	-	-	-	-	-	-	-	-	-	-	-	-	-	-	-	-	-	-	-	-	-	-	-	-
4723	-	-	-	-	-	-	-	-	-	-	-	-	-	-	-	-	-	-	-	-	-	-	-	-	-	-	-	-	-	-	-	-	-	-	-	-	-	-	-	-	-	-	-	-	-	-	-	-	-
4724	-	-	-	-	-	-	-	-	-	-	-	-	-	-	-	-	-	-	-	-	-	-	-	-	-	-	-	-	-	-	-	-	-	-	-	-	-	-	-	-	-	-	-	-	-	-	-	-	-
4725	-	-	-	-	-	-	-	-	-	-	-	-	-	-	-	-	-	-	-	-	-	-	-	-	-	-	-	-	-	-	-	-	-	-	-	-	-	-	-	-	-	-	-	-	-	-	-	-	-
4726	-	-	-	-	-	-	-	-	-	-	-	-	-	-	-	-	-	-	-	-	-	-	-	-	-	-	-	-	-	-	-	-	-	-	-	-	-	-	-	-	-	-	-	-	-	-	-	-	-
4727	-	-	-	-	-	-	-	-	-	-	-	-	-	-	-	-	-	-	-	-	-	-	-	-	-	-	-	-	-	-	-	-	-	-	-	-	-	-	-	-	-	-	-	-	-	-	-	-	-
4728	-	-	-	-	-	-	-	-	-	-	-	-	-	-	-	-	-	-	-	-	-	-	-	-	-	-	-	-	-	-	-	-	-	-	-	-	-	-	-	-	-	-	-	-	-	-	-	-	-
4729	-	-	-	-	-	-	-	-	-	-	-	-	-	-	-	-	-	-	-	-	-	-	-	-	-	-	-	-	-	-	-	-	-	-	-	-	-	-	-	-	-	-	-	-	-	-	-	-	-
4730	-	-	-	-	-	-	-	-	-	-	-	-	-	-	-	-	-	-	-	-	-	-	-	-	-	-	-	-	-	-	-	-	-	-	-	-	-	-	-	-	-	-	-	-	-	-	-	-	-
4731	-	-	-	-	-	-	-	-	-	-	-	-	-	-	-	-	-	-	-	-	-	-	-	-	-	-	-	-	-	-	-	-	-	-	-	-	-	-	-	-	-	-	-	-	-	-	-	-	-
4732	-	-	-	-	-	-	-	-	-	-	-	-	-	-	-	-	-	-	-	-	-	-	-	-	-	-	-	-	-	-	-	-	-	-	-	-	-	-	-	-	-	-	-	-	-	-	-	-	-
4733	-	-	-	-	-	-	-	-	-	-	-	-	-	-	-	-	-	-	-	-	-	-	-	-	-	-	-	-	-	-	-	-	-	-	-	-	-	-	-	-	-	-	-	-	-	-	-	-	-
4734	-	-	-	-	-	-	-	-	-	-	-	-	-	-	-	-	-	-	-	-	-	-	-	-	-	-	-	-	-	-	-	-	-	-	-	-	-	-	-	-	-	-	-	-	-	-	-	-	-
4735	-	-	-	-	-	-	-	-	-	-	-	-	-	-	-	-	-	-	-	-	-	-	-	-	-	-	-	-	-	-	-	-	-	-	-	-	-	-	-	-	-	-	-	-	-	-	-	-	-
4736	-	-	-	-	-	-	-	-	-	-	-	-	-	-	-	-	-	-	-	-	-	-	-	-	-	-	-	-	-	-	-	-	-	-	-	-	-	-	-	-	-	-	-	-	-	-	-	-	-
4737	-	-	-	-	-	-	-	-	-	-	-	-	-	-	-	-	-	-	-	-	-	-	-	-	-	-	-	-	-	-	-	-	-	-	-	-	-	-	-	-	-	-	-	-	-	-	-	-	-
4738	-	-	-	-	-	-	-	-	-	-	-	-	-	-	-	-	-	-	-	-	-	-	-	-	-	-	-	-	-	-	-	-	-	-	-	-	-	-	-	-	-	-	-	-	-	-	-	-	-
4739	-	-	-	-	-	-	-	-	-	-	-	-	-	-	-	-	-	-	-	-	-	-	-	-	-	-	-	-	-	-	-	-	-	-	-	-	-	-	-	-	-	-	-	-	-	-	-	-	-
4740	-	-	-	-	-	-	-	-	-	-	-	-	-	-	-	-	-	-	-	-	-	-	-	-	-	-	-	-	-	-	-	-	-	-	-	-	-	-	-	-	-	-	-	-	-	-	-	-	-
4741	-	-	-	-	-	-	-	-	-	-	-	-	-	-	-	-	-	-	-	-	-	-	-	-	-	-	-	-	-	-	-	-	-	-	-	-	-	-	-	-	-	-	-	-	-	-	-	-	-
4742	-	-	-	-	-	-	-	-	-	-	-	-	-	-	-	-	-	-	-	-	-	-	-	-	-	-	-	-	-	-	-	-	-	-	-	-	-	-	-	-	-	-	-	-	-	-	-	-	-
4743	-	-	-	-	-	-	-	-	-	-	-	-	-	-	-	-	-	-	-	-	-	-	-	-	-	-	-	-	-	-	-	-	-	-	-	-	-	-	-	-	-	-	-	-	-	-	-	-	-
4744	-	-	-	-	-	-	-	-	-	-	-	-	-	-	-	-	-	-	-	-	-	-	-	-	-	-	-	-	-	-	-	-	-	-	-	-	-	-	-	-	-	-	-	-	-	-	-	-	-
4745	-	-	-	-	-	-	-	-	-	-	-	-	-	-	-	-	-	-	-	-	-	-	-	-	-	-	-	-	-	-	-	-	-	-	-	-	-	-	-	-	-	-	-	-	-	-	-	-	-
4748	-	-	-	-	-	-	-	-	-	-	-	-	-	-	-	-	-	-	-	-	-	-	-	-	-	-	-	-	-	-	-	-	-	-	-	-	-	-	-	-	-	-	-	-	-	-	-	-	-
4749	-	-	-	-	-	-	-	-	-	-	-	-	-	-	-	-	-	-	-	-	-	-	-	-	-	-	-	-	-	-	-	-	-	-	-	-	-	-	-	-	-	-	-	-	-	-	-	-	-
4750	-	-	-	-	-	-	-	-	-	-	-	-	-	-	-	-	-	-	-	-	-	-	-	-	-	-	-	-	-	-	-	-	-	-	-	-	-	-	-	-	-	-	-	-	-	-	-	-	-
4751	-	-	-	-	-	-	-	-	-	-	-	-	-	-	-	-	-	-	-	-	-	-	-	-	-	-	-	-	-	-	-	-	-	-	-	-	-	-	-	-	-	-	-	-	-	-	-	-	-
4752	-	-	-	-	-	-	-	-	-	-	-	-	-	-	-	-	-	-	-	-	-	-	-	-	-	-	-	-	-	-	-	-	-	-	-	-	-	-	-	-	-	-	-	-	-	-	-	-	-
4753	-	-	-	-	-	-	-	-	-	-	-	-	-	-	-	-	-	-	-	-	-	-	-	-	-	-	-	-	-	-	-	-	-	-	-	-	-	-	-	-	-	-	-	-	-	-	-	-	-
4754	-	-	-	-	-	-	-	-	-	-	-	-	-	-	-	-	-	-	-	-	-	-	-	-	-	-	-	-	-	-	-	-	-	-	-	-	-	-	-	-	-	-	-	-	-	-	-	-	-
4755	-	-	-	-	-	-	-	-	-	-	-	-	-	-	-	-	-	-	-	-	-	-	-	-	-	-	-	-	-	-	-	-	-	-	-	-	-	-	-	-	-	-	-	-	-	-	-	-	-
4756	-	-	-	-	-	-	-	-	-	-	-	-	-	-	-	-	-	-	-	-	-	-	-	-	-	-	-	-	-	-	-	-	-	-	-	-	-	-	-	-	-	-	-	-	-	-	-	-	-
4757	-	-	-	-	-	-	-	-	-	-	-	-	-	-	-	-	-	-	-	-	-	-	-	-	-	-	-	-	-	-	-	-	-	-	-	-	-	-	-	-	-	-	-	-	-	-	-	-	-
4758	-	-	-	-	-	-	-	-	-	-	-	-	-	-	-	-	-	-	-	-	-	-	-	-	-	-	-	-	-	-	-	-	-	-	-	-	-	-	-	-	-	-	-	-	-	-	-	-	-
4759	-	-	-	-	-	-	-	-	-	-	-	-	-	-	-	-	-	-	-	-	-	-	-	-	-	-	-	-	-	-	-	-	-	-	-	-	-	-	-	-	-	-	-	-	-	-	-	-	-
4760	-	-	-	-	-	-	-	-	-	-	-	-	-	-	-	-	-	-	-	-	-	-	-	-	-	-	-	-	-	-	-	-	-	-	-	-	-	-	-	-	-	-	-	-	-	-	-	-	-
4761	-	-	-	-	-	-	-	-	-	-	-	-	-	-	-	-	-	-	-	-	-	-	-	-	-	-	-	-	-	-	-	-	-	-	-	-	-	-	-	-	-	-	-	-	-	-	-	-	-
4762	-	-	-	-	-	-	-	-	-	-	-	-	-	-	-	-	-	-	-	-	-	-	-	-	-	-	-	-	-	-	-	-	-	-	-	-	-	-	-	-	-	-	-	-	-	-	-	-	-
4763	-	-	-	-	-	-	-	-	-	-	-	-	-	-	-	-	-	-	-	-	-	-	-	-	-	-	-	-	-	-	-	-	-	-	-	-	-	-	-	-	-	-	-	-	-	-	-	-	-
4764	-	-	-	-	-	-	-	-	-	-	-	-	-	-	-	-	-	-	-	-	-	-	-	-	-	-	-	-	-	-	-	-	-	-	-	-	-	-	-	-	-	-	-	-	-	-	-	-	-
4765	-	-	-	-	-	-	-	-	-	-	-	-	-	-	-	-	-	-	-	-	-	-	-	-	-	-	-	-	-	-	-	-	-	-	-	-	-	-	-	-	-	-	-	-	-	-	-	-	-
4766	-	-	-	-	-	-	-	-	-	-	-	-	-	-	-	-	-	-	-	-	-	-	-	-	-	-	-	-	-	-	-	-	-	-	-	-	-	-	-	-	-	-	-	-	-	-	-	-	-
4767	-	-	-	-	-	-	-	-	-	-	-	-	-	-	-	-	-	-	-	-	-	-	-	-	-	-	-	-	-	-	-	-	-	-	-	-	-	-	-	-	-	-	-	-	-	-	-	-	-
4768	-	-	-	-	-	-	-	-	-	-	-	-	-	-	-	-	-	-	-	-	-	-	-	-	-	-	-	-	-	-	-	-	-	-	-	-	-	-	-	-	-	-	-	-	-	-	-	-	-
4769	-	-	-	-	-	-	-	-	-	-	-	-	-	-	-	-	-	-	-	-	-	-	-	-	-	-	-	-	-	-	-	-	-	-	-	-	-	-	-	-	-	-	-	-	-	-	-	-	-
4770	-	-	-	-	-	-	-	-	-	-	-	-	-	-	-	-	-	-	-	-	-	-	-	-	-	-	-	-	-	-	-	-	-	-	-	-	-	-	-	-	-	-	-	-	-	-	-	-	-
4771	-	-	-	-	-	-	-	-	-	-	-	-	-	-	-	-	-	-	-	-	-	-	-	-	-	-	-	-	-	-	-	-	-	-	-	-	-	-	-	-	-	-	-	-	-	-	-	-	-
4772	-	-	-	-	-	-	-	-	-	-	-	-	-	-	-	-	-	-	-	-	-	-	-	-	-	-	-	-	-	-	-	-	-	-	-	-	-	-	-	-	-	-	-	-	-	-	-	-	-
4773	-	-	-	-	-	-	-	-	-	-	-	-	-	-	-	-	-	-	-	-	-	-	-	-	-	-	-	-	-	-	-	-	-	-	-	-	-	-	-	-	-	-	-	-	-	-	-	-	-
4774	-	-	-	-	-	-	-	-	-	-	-	-	-	-	-	-	-	-	-	-	-	-	-	-	-	-	-	-	-	-	-	-	-	-	-	-	-	-	-	-	-	-	-	-	-	-	-	-	-
4775	-	-	-	-	-	-	-	-	-	-	-	-	-	-	-	-	-	-	-	-	-	-	-	-	-	-	-	-	-	-	-	-	-	-	-	-	-	-	-	-	-	-	-	-	-	-	-	-	-
4776	-	-	-	-	-	-	-	-	-	-	-	-	-	-	-	-	-	-	-	-	-	-	-	-	-	-	-	-	-	-	-	-	-	-	-	-	-	-	-	-	-	-	-	-	-	-	-	-	-
4777	-	-	-	-	-	-	-	-	-	-	-	-	-	-	-	-	-	-	-	-	-	-	-	-	-	-	-	-	-	-	-	-	-	-	-	-	-	-	-	-	-	-	-	-	-	-	-	-	-
4778	-	-	-	-	-	-	-	-	-	-	-	-	-	-	-	-	-	-	-	-	-	-	-	-	-	-	-	-	-	-	-	-	-	-	-	-	-	-	-	-	-	-	-	-	-	-	-	-	-
4779	-	-	-	-	-	-	-	-	-	-	-	-	-	-	-	-	-	-	-	-	-	-	-	-	-	-	-	-	-	-	-	-	-	-	-	-	-	-	-	-	-	-	-	-	-	-	-	-	-
4780	-	-	-	-	-	-	-	-	-	-	-	-	-	-	-	-	-	-	-	-	-	-	-	-	-	-	-	-	-	-	-	-	-	-	-	-	-	-	-	-	-	-	-	-	-	-	-	-	-
4781	-	-	-	-	-	-	-	-	-	-	-	-	-	-	-	-	-	-	-	-	-	-	-	-	-	-	-	-	-	-	-	-	-	-	-	-	-	-	-	-	-	-	-	-	-	-	-	-	-
4782	-	-	-	-	-	-	-	-	-	-	-	-	-	-	-	-	-	-	-	-	-	-	-	-	-	-	-	-	-	-	-	-	-	-	-	-	-	-	-	-	-	-	-	-	-	-	-	-	-
4783	-	-	-	-	-	-	-	-	-	-	-	-	-	-	-	-	-	-	-	-	-	-	-	-	-	-	-	-	-	-	-	-	-	-	-	-	-	-	-	-	-	-	-	-	-	-	-	-	-
4784	-	-	-	-	-	-	-	-	-	-	-	-	-	-	-	-	-	-	-	-	-	-	-	-	-	-	-	-	-	-	-	-	-	-	-	-	-	-	-	-	-	-	-	-	-	-	-	-	-
4785	-	-	-	-	-	-	-	-	-	-	-	-	-	-	-	-	-	-	-	-	-	-	-	-	-	-	-	-	-	-	-	-	-	-	-	-	-	-	-	-	-	-	-	-	-	-	-	-	-
4786	-	-	-	-	-	-	-	-	-	-	-	-	-	-	-	-	-	-	-	-	-	-	-	-	-	-	-	-	-	-	-	-	-	-	-	-	-	-	-	-	-	-	-	-	-	-	-	-	-
4787	-	-	-	-	-	-	-	-	-	-	-	-	-	-	-	-	-	-	-	-	-	-	-	-	-	-	-	-	-	-	-	-	-	-	-	-	-	-	-	-	-	-	-	-	-	-	-	-	-
4788	-	-	-	-	-	-	-	-	-	-	-	-	-	-	-	-	-	-	-	-	-	-	-	-	-	-	-	-	-	-	-	-	-	-	-	-	-	-	-	-	-	-	-	-	-	-	-	-	-
4789	-	-	-	-	-	-	-	-	-	-	-	-	-	-	-	-	-	-	-	-	-	-	-	-	-	-	-	-	-	-	-	-	-	-	-	-	-	-	-	-	-	-	-	-	-	-	-	-	-
4790	-	-	-	-	-	-	-	-	-	-	-	-	-	-	-	-	-	-	-	-	-	-	-	-	-	-	-	-	-	-	-	-	-	-	-	-	-	-	-	-	-	-	-	-	-	-	-	-	-
4791	-	-	-	-	-	-	-	-	-	-	-	-	-	-	-	-	-	-	-	-	-	-	-	-	-	-	-	-	-	-	-	-	-	-	-	-	-	-	-	-	-	-	-	-	-	-	-	-	-
4792	-	-	-	-	-	-	-	-	-	-	-	-	-	-	-	-	-	-	-	-	-	-	-	-	-	-	-	-	-	-	-	-	-	-	-	-	-	-	-	-	-	-	-	-	-	-	-	-	-
4793	-	-	-	-	-	-	-	-	-	-	-	-	-	-	-	-	-	-	-	-	-	-	-	-	-	-	-	-	-	-	-	-	-	-	-	-	-	-	-	-	-	-	-	-	-	-	-	-	-
4795	-	-	-	-	-	-	-	-	-	-	-	-	-	-	-	-	-	-	-	-	-	-	-	-	-	-	-	-	-	-	-	-	-	-	-	-	-	-	-	-	-	-	-	-	-	-	-	-	-
4796	-	-	-	-	-	-	-	-	-	-	-	-	-	-	-	-	-	-	-	-	-	-	-	-	-	-	-	-	-	-	-	-	-	-	-	-	-	-	-	-	-	-	-	-	-	-	-	-	-
4797	-	-	-	-	-	-	-	-	-	-	-	-	-	-	-	-	-	-	-	-	-	-	-	-	-	-	-	-	-	-	-	-	-	-	-	-	-	-	-	-	-	-	-	-	-	-	-	-	-
4798	-	-	-	-	-	-	-	-	-	-	-	-	-	-	-	-	-	-	-	-	-	-	-	-	-	-	-	-	-	-	-	-	-	-	-	-	-	-	-	-	-	-	-	-	-	-	-	-	-
4799	-	-	-	-	-	-	-	-	-	-	-	-	-	-	-	-	-	-	-	-	-	-	-	-	-	-	-	-	-	-	-	-	-	-	-	-	-	-	-	-	-	-	-	-	-	-	-	-	-
4800	-	-	-	-	-	-	-	-	-	-	-	-	-	-	-	-	-	-	-	-	-	-	-	-	-	-	-	-	-	-	-	-	-	-	-	-	-	-	-	-	-	-	-	-	-	-	-	-	-
4801	-	-	-	-	-	-	-	-	-	-	-	-	-	-	-	-	-	-	-	-	-	-	-	-	-	-	-	-	-	-	-	-	-	-	-	-	-	-	-	-	-	-	-	-	-	-	-	-	-
4802	-	-	-	-	-	-	-	-	-	-	-	-	-	-	-	-	-	-	-	-	-	-	-	-	-	-	-	-	-	-	-	-	-	-	-	-	-	-	-	-	-	-	-	-	-	-	-	-	-
4803	-	-	-	-	-	-	-	-	-	-	-	-	-	-	-	-	-	-	-	-	-	-	-	-	-	-	-	-	-	-	-	-	-	-	-	-	-	-	-	-	-	-	-	-	-	-	-	-	-
4804	-	-	-	-	-	-	-	-	-	-	-	-	-	-	-	-	-	-	-	-	-	-	-	-	-	-	-	-	-	-	-	-	-	-	-	-	-	-	-	-	-	-	-	-	-	-	-	-	-
4805	-	-	-	-	-	-	-	-	-	-	-	-	-	-	-	-	-	-	-	-	-	-	-	-	-	-	-	-	-	-	-	-	-	-	-	-	-	-	-	-	-	-	-	-	-	-	-	-	-
4806	-	-	-	-	-	-	-	-	-	-	-	-	-	-	-	-	-	-	-	-	-	-	-	-	-	-	-	-	-	-	-	-	-	-	-	-	-	-	-	-	-	-	-	-	-	-	-	-	-
4807	-	-	-	-	-	-	-	-	-	-	-	-	-	-	-	-	-	-	-	-	-	-	-	-	-	-	-	-	-	-	-	-	-	-	-	-	-	-	-	-	-	-	-	-	-	-	-	-	-
4808	-	-	-	-	-	-	-	-	-	-	-	-	-	-	-	-	-	-	-	-	-	-	-	-	-	-	-	-	-	-	-	-	-	-	-	-	-	-	-	-	-	-	-	-	-	-	-	-	-
4809	-	-	-	-	-	-	-	-	-	-	-	-	-	-	-	-	-	-	-	-	-	-	-	-	-	-	-	-	-	-	-	-	-	-	-	-	-	-	-	-	-	-	-	-	-	-	-	-	-
4810	-	-	-	-	-	-	-	-	-	-	-	-	-	-	-	-	-	-	-	-	-	-	-	-	-	-	-	-	-	-	-	-	-	-	-	-	-	-	-	-	-	-	-	-	-	-	-	-	-
4811	-	-	-	-	-	-	-	-	-	-	-	-	-	-	-	-	-	-	-	-	-	-	-	-	-	-	-	-	-	-	-	-	-	-	-	-	-	-	-	-	-	-	-	-	-	-	-	-	-
4812	-	-	-	-	-	-	-	-	-	-	-	-	-	-	-	-	-	-	-	-	-	-	-	-	-	-	-	-	-	-	-	-	-	-	-	-	-	-	-	-	-	-	-	-	-	-	-	-	-
4813	-	-	-	-	-	-	-	-	-	-	-	-	-	-	-	-	-	-	-	-	-	-	-	-	-	-	-	-	-	-	-	-	-	-	-	-	-	-	-	-	-	-	-	-	-	-	-	-	-
4814	-	-	-	-	-	-	-	-	-	-	-	-	-	-	-	-	-	-	-	-	-	-	-	-	-	-	-	-	-	-	-	-	-	-	-	-	-	-	-	-	-	-	-	-	-	-	-	-	-
4815	-	-	-	-	-	-	-	-	-	-	-	-	-	-	-	-	-	-	-	-	-	-	-	-	-	-	-	-	-	-	-	-	-	-	-	-	-	-	-	-	-	-	-	-	-	-	-	-	-
4816	-	-	-	-	-	-	-	-	-	-	-	-	-	-	-	-	-	-	-	-	-	-	-	-	-	-	-	-	-	-	-	-	-	-	-	-	-	-	-	-	-	-	-	-	-	-	-	-	-
4817	-	-	-	-	-	-	-	-	-	-	-	-	-	-	-	-	-	-	-	-	-	-	-	-	-	-	-	-	-	-	-	-	-	-	-	-	-	-	-	-	-	-	-	-	-	-	-	-	-
4818	-	-	-	-	-	-	-	-	-	-	-	-	-	-	-	-	-	-	-	-	-	-	-	-	-	-	-	-	-	-	-	-	-	-	-	-	-	-	-	-	-	-	-	-	-	-	-	-	-
4819	-	-	-	-	-	-	-	-	-	-	-	-	-	-	-	-	-	-	-	-	-	-	-	-	-	-	-	-	-	-	-	-	-	-	-	-	-	-	-	-	-	-	-	-	-	-	-	-	-
4820	-	-	-	-	-	-	-	-	-	-	-	-	-	-	-	-	-	-	-	-	-	-	-	-	-	-	-	-	-	-	-	-	-	-	-	-	-	-	-	-	-	-	-	-	-	-	-	-	-
4821	-	-	-	-	-	-	-	-	-	-	-	-	-	-	-	-	-	-	-	-	-	-	-	-	-	-	-	-	-	-	-	-	-	-	-	-	-	-	-	-	-	-	-	-	-	-	-	-	-
4822	-	-	-	-	-	-	-	-	-	-	-	-	-	-	-	-	-	-	-	-	-	-	-	-	-	-	-	-	-	-	-	-	-	-	-	-	-	-	-	-	-	-	-	-	-	-	-	-	-
4823	-	-	-	-	-	-	-	-	-	-	-	-	-	-	-	-	-	-	-	-	-	-	-	-	-	-	-	-	-	-	-	-	-	-	-	-	-	-	-	-	-	-	-	-	-	-	-	-	-
4824	-	-	-	-	-	-	-	-	-	-	-	-	-	-	-	-	-	-	-	-	-	-	-	-	-	-	-	-	-	-	-	-	-	-	-	-	-	-	-	-	-	-	-	-	-	-	-	-	-
4825	-	-	-	-	-	-	-	-	-	-	-	-	-	-	-	-	-	-	-	-	-	-	-	-	-	-	-	-	-	-	-	-	-	-	-	-	-	-	-	-	-	-	-	-	-	-	-	-	-
4826	-	-	-	-	-	-	-	-	-	-	-	-	-	-	-	-	-	-	-	-	-	-	-	-	-	-	-	-	-	-	-	-	-	-	-	-	-	-	-	-	-	-	-	-	-	-	-	-	-
4827	-	-	-	-	-	-	-	-	-	-	-	-	-	-	-	-	-	-	-	-	-	-	-	-	-	-	-	-	-	-	-	-	-	-	-	-	-	-	-	-	-	-	-	-	-	-	-	-	-
4986	-	-	-	-	-	-	-	-	-	-	-	-	-	-	-	-	-	-	-	-	-	-	-	-	-	-	-	-	-	-	-	-	-	-	-	-	-	-	-	-	-	-	-	-	-	-	-	-	-
4987	-	-	-	-	-	-	-	-	-	-	-	-	-	-	-	-	-	-	-	-	-	-	-	-	-	-	-	-	-	-	-	-	-	-	-	-	-	-	-	-	-	-	-	-	-	-	-	-	-
4988	-	-	-	-	-	-	-	-	-	-	-	-	-	-	-	-	-	-	-	-	-	-	-	-	-	-	-	-	-	-	-	-	-	-	-	-	-	-	-	-	-	-	-	-	-	-	-	-	-
4989	-	-	-	-	-	-	-	-	-	-	-	-	-	-	-	-	-	-	-	-	-	-	-	-	-	-	-	-	-	-	-	-	-	-	-	-	-	-	-	-	-	-	-	-	-	-	-	-	-
4990	-	-	-	-	-	-	-	-	-	-	-	-	-	-	-	-	-	-	-	-	-	-	-	-	-	-	-	-	-	-	-	-	-	-	-	-	-	-	-	-	-	-	-	-	-	-	-	-	-
4992	-	-	-	-	-	-	-	-	-	-	-	-	-	-	-	-	-	-	-	-	-	-	-	-	-	-	-	-	-	-	-	-	-	-	-	-	-	-	-	-	-	-	-	-	-	-	-	-	-
5025	-	-	-	-	-	-	-	-	-	-	-	-	-	-	-	-	-	-	-	-	-	-	-	-	-	-	-	-	-	-	-	-	-	-	-	-	-	-	-	-	-	-	-	-	-	-	-	-	-
5026	-	-	-	-	-	-	-	-	-	-	-	-	-	-	-	-	-	-	-	-	-	-	-	-	-	-	-	-	-	-	-	-	-	-	-	-	-	-	-	-	-	-	-	-	-	-	-	-	-
5027	-	-	-	-	-	-	-	-	-	-	-	-	-	-	-	-	-	-	-	-	-	-	-	-	-	-	-	-	-	-	-	-	-	-	-	-	-	-	-	-	-	-	-	-	-	-	-	-	-
5028	-	-	-	-	-	-	-	-	-	-	-	-	-	-	-	-	-	-	-	-	-	-	-	-	-	-	-	-	-	-	-	-	-	-	-	-	-	-	-	-	-	-	-	-	-	-	-	-	-
5032	-	-	-	-	-	-	-	-	-	-	-	-	-	-	-	-	-	-	-	-	-	-	-	-	-	-	-	-	-	-	-	-	-	-	-	-	-	-	-	-	-	-	-	-	-	-	-	-	-
5034	-	-	-	-	-	-	-	-	-	-	-	-	-	-	-	-	-	-	-	-	-	-	-	-	-	-	-	-	-	-	-	-	-	-	-	-	-	-	-	-	-	-	-	-	-	-	-	-	-
5035	-	-	-	-	-	-	-	-	-	-	-	-	-	-	-	-	-	-	-	-	-	-	-	-	-	-	-	-	-	-	-	-	-	-	-	-	-	-	-	-	-	-	-	-	-	-	-	-	-
5037	-	-	-	-	-	-	-	-	-	-	-	-	-	-	-	-	-	-	-	-	-	-	-	-	-	-	-	-	-	-	-	-	-	-	-	-	-	-	-	-	-	-	-	-	-	-	-	-	-
5038	-	-	-	-	-	-	-	-	-	-	-	-	-	-	-	-	-	-	-	-	-	-	-	-	-	-	-	-	-	-	-	-	-	-	-	-	-	-	-	-	-	-	-	-	-	-	-	-	-
5039	-	-	-	-	-	-	-	-	-	-	-	-	-	-	-	-	-	-	-	-	-	-	-	-	-	-	-	-	-	-	-	-	-	-	-	-	-	-	-	-	-	-	-	-	-	-	-	-	-
5040	-	-	-	-	-	-	-	-	-	-	-	-	-	-	-	-	-	-	-	-	-	-	-	-	-	-	-	-	-	-	-	-	-	-	-	-	-	-	-	-	-	-	-	-	-	-	-	-	-
5143	-	-	-	-	-	-	-	-	-	-	-	-	-	-	-	-	-	-	-	-	-	-	-	-	-	-	-	-	-	-	-	-	-	-	-	-	-	-	-	-	-	-	-	-	-	-	-	-	-
5154	-	-	-	-	-	-	-	-	-	-	-	-	-	-	-	-	-	-	-	-	-	-	-	-	-	-	-	-	-	-	-	-	-	-	-	-	-	-	-	-	-	-	-	-	-	-	-	-	-
5168	-	-	-	-	-	-	-	-	-	-	-	-	-	-	-	-	-	-	-	-	-	-	-	-	-	-	-	-	-	-	-	-	-	-	-	-	-	-	-	-	-	-	-	-	-	-	-	-	-
5169	-	-	-	-	-	-	-	-	-	-	-	-	-	-	-	-	-	-	-	-	-	-	-	-	-	-	-	-	-	-	-	-	-	-	-	-	-	-	-	-	-	-	-	-	-	-	-	-	-
5170	-	-	-	-	-	-	-	-	-	-	-	-	-	-	-	-	-	-	-	-	-	-	-	-	-	-	-	-	-	-	-	-	-	-	-	-	-	-	-	-	-	-	-	-	-	-	-	-	-
5172	-	-	-	-	-	-	-	-	-	-	-	-	-	-	-	-	-	-	-	-	-	-	-	-	-	-	-	-	-	-	-	-	-	-	-	-	-	-	-	-	-	-	-	-	-	-	-	-	-
5174	-	-	-	-	-	-	-	-	-	-	-	-	-	-	-	-	-	-	-	-	-	-	-	-	-	-	-	-	-	-	-	-	-	-	-	-	-	-	-	-	-	-	-	-	-	-	-	-	-
5175	-	-	-	-	-	-	-	-	-	-	-	-	-	-	-	-	-	-	-	-	-	-	-	-	-	-	-	-	-	-	-	-	-	-	-	-	-	-	-	-	-	-	-	-	-	-	-	-	-
5176	-	-	-	-	-	-	-	-	-	-	-	-	-	-	-	-	-	-	-	-	-	-	-	-	-	-	-	-	-	-	-	-	-	-	-	-	-	-	-	-	-	-	-	-	-	-	-	-	-
5177	-	-	-	-	-	-	-	-	-	-	-	-	-	-	-	-	-	-	-	-	-	-	-	-	-	-	-	-	-	-	-	-	-	-	-	-	-	-	-	-	-	-	-	-	-	-	-	-	-
5178	-	-	-	-	-	-	-	-	-	-	-	-	-	-	-	-	-	-	-	-	-	-	-	-	-	-	-	-	-	-	-	-	-	-	-	-	-	-	-	-	-	-	-	-	-	-	-	-	-
5179	-	-	-	-	-	-	-	-	-	-	-	-	-	-	-	-	-	-	-	-	-	-	-	-	-	-	-	-	-	-	-	-	-	-	-	-	-	-	-	-	-	-	-	-	-	-	-	-	-
5180	-	-	-	-	-	-	-	-	-	-	-	-	-	-	-	-	-	-	-	-	-	-	-	-	-	-	-	-	-	-	-	-	-	-	-	-	-	-	-	-	-	-	-	-	-	-	-	-	-
5181	-	-	-	-	-	-	-	-	-	-	-	-	-	-	-	-	-	-	-	-	-	-	-	-	-	-	-	-	-	-	-	-	-	-	-	-	-	-	-	-	-	-	-	-	-	-	-	-	-
5182	-	-	-	-	-	-	-	-	-	-	-	-	-	-	-	-	-	-	-	-	-	-	-	-	-	-	-	-	-	-	-	-	-	-	-	-	-	-	-	-	-	-	-	-	-	-	-	-	-
5183	-	-	-	-	-	-	-	-	-	-	-	-	-	-	-	-	-	-	-	-	-	-	-	-	-	-	-	-	-	-	-	-	-	-	-	-	-	-	-	-	-	-	-	-	-	-	-	-	-
5184	-	-	-	-	-	-	-	-	-	-	-	-	-	-	-	-	-	-	-	-	-	-	-	-	-	-	-	-	-	-	-	-	-	-	-	-	-	-	-	-	-	-	-	-	-	-	-	-	-
5185	-	-	-	-	-	-	-	-	-	-	-	-	-	-	-	-	-	-	-	-	-	-	-	-	-	-	-	-	-	-	-	-	-	-	-	-	-	-	-	-	-	-	-	-	-	-	-	-	-
5186	-	-	-	-	-	-	-	-	-	-	-	-	-	-	-	-	-	-	-	-	-	-	-	-	-	-	-	-	-	-	-	-	-	-	-	-	-	-	-	-	-	-	-	-	-	-	-	-	-
5188	-	-	-	-	-	-	-	-	-	-	-	-	-	-	-	-	-	-	-	-	-	-	-	-	-	-	-	-	-	-	-	-	-	-	-	-	-	-	-	-	-	-	-	-	-	-	-	-	-
5189	-	-	-	-	-	-	-	-	-	-	-	-	-	-	-	-	-	-	-	-	-	-	-	-	-	-	-	-	-	-	-	-	-	-	-	-	-	-	-	-	-	-	-	-	-	-	-	-	-
5190	-	-	-	-	-	-	-	-	-	-	-	-	-	-	-	-	-	-	-	-	-	-	-	-	-	-	-	-	-	-	-	-	-	-	-	-	-	-	-	-	-	-	-	-	-	-	-	-	-
5191	-	-	-	-	-	-	-	-	-	-	-	-	-	-	-	-	-	-	-	-	-	-	-	-	-	-	-	-	-	-	-	-	-	-	-	-	-	-	-	-	-	-	-	-	-	-	-	-	-
5192	-	-	-	-	-	-	-	-	-	-	-	-	-	-	-	-	-	-	-	-	-	-	-	-	-	-	-	-	-	-	-	-	-	-	-	-	-	-	-	-	-	-	-	-	-	-	-	-	-
5193	-	-	-	-	-	-	-	-	-	-	-	-	-	-	-	-	-	-	-	-	-	-	-	-	-	-	-	-	-	-	-	-	-	-	-	-	-	-	-	-	-	-	-	-	-	-	-	-	-
5194	-	-	-	-	-	-	-	-	-	-	-	-	-	-	-	-	-	-	-	-	-	-	-	-	-	-	-	-	-	-	-	-	-	-	-	-	-	-	-	-	-	-	-	-	-	-	-	-	-
5195	-	-	-	-	-	-	-	-	-	-	-	-	-	-	-	-	-	-	-	-	-	-	-	-	-	-	-	-	-	-	-	-	-	-	-	-	-	-	-	-	-	-	-	-	-	-	-	-	-
5196	-	-	-	-	-	-	-	-	-	-	-	-	-	-	-	-	-	-	-	-	-	-	-	-	-	-	-	-	-	-	-	-	-	-	-	-	-	-	-	-	-	-	-	-	-	-	-	-	-
5198	-	-	-	-	-	-	-	-	-	-	-	-	-	-	-	-	-	-	-	-	-	-	-	-	-	-	-	-	-	-	-	-	-	-	-	-	-	-	-	-	-	-	-	-	-	-	-	-	-
5199	-	-	-	-	-	-	-	-	-	-	-	-	-	-	-	-	-	-	-	-	-	-	-	-	-	-	-	-	-	-	-	-	-	-	-	-	-	-	-	-	-	-	-	-	-	-	-	-	-
5200	-	-	-	-	-	-	-	-	-	-	-	-	-	-	-	-	-	-	-	-	-	-	-	-	-	-	-	-	-	-	-	-	-	-	-	-	-	-	-	-	-	-	-	-	-	-	-	-	-
5201	-	-	-	-	-	-	-	-	-	-	-	-	-	-	-	-	-	-	-	-	-	-	-	-	-	-	-	-	-	-	-	-	-	-	-	-	-	-	-	-	-	-	-	-	-	-	-	-	-
5202	-	-	-	-	-	-	-	-	-	-	-	-	-	-	-	-	-	-	-	-	-	-	-	-	-	-	-	-	-	-	-	-	-	-	-	-	-	-	-	-	-	-	-	-	-	-	-	-	-
5203	-	-	-	-	-	-	-	-	-	-	-	-	-	-	-	-	-	-	-	-	-	-	-	-	-	-	-	-	-	-	-	-	-	-	-	-	-	-	-	-	-	-	-	-	-	-	-	-	-
5204	-	-	-	-	-	-	-	-	-	-	-	-	-	-	-	-	-	-	-	-	-	-	-	-	-	-	-	-	-	-	-	-	-	-	-	-	-	-	-	-	-	-	-	-	-	-	-	-	-
5206	-	-	-	-	-	-	-	-	-	-	-	-	-	-	-	-	-	-	-	-	-	-	-	-	-	-	-	-	-	-	-	-	-	-	-	-	-	-	-	-	-	-	-	-	-	-	-	-	-
5207	-	-	-	-	-	-	-	-	-	-	-	-	-	-	-	-	-	-	-	-	-	-	-	-	-	-	-	-	-	-	-	-	-	-	-	-	-	-	-	-	-	-	-	-	-	-	-	-	-
5208	-	-	-	-	-	-	-	-	-	-	-	-	-	-	-	-	-	-	-	-	-	-	-	-	-	-	-	-	-	-	-	-	-	-	-	-	-	-	-	-	-	-	-	-	-	-	-	-	-
5209	-	-	-	-	-	-	-	-	-	-	-	-	-	-	-	-	-	-	-	-	-	-	-	-	-	-	-	-	-	-	-	-	-	-	-	-	-	-	-	-	-	-	-	-	-	-	-	-	-
5210	-	-	-	-	-	-	-	-	-	-	-	-	-	-	-	-	-	-	-	-	-	-	-	-	-	-	-	-	-	-	-	-	-	-	-	-	-	-	-	-	-	-	-	-	-	-	-	-	-
5211	-	-	-	-	-	-	-	-	-	-	-	-	-	-	-	-	-	-	-	-	-	-	-	-	-	-	-	-	-	-	-	-	-	-	-	-	-	-	-	-	-	-	-	-	-	-	-	-	-
5212	-	-	-	-	-	-	-	-	-	-	-	-	-	-	-	-	-	-	-	-	-	-	-	-	-	-	-	-	-	-	-	-	-	-	-	-	-	-	-	-	-	-	-	-	-	-	-	-	-
5213	-	-	-	-	-	-	-	-	-	-	-	-	-	-	-	-	-	-	-	-	-	-	-	-	-	-	-	-	-	-	-	-	-	-	-	-	-	-	-	-	-	-	-	-	-	-	-	-	-
5214	-	-	-	-	-	-	-	-	-	-	-	-	-	-	-	-	-	-	-	-	-	-	-	-	-	-	-	-	-	-	-	-	-	-	-	-	-	-	-	-	-	-	-	-	-	-	-	-	-
5215	-	-	-	-	-	-	-	-	-	-	-	-	-	-	-	-	-	-	-	-	-	-	-	-	-	-	-	-	-	-	-	-	-	-	-	-	-	-	-	-	-	-	-	-	-	-	-	-	-
5216	-	-	-	-	-	-	-	-	-	-	-	-	-	-	-	-	-	-	-	-	-	-	-	-	-	-	-	-	-	-	-	-	-	-	-	-	-	-	-	-	-	-	-	-	-	-	-	-	-
5289	-	-	-	-	-	-	-	-	-	-	-	-	-	-	-	-	-	-	-	-	-	-	-	-	-	-	-	-	-	-	-	-	-	-	-	-	-	-	-	-	-	-	-	-	-	-	-	-	-
5290	-	-	-	-	-	-	-	-	-	-	-	-	-	-	-	-	-	-	-	-	-	-	-	-	-	-	-	-	-	-	-	-	-	-	-	-	-	-	-	-	-	-	-	-	-	-	-	-	-
5291	-	-	-	-	-	-	-	-	-	-	-	-	-	-	-	-	-	-	-	-	-	-	-	-	-	-	-	-	-	-	-	-	-	-	-	-	-	-	-	-	-	-	-	-	-	-	-	-	-
5292	-	-	-	-	-	-	-	-	-	-	-	-	-	-	-	-	-	-	-	-	-	-	-	-	-	-	-	-	-	-	-	-	-	-	-	-	-	-	-	-	-	-	-	-	-	-	-	-	-
5293	-	-	-	-	-	-	-	-	-	-	-	-	-	-	-	-	-	-	-	-	-	-	-	-	-	-	-	-	-	-	-	-	-	-	-	-	-	-	-	-	-	-	-	-	-	-	-	-	-
5294	-	-	-	-	-	-	-	-	-	-	-	-	-	-	-	-	-	-	-	-	-	-	-	-	-	-	-	-	-	-	-	-	-	-	-	-	-	-	-	-	-	-	-	-	-	-	-	-	-
5295	-	-	-	-	-	-	-	-	-	-	-	-	-	-	-	-	-	-	-	-	-	-	-	-	-	-	-	-	-	-	-	-	-	-	-	-	-	-	-	-	-	-	-	-	-	-	-	-	-
5296	-	-	-	-	-	-	-	-	-	-	-	-	-	-	-	-	-	-	-	-	-	-	-	-	-	-	-	-	-	-	-	-	-	-	-	-	-	-	-	-	-	-	-	-	-	-	-	-	-
5297	-	-	-	-	-	-	-	-	-	-	-	-	-	-	-	-	-	-	-	-	-	-	-	-	-	-	-	-	-	-	-	-	-	-	-	-	-	-	-	-	-	-	-	-	-	-	-	-	-
5299	-	-	-	-	-	-	-	-	-	-	-	-	-	-	-	-	-	-	-	-	-	-	-	-	-	-	-	-	-	-	-	-	-	-	-	-	-	-	-	-	-	-	-	-	-	-	-	-	-
5300	-	-	-	-	-	-	-	-	-	-	-	-	-	-	-	-	-	-	-	-	-	-	-	-	-	-	-	-	-	-	-	-	-	-	-	-	-	-	-	-	-	-	-	-	-	-	-	-	-
5301	-	-	-	-	-	-	-	-	-	-	-	-	-	-	-	-	-	-	-	-	-	-	-	-	-	-	-	-	-	-	-	-	-	-	-	-	-	-	-	-	-	-	-	-	-	-	-	-	-
5302	-	-	-	-	-	-	-	-	-	-	-	-	-	-	-	-	-	-	-	-	-	-	-	-	-	-	-	-	-	-	-	-	-	-	-	-	-	-	-	-	-	-	-	-	-	-	-	-	-
5304	-	-	-	-	-	-	-	-	-	-	-	-	-	-	-	-	-	-	-	-	-	-	-	-	-	-	-	-	-	-	-	-	-	-	-	-	-	-	-	-	-	-	-	-	-	-	-	-	-
5305	-	-	-	-	-	-	-	-	-	-	-	-	-	-	-	-	-	-	-	-	-	-	-	-	-	-	-	-	-	-	-	-	-	-	-	-	-	-	-	-	-	-	-	-	-	-	-	-	-
5308	-	-	-	-	-	-	-	-	-	-	-	-	-	-	-	-	-	-	-	-	-	-	-	-	-	-	-	-	-	-	-	-	-	-	-	-	-	-	-	-	-	-	-	-	-	-	-	-	-
5316	-	-	-	-	-	-	-	-	-	-	-	-	-	-	-	-	-	-	-	-	-	-	-	-	-	-	-	-	-	-	-	-	-	-	-	-	-	-	-	-	-	-	-	-	-	-	-	-	-
5317	-	-	-	-	-	-	-	-	-	-	-	-	-	-	-	-	-	-	-	-	-	-	-	-	-	-	-	-	-	-	-	-	-	-	-	-	-	-	-	-	-	-	-	-	-	-	-	-	-
5318	-	-	-	-	-	-	-	-	-	-	-	-	-	-	-	-	-	-	-	-	-	-	-	-	-	-	-	-	-	-	-	-	-	-	-	-	-	-	-	-	-	-	-	-	-	-	-	-	-
5323	-	-	-	-	-	-	-	-	-	-	-	-	-	-	-	-	-	-	-	-	-	-	-	-	-	-	-	-	-	-	-	-	-	-	-	-	-	-	-	-	-	-	-	-	-	-	-	-	-
5324	-	-	-	-	-	-	-	-	-	-	-	-	-	-	-	-	-	-	-	-	-	-	-	-	-	-	-	-	-	-	-	-	-	-	-	-	-	-	-	-	-	-	-	-	-	-	-	-	-
5325	-	-	-	-	-	-	-	-	-	-	-	-	-	-	-	-	-	-	-	-	-	-	-	-	-	-	-	-	-	-	-	-	-	-	-	-	-	-	-	-	-	-	-	-	-	-	-	-	-
5330	-	-	-	-	-	-	-	-	-	-	-	-	-	-	-	-	-	-	-	-	-	-	-	-	-	-	-	-	-	-	-	-	-	-	-	-	-	-	-	-	-	-	-	-	-	-	-	-	-
4017	-	-	-	-	-	-	-	-	-	-	-	-	-	-	-	-	-	-	-	-	-	-	-	-	-	-	-	-	-	-	-	-	-	-	-	-	-	-	-	-	-	-	-	-	-	-	-	-	-
4019	-	-	-	-	-	-	-	-	-	-	-	-	-	-	-	-	-	-	-	-	-	-	-	-	-	-	-	-	-	-	-	-	-	-	-	-	-	-	-	-	-	-	-	-	-	-	-	-	-
4023	-	-	-	-	-	-	-	-	-	-	-	-	-	-	-	-	-	-	-	-	-	-	-	-	-	-	-	-	-	-	-	-	-	-	-	-	-	-	-	-	-	-	-	-	-	-	-	-	-
4025	-	-	-	-	-	-	-	-	-	-	-	-	-	-	-	-	-	-	-	-	-	-	-	-	-	-	-	-	-	-	-	-	-	-	-	-	-	-	-	-	-	-	-	-	-	-	-	-	-
4026	-	-	-	-	-	-	-	-	-	-	-	-	-	-	-	-	-	-	-	-	-	-	-	-	-	-	-	-	-	-	-	-	-	-	-	-	-	-	-	-	-	-	-	-	-	-	-	-	-
4028	-	-	-	-	-	-	-	-	-	-	-	-	-	-	-	-	-	-	-	-	-	-	-	-	-	-	-	-	-	-	-	-	-	-	-	-	-	-	-	-	-	-	-	-	-	-	-	-	-
4029	-	-	-	-	-	-	-	-	-	-	-	-	-	-	-	-	-	-	-	-	-	-	-	-	-	-	-	-	-	-	-	-	-	-	-	-	-	-	-	-	-	-	-	-	-	-	-	-	-
4030	-	-	-	-	-	-	-	-	-	-	-	-	-	-	-	-	-	-	-	-	-	-	-	-	-	-	-	-	-	-	-	-	-	-	-	-	-	-	-	-	-	-	-	-	-	-	-	-	-
4031	-	-	-	-	-	-	-	-	-	-	-	-	-	-	-	-	-	-	-	-	-	-	-	-	-	-	-	-	-	-	-	-	-	-	-	-	-	-	-	-	-	-	-	-	-	-	-	-	-
4032	-	-	-	-	-	-	-	-	-	-	-	-	-	-	-	-	-	-	-	-	-	-	-	-	-	-	-	-	-	-	-	-	-	-	-	-	-	-	-	-	-	-	-	-	-	-	-	-	-
4034	-	-	-	-	-	-	-	-	-	-	-	-	-	-	-	-	-	-	-	-	-	-	-	-	-	-	-	-	-	-	-	-	-	-	-	-	-	-	-	-	-	-	-	-	-	-	-	-	-
4035	-	-	-	-	-	-	-	-	-	-	-	-	-	-	-	-	-	-	-	-	-	-	-	-	-	-	-	-	-	-	-	-	-	-	-	-	-	-	-	-	-	-	-	-	-	-	-	-	-
4039	-	-	-	-	-	-	-	-	-	-	-	-	-	-	-	-	-	-	-	-	-	-	-	-	-	-	-	-	-	-	-	-	-	-	-	-	-	-	-	-	-	-	-	-	-	-	-	-	-
4041	-	-	-	-	-	-	-	-	-	-	-	-	-	-	-	-	-	-	-	-	-	-	-	-	-	-	-	-	-	-	-	-	-	-	-	-	-	-	-	-	-	-	-	-	-	-	-	-	-
4042	-	-	-	-	-	-	-	-	-	-	-	-	-	-	-	-	-	-	-	-	-	-	-	-	-	-	-	-	-	-	-	-	-	-	-	-	-	-	-	-	-	-	-	-	-	-	-	-	-
4045	-	-	-	-	-	-	-	-	-	-	-	-	-	-	-	-	-	-	-	-	-	-	-	-	-	-	-	-	-	-	-	-	-	-	-	-	-	-	-	-	-	-	-	-	-	-	-	-	-
4047	-	-	-	-	-	-	-	-	-	-	-	-	-	-	-	-	-	-	-	-	-	-	-	-	-	-	-	-	-	-	-	-	-	-	-	-	-	-	-	-	-	-	-	-	-	-	-	-	-
4048	-	-	-	-	-	-	-	-	-	-	-	-	-	-	-	-	-	-	-	-	-	-	-	-	-	-	-	-	-	-	-	-	-	-	-	-	-	-	-	-	-	-	-	-	-	-	-	-	-
4049	-	-	-	-	-	-	-	-	-	-	-	-	-	-	-	-	-	-	-	-	-	-	-	-	-	-	-	-	-	-	-	-	-	-	-	-	-	-	-	-	-	-	-	-	-	-	-	-	-
4054	-	-	-	-	-	-	-	-	-	-	-	-	-	-	-	-	-	-	-	-	-	-	-	-	-	-	-	-	-	-	-	-	-	-	-	-	-	-	-	-	-	-	-	-	-	-	-	-	-
4057	-	-	-	-	-	-	-	-	-	-	-	-	-	-	-	-	-	-	-	-	-	-	-	-	-	-	-	-	-	-	-	-	-	-	-	-	-	-	-	-	-	-	-	-	-	-	-	-	-
4060	-	-	-	-	-	-	-	-	-	-	-	-	-	-	-	-	-	-	-	-	-	-	-	-	-	-	-	-	-	-	-	-	-	-	-	-	-	-	-	-	-	-	-	-	-	-	-	-	-
4061	-	-	-	-	-	-	-	-	-	-	-	-	-	-	-	-	-	-	-	-	-	-	-	-	-	-	-	-	-	-	-	-	-	-	-	-	-	-	-	-	-	-	-	-	-	-	-	-	-
4062	-	-	-	-	-	-	-	-	-	-	-	-	-	-	-	-	-	-	-	-	-	-	-	-	-	-	-	-	-	-	-	-	-	-	-	-	-	-	-	-	-	-	-	-	-	-	-	-	-
4064	-	-	-	-	-	-	-	-	-	-	-	-	-	-	-	-	-	-	-	-	-	-	-	-	-	-	-	-	-	-	-	-	-	-	-	-	-	-	-	-	-	-	-	-	-	-	-	-	-
4065	-	-	-	-	-	-	-	-	-	-	-	-	-	-	-	-	-	-	-	-	-	-	-	-	-	-	-	-	-	-	-	-	-	-	-	-	-	-	-	-	-	-	-	-	-	-	-	-	-
4068	-	-	-	-	-	-	-	-	-	-	-	-	-	-	-	-	-	-	-	-	-	-	-	-	-	-	-	-	-	-	-	-	-	-	-	-	-	-	-	-	-	-	-	-	-	-	-	-	-
4069	-	-	-	-	-	-	-	-	-	-	-	-	-	-	-	-	-	-	-	-	-	-	-	-	-	-	-	-	-	-	-	-	-	-	-	-	-	-	-	-	-	-	-	-	-	-	-	-	-
4070	-	-	-	-	-	-	-	-	-	-	-	-	-	-	-	-	-	-	-	-	-	-	-	-	-	-	-	-	-	-	-	-	-	-	-	-	-	-	-	-	-	-	-	-	-	-	-	-	-
4071	-	-	-	-	-	-	-	-	-	-	-	-	-	-	-	-	-	-	-	-	-	-	-	-	-	-	-	-	-	-	-	-	-	-	-	-	-	-	-	-	-	-	-	-	-	-	-	-	-
4072	-	-	-	-	-	-	-	-	-	-	-	-	-	-	-	-	-	-	-	-	-	-	-	-	-	-	-	-	-	-	-	-	-	-	-	-	-	-	-	-	-	-	-	-	-	-	-	-	-
4073	-	-	-	-	-	-	-	-	-	-	-	-	-	-	-	-	-	-	-	-	-	-	-	-	-	-	-	-	-	-	-	-	-	-	-	-	-	-	-	-	-	-	-	-	-	-	-	-	-
4074	-	-	-	-	-	-	-	-	-	-	-	-	-	-	-	-	-	-	-	-	-	-	-	-	-	-	-	-	-	-	-	-	-	-	-	-	-	-	-	-	-	-	-	-	-	-	-	-	-
4075	-	-	-	-	-	-	-	-	-	-	-	-	-	-	-	-	-	-	-	-	-	-	-	-	-	-	-	-	-	-	-	-	-	-	-	-	-	-	-	-	-	-	-	-	-	-	-	-	-
4076	-	-	-	-	-	-	-	-	-	-	-	-	-	-	-	-	-	-	-	-	-	-	-	-	-	-	-	-	-	-	-	-	-	-	-	-	-	-	-	-	-	-	-	-	-	-	-	-	-
4077	-	-	-	-	-	-	-	-	-	-	-	-	-	-	-	-	-	-	-	-	-	-	-	-	-	-	-	-	-	-	-	-	-	-	-	-	-	-	-	-	-	-	-	-	-	-	-	-	-
4079	-	-	-	-	-	-	-	-	-	-	-	-	-	-	-	-	-	-	-	-	-	-	-	-	-	-	-	-	-	-	-	-	-	-	-	-	-	-	-	-	-	-	-	-	-	-	-	-	-
4080	-	-	-	-	-	-	-	-	-	-	-	-	-	-	-	-	-	-	-	-	-	-	-	-	-	-	-	-	-	-	-	-	-	-	-	-	-	-	-	-	-	-	-	-	-	-	-	-	-
4081	-	-	-	-	-	-	-	-	-	-	-	-	-	-	-	-	-	-	-	-	-	-	-	-	-	-	-	-	-	-	-	-	-	-	-	-	-	-	-	-	-	-	-	-	-	-	-	-	-
4082	-	-	-	-	-	-	-	-	-	-	-	-	-	-	-	-	-	-	-	-	-	-	-	-	-	-	-	-	-	-	-	-	-	-	-	-	-	-	-	-	-	-	-	-	-	-	-	-	-
4083	-	-	-	-	-	-	-	-	-	-	-	-	-	-	-	-	-	-	-	-	-	-	-	-	-	-	-	-	-	-	-	-	-	-	-	-	-	-	-	-	-	-	-	-	-	-	-	-	-
4084	-	-	-	-	-	-	-	-	-	-	-	-	-	-	-	-	-	-	-	-	-	-	-	-	-	-	-	-	-	-	-	-	-	-	-	-	-	-	-	-	-	-	-	-	-	-	-	-	-
4085	-	-	-	-	-	-	-	-	-	-	-	-	-	-	-	-	-	-	-	-	-	-	-	-	-	-	-	-	-	-	-	-	-	-	-	-	-	-	-	-	-	-	-	-	-	-	-	-	-
4086	-	-	-	-	-	-	-	-	-	-	-	-	-	-	-	-	-	-	-	-	-	-	-	-	-	-	-	-	-	-	-	-	-	-	-	-	-	-	-	-	-	-	-	-	-	-	-	-	-
4087	-	-	-	-	-	-	-	-	-	-	-	-	-	-	-	-	-	-	-	-	-	-	-	-	-	-	-	-	-	-	-	-	-	-	-	-	-	-	-	-	-	-	-	-	-	-	-	-	-
4088	-	-	-	-	-	-	-	-	-	-	-	-	-	-	-	-	-	-	-	-	-	-	-	-	-	-	-	-	-	-	-	-	-	-	-	-	-	-	-	-	-	-	-	-	-	-	-	-	-
4089	-	-	-	-	-	-	-	-	-	-	-	-	-	-	-	-	-	-	-	-	-	-	-	-	-	-	-	-	-	-	-	-	-	-	-	-	-	-	-	-	-	-	-	-	-	-	-	-	-
4090	-	-	-	-	-	-	-	-	-	-	-	-	-	-	-	-	-	-	-	-	-	-	-	-	-	-	-	-	-	-	-	-	-	-	-	-	-	-	-	-	-	-	-	-	-	-	-	-	-
4091	-	-	-	-	-	-	-	-	-	-	-	-	-	-	-	-	-	-	-	-	-	-	-	-	-	-	-	-	-	-	-	-	-	-	-	-	-	-	-	-	-	-	-	-	-	-	-	-	-
4092	-	-	-	-	-	-	-	-	-	-	-	-	-	-	-	-	-	-	-	-	-	-	-	-	-	-	-	-	-	-	-	-	-	-	-	-	-	-	-	-	-	-	-	-	-	-	-	-	-
4093	-	-	-	-	-	-	-	-	-	-	-	-	-	-	-	-	-	-	-	-	-	-	-	-	-	-	-	-	-	-	-	-	-	-	-	-	-	-	-	-	-	-	-	-	-	-	-	-	-
4094	-	-	-	-	-	-	-	-	-	-	-	-	-	-	-	-	-	-	-	-	-	-	-	-	-	-	-	-	-	-	-	-	-	-	-	-	-	-	-	-	-	-	-	-	-	-	-	-	-
4095	-	-	-	-	-	-	-	-	-	-	-	-	-	-	-	-	-	-	-	-	-	-	-	-	-	-	-	-	-	-	-	-	-	-	-	-	-	-	-	-	-	-	-	-	-	-	-	-	-
4096	-	-	-	-	-	-	-	-	-	-	-	-	-	-	-	-	-	-	-	-	-	-	-	-	-	-	-	-	-	-	-	-	-	-	-	-	-	-	-	-	-	-	-	-	-	-	-	-	-
4097	-	-	-	-	-	-	-	-	-	-	-	-	-	-	-	-	-	-	-	-	-	-	-	-	-	-	-	-	-	-	-	-	-	-	-	-	-	-	-	-	-	-	-	-	-	-	-	-	-
4098	-	-	-	-	-	-	-	-	-	-	-	-	-	-	-	-	-	-	-	-	-	-	-	-	-	-	-	-	-	-	-	-	-	-	-	-	-	-	-	-	-	-	-	-	-	-	-	-	-
4099	-	-	-	-	-	-	-	-	-	-	-	-	-	-	-	-	-	-	-	-	-	-	-	-	-	-	-	-	-	-	-	-	-	-	-	-	-	-	-	-	-	-	-	-	-	-	-	-	-
4100	-	-	-	-	-	-	-	-	-	-	-	-	-	-	-	-	-	-	-	-	-	-	-	-	-	-	-	-	-	-	-	-	-	-	-	-	-	-	-	-	-	-	-	-	-	-	-	-	-
4101	-	-	-	-	-	-	-	-	-	-	-	-	-	-	-	-	-	-	-	-	-	-	-	-	-	-	-	-	-	-	-	-	-	-	-	-	-	-	-	-	-	-	-	-	-	-	-	-	-
4102	-	-	-	-	-	-	-	-	-	-	-	-	-	-	-	-	-	-	-	-	-	-	-	-	-	-	-	-	-	-	-	-	-	-	-	-	-	-	-	-	-	-	-	-	-	-	-	-	-
4103	-	-	-	-	-	-	-	-	-	-	-	-	-	-	-	-	-	-	-	-	-	-	-	-	-	-	-	-	-	-	-	-	-	-	-	-	-	-	-	-	-	-	-	-	-	-	-	-	-
4104	-	-	-	-	-	-	-	-	-	-	-	-	-	-	-	-	-	-	-	-	-	-	-	-	-	-	-	-	-	-	-	-	-	-	-	-	-	-	-	-	-	-	-	-	-	-	-	-	-
4105	-	-	-	-	-	-	-	-	-	-	-	-	-	-	-	-	-	-	-	-	-	-	-	-	-	-	-	-	-	-	-	-	-	-	-	-	-	-	-	-	-	-	-	-	-	-	-	-	-
4106	-	-	-	-	-	-	-	-	-	-	-	-	-	-	-	-	-	-	-	-	-	-	-	-	-	-	-	-	-	-	-	-	-	-	-	-	-	-	-	-	-	-	-	-	-	-	-	-	-
4107	-	-	-	-	-	-	-	-	-	-	-	-	-	-	-	-	-	-	-	-	-	-	-	-	-	-	-	-	-	-	-	-	-	-	-	-	-	-	-	-	-	-	-	-	-	-	-	-	-
4160	-	-	-	-	-	-	-	-	-	-	-	-	-	-	-	-	-	-	-	-	-	-	-	-	-	-	-	-	-	-	-	-	-	-	-	-	-	-	-	-	-	-	-	-	-	-	-	-	-
4167	-	-	-	-	-	-	-	-	-	-	-	-	-	-	-	-	-	-	-	-	-	-	-	-	-	-	-	-	-	-	-	-	-	-	-	-	-	-	-	-	-	-	-	-	-	-	-	-	-
4182	-	-	-	-	-	-	-	-	-	-	-	-	-	-	-	-	-	-	-	-	-	-	-	-	-	-	-	-	-	-	-	-	-	-	-	-	-	-	-	-	-	-	-	-	-	-	-	-	-
4186	-	-	-	-	-	-	-	-	-	-	-	-	-	-	-	-	-	-	-	-	-	-	-	-	-	-	-	-	-	-	-	-	-	-	-	-	-	-	-	-	-	-	-	-	-	-	-	-	-
4194	-	-	-	-	-	-	-	-	-	-	-	-	-	-	-	-	-	-	-	-	-	-	-	-	-	-	-	-	-	-	-	-	-	-	-	-	-	-	-	-	-	-	-	-	-	-	-	-	-
4196	-	-	-	-	-	-	-	-	-	-	-	-	-	-	-	-	-	-	-	-	-	-	-	-	-	-	-	-	-	-	-	-	-	-	-	-	-	-	-	-	-	-	-	-	-	-	-	-	-
4198	-	-	-	-	-	-	-	-	-	-	-	-	-	-	-	-	-	-	-	-	-	-	-	-	-	-	-	-	-	-	-	-	-	-	-	-	-	-	-	-	-	-	-	-	-	-	-	-	-
4199	-	-	-	-	-	-	-	-	-	-	-	-	-	-	-	-	-	-	-	-	-	-	-	-	-	-	-	-	-	-	-	-	-	-	-	-	-	-	-	-	-	-	-	-	-	-	-	-	-
4201	-	-	-	-	-	-	-	-	-	-	-	-	-	-	-	-	-	-	-	-	-	-	-	-	-	-	-	-	-	-	-	-	-	-	-	-	-	-	-	-	-	-	-	-	-	-	-	-	-
4202	-	-	-	-	-	-	-	-	-	-	-	-	-	-	-	-	-	-	-	-	-	-	-	-	-	-	-	-	-	-	-	-	-	-	-	-	-	-	-	-	-	-	-	-	-	-	-	-	-
4203	-	-	-	-	-	-	-	-	-	-	-	-	-	-	-	-	-	-	-	-	-	-	-	-	-	-	-	-	-	-	-	-	-	-	-	-	-	-	-	-	-	-	-	-	-	-	-	-	-
4204	-	-	-	-	-	-	-	-	-	-	-	-	-	-	-	-	-	-	-	-	-	-	-	-	-	-	-	-	-	-	-	-	-	-	-	-	-	-	-	-	-	-	-	-	-	-	-	-	-
4205	-	-	-	-	-	-	-	-	-	-	-	-	-	-	-	-	-	-	-	-	-	-	-	-	-	-	-	-	-	-	-	-	-	-	-	-	-	-	-	-	-	-	-	-	-	-	-	-	-
4206	-	-	-	-	-	-	-	-	-	-	-	-	-	-	-	-	-	-	-	-	-	-	-	-	-	-	-	-	-	-	-	-	-	-	-	-	-	-	-	-	-	-	-	-	-	-	-	-	-
4207	-	-	-	-	-	-	-	-	-	-	-	-	-	-	-	-	-	-	-	-	-	-	-	-	-	-	-	-	-	-	-	-	-	-	-	-	-	-	-	-	-	-	-	-	-	-	-	-	-
4372	-	-	-	-	-	-	-	-	-	-	-	-	-	-	-	-	-	-	-	-	-	-	-	-	-	-	-	-	-	-	-	-	-	-	-	-	-	-	-	-	-	-	-	-	-	-	-	-	-
4374	-	-	-	-	-	-	-	-	-	-	-	-	-	-	-	-	-	-	-	-	-	-	-	-	-	-	-	-	-	-	-	-	-	-	-	-	-	-	-	-	-	-	-	-	-	-	-	-	-
4375	-	-	-	-	-	-	-	-	-	-	-	-	-	-	-	-	-	-	-	-	-	-	-	-	-	-	-	-	-	-	-	-	-	-	-	-	-	-	-	-	-	-	-	-	-	-	-	-	-
4376	-	-	-	-	-	-	-	-	-	-	-	-	-	-	-	-	-	-	-	-	-	-	-	-	-	-	-	-	-	-	-	-	-	-	-	-	-	-	-	-	-	-	-	-	-	-	-	-	-
4449	-	-	-	-	-	-	-	-	-	-	-	-	-	-	-	-	-	-	-	-	-	-	-	-	-	-	-	-	-	-	-	-	-	-	-	-	-	-	-	-	-	-	-	-	-	-	-	-	-
4454	-	-	-	-	-	-	-	-	-	-	-	-	-	-	-	-	-	-	-	-	-	-	-	-	-	-	-	-	-	-	-	-	-	-	-	-	-	-	-	-	-	-	-	-	-	-	-	-	-
4455	-	-	-	-	-	-	-	-	-	-	-	-	-	-	-	-	-	-	-	-	-	-	-	-	-	-	-	-	-	-	-	-	-	-	-	-	-	-	-	-	-	-	-	-	-	-	-	-	-
4457	-	-	-	-	-	-	-	-	-	-	-	-	-	-	-	-	-	-	-	-	-	-	-	-	-	-	-	-	-	-	-	-	-	-	-	-	-	-	-	-	-	-	-	-	-	-	-	-	-
4459	-	-	-	-	-	-	-	-	-	-	-	-	-	-	-	-	-	-	-	-	-	-	-	-	-	-	-	-	-	-	-	-	-	-	-	-	-	-	-	-	-	-	-	-	-	-	-	-	-
4465	-	-	-	-	-	-	-	-	-	-	-	-	-	-	-	-	-	-	-	-	-	-	-	-	-	-	-	-	-	-	-	-	-	-	-	-	-	-	-	-	-	-	-	-	-	-	-	-	-
4466	-	-	-	-	-	-	-	-	-	-	-	-	-	-	-	-	-	-	-	-	-	-	-	-	-	-	-	-	-	-	-	-	-	-	-	-	-	-	-	-	-	-	-	-	-	-	-	-	-
4467	-	-	-	-	-	-	-	-	-	-	-	-	-	-	-	-	-	-	-	-	-	-	-	-	-	-	-	-	-	-	-	-	-	-	-	-	-	-	-	-	-	-	-	-	-	-	-	-	-
4468	-	-	-	-	-	-	-	-	-	-	-	-	-	-	-	-	-	-	-	-	-	-	-	-	-	-	-	-	-	-	-	-	-	-	-	-	-	-	-	-	-	-	-	-	-	-	-	-	-
4470	-	-	-	-	-	-	-	-	-	-	-	-	-	-	-	-	-	-	-	-	-	-	-	-	-	-	-	-	-	-	-	-	-	-	-	-	-	-	-	-	-	-	-	-	-	-	-	-	-
4471	-	-	-	-	-	-	-	-	-	-	-	-	-	-	-	-	-	-	-	-	-	-	-	-	-	-	-	-	-	-	-	-	-	-	-	-	-	-	-	-	-	-	-	-	-	-	-	-	-
4472	-	-	-	-	-	-	-	-	-	-	-	-	-	-	-	-	-	-	-	-	-	-	-	-	-	-	-	-	-	-	-	-	-	-	-	-	-	-	-	-	-	-	-	-	-	-	-	-	-
3777	-	-	-	-	-	-	-	-	-	-	-	-	-	-	-	-	-	-	-	-	-	-	-	-	-	-	-	-	-	-	-	-	-	-	-	-	-	-	-	-	-	-	-	-	-	-	-	-	-
3781	-	-	-	-	-	-	-	-	-	-	-	-	-	-	-	-	-	-	-	-	-	-	-	-	-	-	-	-	-	-	-	-	-	-	-	-	-	-	-	-	-	-	-	-	-	-	-	-	-
3783	-	-	-	-	-	-	-	-	-	-	-	-	-	-	-	-	-	-	-	-	-	-	-	-	-	-	-	-	-	-	-	-	-	-	-	-	-	-	-	-	-	-	-	-	-	-	-	-	-
3784	-	-	-	-	-	-	-	-	-	-	-	-	-	-	-	-	-	-	-	-	-	-	-	-	-	-	-	-	-	-	-	-	-	-	-	-	-	-	-	-	-	-	-	-	-	-	-	-	-
3795	-	-	-	-	-	-	-	-	-	-	-	-	-	-	-	-	-	-	-	-	-	-	-	-	-	-	-	-	-	-	-	-	-	-	-	-	-	-	-	-	-	-	-	-	-	-	-	-	-
3799	-	-	-	-	-	-	-	-	-	-	-	-	-	-	-	-	-	-	-	-	-	-	-	-	-	-	-	-	-	-	-	-	-	-	-	-	-	-	-	-	-	-	-	-	-	-	-	-	-
3800	-	-	-	-	-	-	-	-	-	-	-	-	-	-	-	-	-	-	-	-	-	-	-	-	-	-	-	-	-	-	-	-	-	-	-	-	-	-	-	-	-	-	-	-	-	-	-	-	-
3801	-	-	-	-	-	-	-	-	-	-	-	-	-	-	-	-	-	-	-	-	-	-	-	-	-	-	-	-	-	-	-	-	-	-	-	-	-	-	-	-	-	-	-	-	-	-	-	-	-
3803	-	-	-	-	-	-	-	-	-	-	-	-	-	-	-	-	-	-	-	-	-	-	-	-	-	-	-	-	-	-	-	-	-	-	-	-	-	-	-	-	-	-	-	-	-	-	-	-	-
3806	-	-	-	-	-	-	-	-	-	-	-	-	-	-	-	-	-	-	-	-	-	-	-	-	-	-	-	-	-	-	-	-	-	-	-	-	-	-	-	-	-	-	-	-	-	-	-	-	-
3809	-	-	-	-	-	-	-	-	-	-	-	-	-	-	-	-	-	-	-	-	-	-	-	-	-	-	-	-	-	-	-	-	-	-	-	-	-	-	-	-	-	-	-	-	-	-	-	-	-
3813	-	-	-	-	-	-	-	-	-	-	-	-	-	-	-	-	-	-	-	-	-	-	-	-	-	-	-	-	-	-	-	-	-	-	-	-	-	-	-	-	-	-	-	-	-	-	-	-	-
3814	-	-	-	-	-	-	-	-	-	-	-	-	-	-	-	-	-	-	-	-	-	-	-	-	-	-	-	-	-	-	-	-	-	-	-	-	-	-	-	-	-	-	-	-	-	-	-	-	-
3815	-	-	-	-	-	-	-	-	-	-	-	-	-	-	-	-	-	-	-	-	-	-	-	-	-	-	-	-	-	-	-	-	-	-	-	-	-	-	-	-	-	-	-	-	-	-	-	-	-
3819	-	-	-	-	-	-	-	-	-	-	-	-	-	-	-	-	-	-	-	-	-	-	-	-	-	-	-	-	-	-	-	-	-	-	-	-	-	-	-	-	-	-	-	-	-	-	-	-	-
3820	-	-	-	-	-	-	-	-	-	-	-	-	-	-	-	-	-	-	-	-	-	-	-	-	-	-	-	-	-	-	-	-	-	-	-	-	-	-	-	-	-	-	-	-	-	-	-	-	-
3821	-	-	-	-	-	-	-	-	-	-	-	-	-	-	-	-	-	-	-	-	-	-	-	-	-	-	-	-	-	-	-	-	-	-	-	-	-	-	-	-	-	-	-	-	-	-	-	-	-
3826	-	-	-	-	-	-	-	-	-	-	-	-	-	-	-	-	-	-	-	-	-	-	-	-	-	-	-	-	-	-	-	-	-	-	-	-	-	-	-	-	-	-	-	-	-	-	-	-	-
3829	-	-	-	-	-	-	-	-	-	-	-	-	-	-	-	-	-	-	-	-	-	-	-	-	-	-	-	-	-	-	-	-	-	-	-	-	-	-	-	-	-	-	-	-	-	-	-	-	-
3830	-	-	-	-	-	-	-	-	-	-	-	-	-	-	-	-	-	-	-	-	-	-	-	-	-	-	-	-	-	-	-	-	-	-	-	-	-	-	-	-	-	-	-	-	-	-	-	-	-
3831	-	-	-	-	-	-	-	-	-	-	-	-	-	-	-	-	-	-	-	-	-	-	-	-	-	-	-	-	-	-	-	-	-	-	-	-	-	-	-	-	-	-	-	-	-	-	-	-	-
3832	-	-	-	-	-	-	-	-	-	-	-	-	-	-	-	-	-	-	-	-	-	-	-	-	-	-	-	-	-	-	-	-	-	-	-	-	-	-	-	-	-	-	-	-	-	-	-	-	-
3863	-	-	-	-	-	-	-	-	-	-	-	-	-	-	-	-	-	-	-	-	-	-	-	-	-	-	-	-	-	-	-	-	-	-	-	-	-	-	-	-	-	-	-	-	-	-	-	-	-
3864	-	-	-	-	-	-	-	-	-	-	-	-	-	-	-	-	-	-	-	-	-	-	-	-	-	-	-	-	-	-	-	-	-	-	-	-	-	-	-	-	-	-	-	-	-	-	-	-	-
3865	-	-	-	-	-	-	-	-	-	-	-	-	-	-	-	-	-	-	-	-	-	-	-	-	-	-	-	-	-	-	-	-	-	-	-	-	-	-	-	-	-	-	-	-	-	-	-	-	-
3870	-	-	-	-	-	-	-	-	-	-	-	-	-	-	-	-	-	-	-	-	-	-	-	-	-	-	-	-	-	-	-	-	-	-	-	-	-	-	-	-	-	-	-	-	-	-	-	-	-
3871	-	-	-	-	-	-	-	-	-	-	-	-	-	-	-	-	-	-	-	-	-	-	-	-	-	-	-	-	-	-	-	-	-	-	-	-	-	-	-	-	-	-	-	-	-	-	-	-	-
3997	-	-	-	-	-	-	-	-	-	-	-	-	-	-	-	-	-	-	-	-	-	-	-	-	-	-	-	-	-	-	-	-	-	-	-	-	-	-	-	-	-	-	-	-	-	-	-	-	-
3998	-	-	-	-	-	-	-	-	-	-	-	-	-	-	-	-	-	-	-	-	-	-	-	-	-	-	-	-	-	-	-	-	-	-	-	-	-	-	-	-	-	-	-	-	-	-	-	-	-
4001	-	-	-	-	-	-	-	-	-	-	-	-	-	-	-	-	-	-	-	-	-	-	-	-	-	-	-	-	-	-	-	-	-	-	-	-	-	-	-	-	-	-	-	-	-	-	-	-	-
4002	-	-	-	-	-	-	-	-	-	-	-	-	-	-	-	-	-	-	-	-	-	-	-	-	-	-	-	-	-	-	-	-	-	-	-	-	-	-	-	-	-	-	-	-	-	-	-	-	-
4003	-	-	-	-	-	-	-	-	-	-	-	-	-	-	-	-	-	-	-	-	-	-	-	-	-	-	-	-	-	-	-	-	-	-	-	-	-	-	-	-	-	-	-	-	-	-	-	-	-
4006	-	-	-	-	-	-	-	-	-	-	-	-	-	-	-	-	-	-	-	-	-	-	-	-	-	-	-	-	-	-	-	-	-	-	-	-	-	-	-	-	-	-	-	-	-	-	-	-	-
4007	-	-	-	-	-	-	-	-	-	-	-	-	-	-	-	-	-	-	-	-	-	-	-	-	-	-	-	-	-	-	-	-	-	-	-	-	-	-	-	-	-	-	-	-	-	-	-	-	-
3548	-	-	-	-	-	-	-	-	-	-	-	-	-	-	-	-	-	-	-	-	-	-	-	-	-	-	-	-	-	-	-	-	-	-	-	-	-	-	-	-	-	-	-	-	-	-	-	-	-
3550	-	-	-	-	-	-	-	-	-	-	-	-	-	-	-	-	-	-	-	-	-	-	-	-	-	-	-	-	-	-	-	-	-	-	-	-	-	-	-	-	-	-	-	-	-	-	-	-	-
3558	-	-	-	-	-	-	-	-	-	-	-	-	-	-	-	-	-	-	-	-	-	-	-	-	-	-	-	-	-	-	-	-	-	-	-	-	-	-	-	-	-	-	-	-	-	-	-	-	-
3585	-	-	-	-	-	-	-	-	-	-	-	-	-	-	-	-	-	-	-	-	-	-	-	-	-	-	-	-	-	-	-	-	-	-	-	-	-	-	-	-	-	-	-	-	-	-	-	-	-
3587	-	-	-	-	-	-	-	-	-	-	-	-	-	-	-	-	-	-	-	-	-	-	-	-	-	-	-	-	-	-	-	-	-	-	-	-	-	-	-	-	-	-	-	-	-	-	-	-	-
3589	-	-	-	-	-	-	-	-	-	-	-	-	-	-	-	-	-	-	-	-	-	-	-	-	-	-	-	-	-	-	-	-	-	-	-	-	-	-	-	-	-	-	-	-	-	-	-	-	-
3596	-	-	-	-	-	-	-	-	-	-	-	-	-	-	-	-	-	-	-	-	-	-	-	-	-	-	-	-	-	-	-	-	-	-	-	-	-	-	-	-	-	-	-	-	-	-	-	-	-
3597	-	-	-	-	-	-	-	-	-	-	-	-	-	-	-	-	-	-	-	-	-	-	-	-	-	-	-	-	-	-	-	-	-	-	-	-	-	-	-	-	-	-	-	-	-	-	-	-	-
3598	-	-	-	-	-	-	-	-	-	-	-	-	-	-	-	-	-	-	-	-	-	-	-	-	-	-	-	-	-	-	-	-	-	-	-	-	-	-	-	-	-	-	-	-	-	-	-	-	-
3600	-	-	-	-	-	-	-	-	-	-	-	-	-	-	-	-	-	-	-	-	-	-	-	-	-	-	-	-	-	-	-	-	-	-	-	-	-	-	-	-	-	-	-	-	-	-	-	-	-
3601	-	-	-	-	-	-	-	-	-	-	-	-	-	-	-	-	-	-	-	-	-	-	-	-	-	-	-	-	-	-	-	-	-	-	-	-	-	-	-	-	-	-	-	-	-	-	-	-	-
3602	-	-	-	-	-	-	-	-	-	-	-	-	-	-	-	-	-	-	-	-	-	-	-	-	-	-	-	-	-	-	-	-	-	-	-	-	-	-	-	-	-	-	-	-	-	-	-	-	-
3756	-	-	-	-	-	-	-	-	-	-	-	-	-	-	-	-	-	-	-	-	-	-	-	-	-	-	-	-	-	-	-	-	-	-	-	-	-	-	-	-	-	-	-	-	-	-	-	-	-
3759	-	-	-	-	-	-	-	-	-	-	-	-	-	-	-	-	-	-	-	-	-	-	-	-	-	-	-	-	-	-	-	-	-	-	-	-	-	-	-	-	-	-	-	-	-	-	-	-	-
3760	-	-	-	-	-	-	-	-	-	-	-	-	-	-	-	-	-	-	-	-	-	-	-	-	-	-	-	-	-	-	-	-	-	-	-	-	-	-	-	-	-	-	-	-	-	-	-	-	-
3761	-	-	-	-	-	-	-	-	-	-	-	-	-	-	-	-	-	-	-	-	-	-	-	-	-	-	-	-	-	-	-	-	-	-	-	-	-	-	-	-	-	-	-	-	-	-	-	-	-
3762	-	-	-	-	-	-	-	-	-	-	-	-	-	-	-	-	-	-	-	-	-	-	-	-	-	-	-	-	-	-	-	-	-	-	-	-	-	-	-	-	-	-	-	-	-	-	-	-	-
3763	-	-	-	-	-	-	-	-	-	-	-	-	-	-	-	-	-	-	-	-	-	-	-	-	-	-	-	-	-	-	-	-	-	-	-	-	-	-	-	-	-	-	-	-	-	-	-	-	-
3365	-	-	-	-	-	-	-	-	-	-	-	-	-	-	-	-	-	-	-	-	-	-	-	-	-	-	-	-	-	-	-	-	-	-	-	-	-	-	-	-	-	-	-	-	-	-	-	-	-
3366	-	-	-	-	-	-	-	-	-	-	-	-	-	-	-	-	-	-	-	-	-	-	-	-	-	-	-	-	-	-	-	-	-	-	-	-	-	-	-	-	-	-	-	-	-	-	-	-	-
3368	-	-	-	-	-	-	-	-	-	-	-	-	-	-	-	-	-	-	-	-	-	-	-	-	-	-	-	-	-	-	-	-	-	-	-	-	-	-	-	-	-	-	-	-	-	-	-	-	-
3369	-	-	-	-	-	-	-	-	-	-	-	-	-	-	-	-	-	-	-	-	-	-	-	-	-	-	-	-	-	-	-	-	-	-	-	-	-	-	-	-	-	-	-	-	-	-	-	-	-
3374	-	-	-	-	-	-	-	-	-	-	-	-	-	-	-	-	-	-	-	-	-	-	-	-	-	-	-	-	-	-	-	-	-	-	-	-	-	-	-	-	-	-	-	-	-	-	-	-	-
3375	-	-	-	-	-	-	-	-	-	-	-	-	-	-	-	-	-	-	-	-	-	-	-	-	-	-	-	-	-	-	-	-	-	-	-	-	-	-	-	-	-	-	-	-	-	-	-	-	-
3376	-	-	-	-	-	-	-	-	-	-	-	-	-	-	-	-	-	-	-	-	-	-	-	-	-	-	-	-	-	-	-	-	-	-	-	-	-	-	-	-	-	-	-	-	-	-	-	-	-
3385	-	-	-	-	-	-	-	-	-	-	-	-	-	-	-	-	-	-	-	-	-	-	-	-	-	-	-	-	-	-	-	-	-	-	-	-	-	-	-	-	-	-	-	-	-	-	-	-	-
3391	-	-	-	-	-	-	-	-	-	-	-	-	-	-	-	-	-	-	-	-	-	-	-	-	-	-	-	-	-	-	-	-	-	-	-	-	-	-	-	-	-	-	-	-	-	-	-	-	-
3393	-	-	-	-	-	-	-	-	-	-	-	-	-	-	-	-	-	-	-	-	-	-	-	-	-	-	-	-	-	-	-	-	-	-	-	-	-	-	-	-	-	-	-	-	-	-	-	-	-
3394	-	-	-	-	-	-	-	-	-	-	-	-	-	-	-	-	-	-	-	-	-	-	-	-	-	-	-	-	-	-	-	-	-	-	-	-	-	-	-	-	-	-	-	-	-	-	-	-	-
3398	-	-	-	-	-	-	-	-	-	-	-	-	-	-	-	-	-	-	-	-	-	-	-	-	-	-	-	-	-	-	-	-	-	-	-	-	-	-	-	-	-	-	-	-	-	-	-	-	-
3401	-	-	-	-	-	-	-	-	-	-	-	-	-	-	-	-	-	-	-	-	-	-	-	-	-	-	-	-	-	-	-	-	-	-	-	-	-	-	-	-	-	-	-	-	-	-	-	-	-
3402	-	-	-	-	-	-	-	-	-	-	-	-	-	-	-	-	-	-	-	-	-	-	-	-	-	-	-	-	-	-	-	-	-	-	-	-	-	-	-	-	-	-	-	-	-	-	-	-	-
3403	-	-	-	-	-	-	-	-	-	-	-	-	-	-	-	-	-	-	-	-	-	-	-	-	-	-	-	-	-	-	-	-	-	-	-	-	-	-	-	-	-	-	-	-	-	-	-	-	-
3424	-	-	-	-	-	-	-	-	-	-	-	-	-	-	-	-	-	-	-	-	-	-	-	-	-	-	-	-	-	-	-	-	-	-	-	-	-	-	-	-	-	-	-	-	-	-	-	-	-
3426	-	-	-	-	-	-	-	-	-	-	-	-	-	-	-	-	-	-	-	-	-	-	-	-	-	-	-	-	-	-	-	-	-	-	-	-	-	-	-	-	-	-	-	-	-	-	-	-	-
3478	-	-	-	-	-	-	-	-	-	-	-	-	-	-	-	-	-	-	-	-	-	-	-	-	-	-	-	-	-	-	-	-	-	-	-	-	-	-	-	-	-	-	-	-	-	-	-	-	-
3537	-	-	-	-	-	-	-	-	-	-	-	-	-	-	-	-	-	-	-	-	-	-	-	-	-	-	-	-	-	-	-	-	-	-	-	-	-	-	-	-	-	-	-	-	-	-	-	-	-
3538	-	-	-	-	-	-	-	-	-	-	-	-	-	-	-	-	-	-	-	-	-	-	-	-	-	-	-	-	-	-	-	-	-	-	-	-	-	-	-	-	-	-	-	-	-	-	-	-	-
3539	-	-	-	-	-	-	-	-	-	-	-	-	-	-	-	-	-	-	-	-	-	-	-	-	-	-	-	-	-	-	-	-	-	-	-	-	-	-	-	-	-	-	-	-	-	-	-	-	-
3540	-	-	-	-	-	-	-	-	-	-	-	-	-	-	-	-	-	-	-	-	-	-	-	-	-	-	-	-	-	-	-	-	-	-	-	-	-	-	-	-	-	-	-	-	-	-	-	-	-
3541	-	-	-	-	-	-	-	-	-	-	-	-	-	-	-	-	-	-	-	-	-	-	-	-	-	-	-	-	-	-	-	-	-	-	-	-	-	-	-	-	-	-	-	-	-	-	-	-	-
3232	-	-	-	-	-	-	-	-	-	-	-	-	-	-	-	-	-	-	-	-	-	-	-	-	-	-	-	-	-	-	-	-	-	-	-	-	-	-	-	-	-	-	-	-	-	-	-	-	-
3234	-	-	-	-	-	-	-	-	-	-	-	-	-	-	-	-	-	-	-	-	-	-	-	-	-	-	-	-	-	-	-	-	-	-	-	-	-	-	-	-	-	-	-	-	-	-	-	-	-
3242	-	-	-	-	-	-	-	-	-	-	-	-	-	-	-	-	-	-	-	-	-	-	-	-	-	-	-	-	-	-	-	-	-	-	-	-	-	-	-	-	-	-	-	-	-	-	-	-	-
3243	-	-	-	-	-	-	-	-	-	-	-	-	-	-	-	-	-	-	-	-	-	-	-	-	-	-	-	-	-	-	-	-	-	-	-	-	-	-	-	-	-	-	-	-	-	-	-	-	-
3244	-	-	-	-	-	-	-	-	-	-	-	-	-	-	-	-	-	-	-	-	-	-	-	-	-	-	-	-	-	-	-	-	-	-	-	-	-	-	-	-	-	-	-	-	-	-	-	-	-
3245	-	-	-	-	-	-	-	-	-	-	-	-	-	-	-	-	-	-	-	-	-	-	-	-	-	-	-	-	-	-	-	-	-	-	-	-	-	-	-	-	-	-	-	-	-	-	-	-	-
3246	-	-	-	-	-	-	-	-	-	-	-	-	-	-	-	-	-	-	-	-	-	-	-	-	-	-	-	-	-	-	-	-	-	-	-	-	-	-	-	-	-	-	-	-	-	-	-	-	-
3249	-	-	-	-	-	-	-	-	-	-	-	-	-	-	-	-	-	-	-	-	-	-	-	-	-	-	-	-	-	-	-	-	-	-	-	-	-	-	-	-	-	-	-	-	-	-	-	-	-
3250	-	-	-	-	-	-	-	-	-	-	-	-	-	-	-	-	-	-	-	-	-	-	-	-	-	-	-	-	-	-	-	-	-	-	-	-	-	-	-	-	-	-	-	-	-	-	-	-	-
3254	-	-	-	-	-	-	-	-	-	-	-	-	-	-	-	-	-	-	-	-	-	-	-	-	-	-	-	-	-	-	-	-	-	-	-	-	-	-	-	-	-	-	-	-	-	-	-	-	-
3256	-	-	-	-	-	-	-	-	-	-	-	-	-	-	-	-	-	-	-	-	-	-	-	-	-	-	-	-	-	-	-	-	-	-	-	-	-	-	-	-	-	-	-	-	-	-	-	-	-
3260	-	-	-	-	-	-	-	-	-	-	-	-	-	-	-	-	-	-	-	-	-	-	-	-	-	-	-	-	-	-	-	-	-	-	-	-	-	-	-	-	-	-	-	-	-	-	-	-	-
3341	-	-	-	-	-	-	-	-	-	-	-	-	-	-	-	-	-	-	-	-	-	-	-	-	-	-	-	-	-	-	-	-	-	-	-	-	-	-	-	-	-	-	-	-	-	-	-	-	-
3342	-	-	-	-	-	-	-	-	-	-	-	-	-	-	-	-	-	-	-	-	-	-	-	-	-	-	-	-	-	-	-	-	-	-	-	-	-	-	-	-	-	-	-	-	-	-	-	-	-
3343	-	-	-	-	-	-	-	-	-	-	-	-	-	-	-	-	-	-	-	-	-	-	-	-	-	-	-	-	-	-	-	-	-	-	-	-	-	-	-	-	-	-	-	-	-	-	-	-	-
3023	-	-	-	-	-	-	-	-	-	-	-	-	-	-	-	-	-	-	-	-	-	-	-	-	-	-	-	-	-	-	-	-	-	-	-	-	-	-	-	-	-	-	-	-	-	-	-	-	-
3026	-	-	-	-	-	-	-	-	-	-	-	-	-	-	-	-	-	-	-	-	-	-	-	-	-	-	-	-	-	-	-	-	-	-	-	-	-	-	-	-	-	-	-	-	-	-	-	-	-
3032	-	-	-	-	-	-	-	-	-	-	-	-	-	-	-	-	-	-	-	-	-	-	-	-	-	-	-	-	-	-	-	-	-	-	-	-	-	-	-	-	-	-	-	-	-	-	-	-	-
3036	-	-	-	-	-	-	-	-	-	-	-	-	-	-	-	-	-	-	-	-	-	-	-	-	-	-	-	-	-	-	-	-	-	-	-	-	-	-	-	-	-	-	-	-	-	-	-	-	-
3043	-	-	-	-	-	-	-	-	-	-	-	-	-	-	-	-	-	-	-	-	-	-	-	-	-	-	-	-	-	-	-	-	-	-	-	-	-	-	-	-	-	-	-	-	-	-	-	-	-
3047	-	-	-	-	-	-	-	-	-	-	-	-	-	-	-	-	-	-	-	-	-	-	-	-	-	-	-	-	-	-	-	-	-	-	-	-	-	-	-	-	-	-	-	-	-	-	-	-	-
3049	-	-	-	-	-	-	-	-	-	-	-	-	-	-	-	-	-	-	-	-	-	-	-	-	-	-	-	-	-	-	-	-	-	-	-	-	-	-	-	-	-	-	-	-	-	-	-	-	-
3050	-	-	-	-	-	-	-	-	-	-	-	-	-	-	-	-	-	-	-	-	-	-	-	-	-	-	-	-	-	-	-	-	-	-	-	-	-	-	-	-	-	-	-	-	-	-	-	-	-
3051	-	-	-	-	-	-	-	-	-	-	-	-	-	-	-	-	-	-	-	-	-	-	-	-	-	-	-	-	-	-	-	-	-	-	-	-	-	-	-	-	-	-	-	-	-	-	-	-	-
3052	-	-	-	-	-	-	-	-	-	-	-	-	-	-	-	-	-	-	-	-	-	-	-	-	-	-	-	-	-	-	-	-	-	-	-	-	-	-	-	-	-	-	-	-	-	-	-	-	-
3054	-	-	-	-	-	-	-	-	-	-	-	-	-	-	-	-	-	-	-	-	-	-	-	-	-	-	-	-	-	-	-	-	-	-	-	-	-	-	-	-	-	-	-	-	-	-	-	-	-
3055	-	-	-	-	-	-	-	-	-	-	-	-	-	-	-	-	-	-	-	-	-	-	-	-	-	-	-	-	-	-	-	-	-	-	-	-	-	-	-	-	-	-	-	-	-	-	-	-	-
3056	-	-	-	-	-	-	-	-	-	-	-	-	-	-	-	-	-	-	-	-	-	-	-	-	-	-	-	-	-	-	-	-	-	-	-	-	-	-	-	-	-	-	-	-	-	-	-	-	-
3060	-	-	-	-	-	-	-	-	-	-	-	-	-	-	-	-	-	-	-	-	-	-	-	-	-	-	-	-	-	-	-	-	-	-	-	-	-	-	-	-	-	-	-	-	-	-	-	-	-
3065	-	-	-	-	-	-	-	-	-	-	-	-	-	-	-	-	-	-	-	-	-	-	-	-	-	-	-	-	-	-	-	-	-	-	-	-	-	-	-	-	-	-	-	-	-	-	-	-	-
3070	-	-	-	-	-	-	-	-	-	-	-	-	-	-	-	-	-	-	-	-	-	-	-	-	-	-	-	-	-	-	-	-	-	-	-	-	-	-	-	-	-	-	-	-	-	-	-	-	-
3071	-	-	-	-	-	-	-	-	-	-	-	-	-	-	-	-	-	-	-	-	-	-	-	-	-	-	-	-	-	-	-	-	-	-	-	-	-	-	-	-	-	-	-	-	-	-	-	-	-
3072	-	-	-	-	-	-	-	-	-	-	-	-	-	-	-	-	-	-	-	-	-	-	-	-	-	-	-	-	-	-	-	-	-	-	-	-	-	-	-	-	-	-	-	-	-	-	-	-	-
3073	-	-	-	-	-	-	-	-	-	-	-	-	-	-	-	-	-	-	-	-	-	-	-	-	-	-	-	-	-	-	-	-	-	-	-	-	-	-	-	-	-	-	-	-	-	-	-	-	-
3074	-	-	-	-	-	-	-	-	-	-	-	-	-	-	-	-	-	-	-	-	-	-	-	-	-	-	-	-	-	-	-	-	-	-	-	-	-	-	-	-	-	-	-	-	-	-	-	-	-
3075	-	-	-	-	-	-	-	-	-	-	-	-	-	-	-	-	-	-	-	-	-	-	-	-	-	-	-	-	-	-	-	-	-	-	-	-	-	-	-	-	-	-	-	-	-	-	-	-	-
3076	-	-	-	-	-	-	-	-	-	-	-	-	-	-	-	-	-	-	-	-	-	-	-	-	-	-	-	-	-	-	-	-	-	-	-	-	-	-	-	-	-	-	-	-	-	-	-	-	-
2883	-	-	-	-	-	-	-	-	-	-	-	-	-	-	-	-	-	-	-	-	-	-	-	-	-	-	-	-	-	-	-	-	-	-	-	-	-	-	-	-	-	-	-	-	-	-	-	-	-
2884	-	-	-	-	-	-	-	-	-	-	-	-	-	-	-	-	-	-	-	-	-	-	-	-	-	-	-	-	-	-	-	-	-	-	-	-	-	-	-	-	-	-	-	-	-	-	-	-	-
2886	-	-	-	-	-	-	-	-	-	-	-	-	-	-	-	-	-	-	-	-	-	-	-	-	-	-	-	-	-	-	-	-	-	-	-	-	-	-	-	-	-	-	-	-	-	-	-	-	-
2888	-	-	-	-	-	-	-	-	-	-	-	-	-	-	-	-	-	-	-	-	-	-	-	-	-	-	-	-	-	-	-	-	-	-	-	-	-	-	-	-	-	-	-	-	-	-	-	-	-
2898	-	-	-	-	-	-	-	-	-	-	-	-	-	-	-	-	-	-	-	-	-	-	-	-	-	-	-	-	-	-	-	-	-	-	-	-	-	-	-	-	-	-	-	-	-	-	-	-	-
2901	-	-	-	-	-	-	-	-	-	-	-	-	-	-	-	-	-	-	-	-	-	-	-	-	-	-	-	-	-	-	-	-	-	-	-	-	-	-	-	-	-	-	-	-	-	-	-	-	-
2902	-	-	-	-	-	-	-	-	-	-	-	-	-	-	-	-	-	-	-	-	-	-	-	-	-	-	-	-	-	-	-	-	-	-	-	-	-	-	-	-	-	-	-	-	-	-	-	-	-
2903	-	-	-	-	-	-	-	-	-	-	-	-	-	-	-	-	-	-	-	-	-	-	-	-	-	-	-	-	-	-	-	-	-	-	-	-	-	-	-	-	-	-	-	-	-	-	-	-	-
2923	-	-	-	-	-	-	-	-	-	-	-	-	-	-	-	-	-	-	-	-	-	-	-	-	-	-	-	-	-	-	-	-	-	-	-	-	-	-	-	-	-	-	-	-	-	-	-	-	-
2998	-	-	-	-	-	-	-	-	-	-	-	-	-	-	-	-	-	-	-	-	-	-	-	-	-	-	-	-	-	-	-	-	-	-	-	-	-	-	-	-	-	-	-	-	-	-	-	-	-
2799	-	-	-	-	-	-	-	-	-	-	-	-	-	-	-	-	-	-	-	-	-	-	-	-	-	-	-	-	-	-	-	-	-	-	-	-	-	-	-	-	-	-	-	-	-	-	-	-	-
2800	-	-	-	-	-	-	-	-	-	-	-	-	-	-	-	-	-	-	-	-	-	-	-	-	-	-	-	-	-	-	-	-	-	-	-	-	-	-	-	-	-	-	-	-	-	-	-	-	-
2807	-	-	-	-	-	-	-	-	-	-	-	-	-	-	-	-	-	-	-	-	-	-	-	-	-	-	-	-	-	-	-	-	-	-	-	-	-	-	-	-	-	-	-	-	-	-	-	-	-
2813	-	-	-	-	-	-	-	-	-	-	-	-	-	-	-	-	-	-	-	-	-	-	-	-	-	-	-	-	-	-	-	-	-	-	-	-	-	-	-	-	-	-	-	-	-	-	-	-	-
2814	-	-	-	-	-	-	-	-	-	-	-	-	-	-	-	-	-	-	-	-	-	-	-	-	-	-	-	-	-	-	-	-	-	-	-	-	-	-	-	-	-	-	-	-	-	-	-	-	-
2815	-	-	-	-	-	-	-	-	-	-	-	-	-	-	-	-	-	-	-	-	-	-	-	-	-	-	-	-	-	-	-	-	-	-	-	-	-	-	-	-	-	-	-	-	-	-	-	-	-
2816	-	-	-	-	-	-	-	-	-	-	-	-	-	-	-	-	-	-	-	-	-	-	-	-	-	-	-	-	-	-	-	-	-	-	-	-	-	-	-	-	-	-	-	-	-	-	-	-	-
2817	-	-	-	-	-	-	-	-	-	-	-	-	-	-	-	-	-	-	-	-	-	-	-	-	-	-	-	-	-	-	-	-	-	-	-	-	-	-	-	-	-	-	-	-	-	-	-	-	-
2715	-	-	-	-	-	-	-	-	-	-	-	-	-	-	-	-	-	-	-	-	-	-	-	-	-	-	-	-	-	-	-	-	-	-	-	-	-	-	-	-	-	-	-	-	-	-	-	-	-
2719	-	-	-	-	-	-	-	-	-	-	-	-	-	-	-	-	-	-	-	-	-	-	-	-	-	-	-	-	-	-	-	-	-	-	-	-	-	-	-	-	-	-	-	-	-	-	-	-	-
2723	-	-	-	-	-	-	-	-	-	-	-	-	-	-	-	-	-	-	-	-	-	-	-	-	-	-	-	-	-	-	-	-	-	-	-	-	-	-	-	-	-	-	-	-	-	-	-	-	-
2725	-	-	-	-	-	-	-	-	-	-	-	-	-	-	-	-	-	-	-	-	-	-	-	-	-	-	-	-	-	-	-	-	-	-	-	-	-	-	-	-	-	-	-	-	-	-	-	-	-
2731	-	-	-	-	-	-	-	-	-	-	-	-	-	-	-	-	-	-	-	-	-	-	-	-	-	-	-	-	-	-	-	-	-	-	-	-	-	-	-	-	-	-	-	-	-	-	-	-	-
2732	-	-	-	-	-	-	-	-	-	-	-	-	-	-	-	-	-	-	-	-	-	-	-	-	-	-	-	-	-	-	-	-	-	-	-	-	-	-	-	-	-	-	-	-	-	-	-	-	-
2733	-	-	-	-	-	-	-	-	-	-	-	-	-	-	-	-	-	-	-	-	-	-	-	-	-	-	-	-	-	-	-	-	-	-	-	-	-	-	-	-	-	-	-	-	-	-	-	-	-
2739	-	-	-	-	-	-	-	-	-	-	-	-	-	-	-	-	-	-	-	-	-	-	-	-	-	-	-	-	-	-	-	-	-	-	-	-	-	-	-	-	-	-	-	-	-	-	-	-	-
2743	-	-	-	-	-	-	-	-	-	-	-	-	-	-	-	-	-	-	-	-	-	-	-	-	-	-	-	-	-	-	-	-	-	-	-	-	-	-	-	-	-	-	-	-	-	-	-	-	-
2744	-	-	-	-	-	-	-	-	-	-	-	-	-	-	-	-	-	-	-	-	-	-	-	-	-	-	-	-	-	-	-	-	-	-	-	-	-	-	-	-	-	-	-	-	-	-	-	-	-
2747	-	-	-	-	-	-	-	-	-	-	-	-	-	-	-	-	-	-	-	-	-	-	-	-	-	-	-	-	-	-	-	-	-	-	-	-	-	-	-	-	-	-	-	-	-	-	-	-	-
2748	-	-	-	-	-	-	-	-	-	-	-	-	-	-	-	-	-	-	-	-	-	-	-	-	-	-	-	-	-	-	-	-	-	-	-	-	-	-	-	-	-	-	-	-	-	-	-	-	-
2749	-	-	-	-	-	-	-	-	-	-	-	-	-	-	-	-	-	-	-	-	-	-	-	-	-	-	-	-	-	-	-	-	-	-	-	-	-	-	-	-	-	-	-	-	-	-	-	-	-
2631	-	-	-	-	-	-	-	-	-	-	-	-	-	-	-	-	-	-	-	-	-	-	-	-	-	-	-	-	-	-	-	-	-	-	-	-	-	-	-	-	-	-	-	-	-	-	-	-	-
2632	-	-	-	-	-	-	-	-	-	-	-	-	-	-	-	-	-	-	-	-	-	-	-	-	-	-	-	-	-	-	-	-	-	-	-	-	-	-	-	-	-	-	-	-	-	-	-	-	-
2634	-	-	-	-	-	-	-	-	-	-	-	-	-	-	-	-	-	-	-	-	-	-	-	-	-	-	-	-	-	-	-	-	-	-	-	-	-	-	-	-	-	-	-	-	-	-	-	-	-
2635	-	-	-	-	-	-	-	-	-	-	-	-	-	-	-	-	-	-	-	-	-	-	-	-	-	-	-	-	-	-	-	-	-	-	-	-	-	-	-	-	-	-	-	-	-	-	-	-	-
2636	-	-	-	-	-	-	-	-	-	-	-	-	-	-	-	-	-	-	-	-	-	-	-	-	-	-	-	-	-	-	-	-	-	-	-	-	-	-	-	-	-	-	-	-	-	-	-	-	-
2637	-	-	-	-	-	-	-	-	-	-	-	-	-	-	-	-	-	-	-	-	-	-	-	-	-	-	-	-	-	-	-	-	-	-	-	-	-	-	-	-	-	-	-	-	-	-	-	-	-
2638	-	-	-	-	-	-	-	-	-	-	-	-	-	-	-	-	-	-	-	-	-	-	-	-	-	-	-	-	-	-	-	-	-	-	-	-	-	-	-	-	-	-	-	-	-	-	-	-	-
2639	-	-	-	-	-	-	-	-	-	-	-	-	-	-	-	-	-	-	-	-	-	-	-	-	-	-	-	-	-	-	-	-	-	-	-	-	-	-	-	-	-	-	-	-	-	-	-	-	-
2640	-	-	-	-	-	-	-	-	-	-	-	-	-	-	-	-	-	-	-	-	-	-	-	-	-	-	-	-	-	-	-	-	-	-	-	-	-	-	-	-	-	-	-	-	-	-	-	-	-
2641	-	-	-	-	-	-	-	-	-	-	-	-	-	-	-	-	-	-	-	-	-	-	-	-	-	-	-	-	-	-	-	-	-	-	-	-	-	-	-	-	-	-	-	-	-	-	-	-	-
2642	-	-	-	-	-	-	-	-	-	-	-	-	-	-	-	-	-	-	-	-	-	-	-	-	-	-	-	-	-	-	-	-	-	-	-	-	-	-	-	-	-	-	-	-	-	-	-	-	-
2643	-	-	-	-	-	-	-	-	-	-	-	-	-	-	-	-	-	-	-	-	-	-	-	-	-	-	-	-	-	-	-	-	-	-	-	-	-	-	-	-	-	-	-	-	-	-	-	-	-
2644	-	-	-	-	-	-	-	-	-	-	-	-	-	-	-	-	-	-	-	-	-	-	-	-	-	-	-	-	-	-	-	-	-	-	-	-	-	-	-	-	-	-	-	-	-	-	-	-	-
2654	-	-	-	-	-	-	-	-	-	-	-	-	-	-	-	-	-	-	-	-	-	-	-	-	-	-	-	-	-	-	-	-	-	-	-	-	-	-	-	-	-	-	-	-	-	-	-	-	-
2697	-	-	-	-	-	-	-	-	-	-	-	-	-	-	-	-	-	-	-	-	-	-	-	-	-	-	-	-	-	-	-	-	-	-	-	-	-	-	-	-	-	-	-	-	-	-	-	-	-
2548	-	-	-	-	-	-	-	-	-	-	-	-	-	-	-	-	-	-	-	-	-	-	-	-	-	-	-	-	-	-	-	-	-	-	-	-	-	-	-	-	-	-	-	-	-	-	-	-	-
2570	-	-	-	-	-	-	-	-	-	-	-	-	-	-	-	-	-	-	-	-	-	-	-	-	-	-	-	-	-	-	-	-	-	-	-	-	-	-	-	-	-	-	-	-	-	-	-	-	-
2578	-	-	-	-	-	-	-	-	-	-	-	-	-	-	-	-	-	-	-	-	-	-	-	-	-	-	-	-	-	-	-	-	-	-	-	-	-	-	-	-	-	-	-	-	-	-	-	-	-
2504	-	-	-	-	-	-	-	-	-	-	-	-	-	-	-	-	-	-	-	-	-	-	-	-	-	-	-	-	-	-	-	-	-	-	-	-	-	-	-	-	-	-	-	-	-	-	-	-	-
2505	-	-	-	-	-	-	-	-	-	-	-	-	-	-	-	-	-	-	-	-	-	-	-	-	-	-	-	-	-	-	-	-	-	-	-	-	-	-	-	-	-	-	-	-	-	-	-	-	-
2507	-	-	-	-	-	-	-	-	-	-	-	-	-	-	-	-	-	-	-	-	-	-	-	-	-	-	-	-	-	-	-	-	-	-	-	-	-	-	-	-	-	-	-	-	-	-	-	-	-
2508	-	-	-	-	-	-	-	-	-	-	-	-	-	-	-	-	-	-	-	-	-	-	-	-	-	-	-	-	-	-	-	-	-	-	-	-	-	-	-	-	-	-	-	-	-	-	-	-	-
2518	-	-	-	-	-	-	-	-	-	-	-	-	-	-	-	-	-	-	-	-	-	-	-	-	-	-	-	-	-	-	-	-	-	-	-	-	-	-	-	-	-	-	-	-	-	-	-	-	-
2464	-	-	-	-	-	-	-	-	-	-	-	-	-	-	-	-	-	-	-	-	-	-	-	-	-	-	-	-	-	-	-	-	-	-	-	-	-	-	-	-	-	-	-	-	-	-	-	-	-
2414	-	-	-	-	-	-	-	-	-	-	-	-	-	-	-	-	-	-	-	-	-	-	-	-	-	-	-	-	-	-	-	-	-	-	-	-	-	-	-	-	-	-	-	-	-	-	-	-	-
2417	-	-	-	-	-	-	-	-	-	-	-	-	-	-	-	-	-	-	-	-	-	-	-	-	-	-	-	-	-	-	-	-	-	-	-	-	-	-	-	-	-	-	-	-	-	-	-	-	-
2421	-	-	-	-	-	-	-	-	-	-	-	-	-	-	-	-	-	-	-	-	-	-	-	-	-	-	-	-	-	-	-	-	-	-	-	-	-	-	-	-	-	-	-	-	-	-	-	-	-
2425	-	-	-	-	-	-	-	-	-	-	-	-	-	-	-	-	-	-	-	-	-	-	-	-	-	-	-	-	-	-	-	-	-	-	-	-	-	-	-	-	-	-	-	-	-	-	-	-	-
2368	-	-	-	-	-	-	-	-	-	-	-	-	-	-	-	-	-	-	-	-	-	-	-	-	-	-	-	-	-	-	-	-	-	-	-	-	-	-	-	-	-	-	-	-	-	-	-	-	-
2371	-	-	-	-	-	-	-	-	-	-	-	-	-	-	-	-	-	-	-	-	-	-	-	-	-	-	-	-	-	-	-	-	-	-	-	-	-	-	-	-	-	-	-	-	-	-	-	-	-
2340	-	-	-	-	-	-	-	-	-	-	-	-	-	-	-	-	-	-	-	-	-	-	-	-	-	-	-	-	-	-	-	-	-	-	-	-	-	-	-	-	-	-	-	-	-	-	-	-	-
2342	-	-	-	-	-	-	-	-	-	-	-	-	-	-	-	-	-	-	-	-	-	-	-	-	-	-	-	-	-	-	-	-	-	-	-	-	-	-	-	-	-	-	-	-	-	-	-	-	-
2344	-	-	-	-	-	-	-	-	-	-	-	-	-	-	-	-	-	-	-	-	-	-	-	-	-	-	-	-	-	-	-	-	-	-	-	-	-	-	-	-	-	-	-	-	-	-	-	-	-
2280	-	-	-	-	-	-	-	-	-	-	-	-	-	-	-	-	-	-	-	-	-	-	-	-	-	-	-	-	-	-	-	-	-	-	-	-	-	-	-	-	-	-	-	-	-	-	-	-	-
2281	-	-	-	-	-	-	-	-	-	-	-	-	-	-	-	-	-	-	-	-	-	-	-	-	-	-	-	-	-	-	-	-	-	-	-	-	-	-	-	-	-	-	-	-	-	-	-	-	-
2285	-	-	-	-	-	-	-	-	-	-	-	-	-	-	-	-	-	-	-	-	-	-	-	-	-	-	-	-	-	-	-	-	-	-	-	-	-	-	-	-	-	-	-	-	-	-	-	-	-
2287	-	-	-	-	-	-	-	-	-	-	-	-	-	-	-	-	-	-	-	-	-	-	-	-	-	-	-	-	-	-	-	-	-	-	-	-	-	-	-	-	-	-	-	-	-	-	-	-	-
2293	-	-	-	-	-	-	-	-	-	-	-	-	-	-	-	-	-	-	-	-	-	-	-	-	-	-	-	-	-	-	-	-	-	-	-	-	-	-	-	-	-	-	-	-	-	-	-	-	-
2294	-	-	-	-	-	-	-	-	-	-	-	-	-	-	-	-	-	-	-	-	-	-	-	-	-	-	-	-	-	-	-	-	-	-	-	-	-	-	-	-	-	-	-	-	-	-	-	-	-
2260	-	-	-	-	-	-	-	-	-	-	-	-	-	-	-	-	-	-	-	-	-	-	-	-	-	-	-	-	-	-	-	-	-	-	-	-	-	-	-	-	-	-	-	-	-	-	-	-	-
2199	-	-	-	-	-	-	-	-	-	-	-	-	-	-	-	-	-	-	-	-	-	-	-	-	-	-	-	-	-	-	-	-	-	-	-	-	-	-	-	-	-	-	-	-	-	-	-	-	-
2208	-	-	-	-	-	-	-	-	-	-	-	-	-	-	-	-	-	-	-	-	-	-	-	-	-	-	-	-	-	-	-	-	-	-	-	-	-	-	-	-	-	-	-	-	-	-	-	-	-
2169	-	-	-	-	-	-	-	-	-	-	-	-	-	-	-	-	-	-	-	-	-	-	-	-	-	-	-	-	-	-	-	-	-	-	-	-	-	-	-	-	-	-	-	-	-	-	-	-	-
2174	-	-	-	-	-	-	-	-	-	-	-	-	-	-	-	-	-	-	-	-	-	-	-	-	-	-	-	-	-	-	-	-	-	-	-	-	-	-	-	-	-	-	-	-	-	-	-	-	-
2141	-	-	-	-	-	-	-	-	-	-	-	-	-	-	-	-	-	-	-	-	-	-	-	-	-	-	-	-	-	-	-	-	-	-	-	-	-	-	-	-	-	-	-	-	-	-	-	-	-
2142	-	-	-	-	-	-	-	-	-	-	-	-	-	-	-	-	-	-	-	-	-	-	-	-	-	-	-	-	-	-	-	-	-	-	-	-	-	-	-	-	-	-	-	-	-	-	-	-	-
2143	-	-	-	-	-	-	-	-	-	-	-	-	-	-	-	-	-	-	-	-	-	-	-	-	-	-	-	-	-	-	-	-	-	-	-	-	-	-	-	-	-	-	-	-	-	-	-	-	-
2144	-	-	-	-	-	-	-	-	-	-	-	-	-	-	-	-	-	-	-	-	-	-	-	-	-	-	-	-	-	-	-	-	-	-	-	-	-	-	-	-	-	-	-	-	-	-	-	-	-
2146	-	-	-	-	-	-	-	-	-	-	-	-	-	-	-	-	-	-	-	-	-	-	-	-	-	-	-	-	-	-	-	-	-	-	-	-	-	-	-	-	-	-	-	-	-	-	-	-	-
2147	-	-	-	-	-	-	-	-	-	-	-	-	-	-	-	-	-	-	-	-	-	-	-	-	-	-	-	-	-	-	-	-	-	-	-	-	-	-	-	-	-	-	-	-	-	-	-	-	-
2046	-	-	-	-	-	-	-	-	-	-	-	-	-	-	-	-	-	-	-	-	-	-	-	-	-	-	-	-	-	-	-	-	-	-	-	-	-	-	-	-	-	-	-	-	-	-	-	-	-
5353	LCRIS_RS07190	-	-	-	-	-	-	-	-	-	-	-	-	-	-	-	-	-	-	-	-	-	-	-	-	-	-	-	-	-	-	-	-	-	-	-	-	-	-	-	-	-	-	-	-	-	-	-	-
5354	LCRIS_RS07180	-	-	-	-	-	-	-	-	-	-	-	-	-	-	-	-	-	-	-	-	-	-	-	-	-	-	-	-	-	-	-	-	-	-	-	-	-	-	-	-	-	-	-	-	-	-	-	-
5355	LCRIS_RS07125	-	-	-	-	-	-	-	-	-	-	-	-	-	-	-	-	-	-	-	-	-	-	-	-	-	-	-	-	-	-	-	-	-	-	-	-	-	-	-	-	-	-	-	-	-	-	-	-
5356	LCRIS_RS07905	-	-	-	-	-	-	-	-	-	-	-	-	-	-	-	-	-	-	-	-	-	-	-	-	-	-	-	-	-	-	-	-	-	-	-	-	-	-	-	-	-	-	-	-	-	-	-	-
5357	LCRIS_RS08725	-	-	-	-	-	-	-	-	-	-	-	-	-	-	-	-	-	-	-	-	-	-	-	-	-	-	-	-	-	-	-	-	-	-	-	-	-	-	-	-	-	-	-	-	-	-	-	-
5358	LCRIS_RS07175	-	-	-	-	-	-	-	-	-	-	-	-	-	-	-	-	-	-	-	-	-	-	-	-	-	-	-	-	-	-	-	-	-	-	-	-	-	-	-	-	-	-	-	-	-	-	-	-
5359	LCRIS_RS10120	-	-	-	-	-	-	-	-	-	-	-	-	-	-	-	-	-	-	-	-	-	-	-	-	-	-	-	-	-	-	-	-	-	-	-	-	-	-	-	-	-	-	-	-	-	-	-	-
5360	LCRIS_RS07900	-	-	-	-	-	-	-	-	-	-	-	-	-	-	-	-	-	-	-	-	-	-	-	-	-	-	-	-	-	-	-	-	-	-	-	-	-	-	-	-	-	-	-	-	-	-	-	-
5361	LCRIS_RS07885	-	-	-	-	-	-	-	-	-	-	-	-	-	-	-	-	-	-	-	-	-	-	-	-	-	-	-	-	-	-	-	-	-	-	-	-	-	-	-	-	-	-	-	-	-	-	-	-
5362	LCRIS_RS09955	-	-	-	-	-	-	-	-	-	-	-	-	-	-	-	-	-	-	-	-	-	-	-	-	-	-	-	-	-	-	-	-	-	-	-	-	-	-	-	-	-	-	-	-	-	-	-	-
5363	LCRIS_RS04700	-	-	-	-	-	-	-	-	-	-	-	-	-	-	-	-	-	-	-	-	-	-	-	-	-	-	-	-	-	-	-	-	-	-	-	-	-	-	-	-	-	-	-	-	-	-	-	-
5364	LCRIS_RS02880	-	-	-	-	-	-	-	-	-	-	-	-	-	-	-	-	-	-	-	-	-	-	-	-	-	-	-	-	-	-	-	-	-	-	-	-	-	-	-	-	-	-	-	-	-	-	-	-
5365	LCRIS_RS09445	-	-	-	-	-	-	-	-	-	-	-	-	-	-	-	-	-	-	-	-	-	-	-	-	-	-	-	-	-	-	-	-	-	-	-	-	-	-	-	-	-	-	-	-	-	-	-	-
5366	LCRIS_RS05925	-	-	-	-	-	-	-	-	-	-	-	-	-	-	-	-	-	-	-	-	-	-	-	-	-	-	-	-	-	-	-	-	-	-	-	-	-	-	-	-	-	-	-	-	-	-	-	-
5367	LCRIS_RS07960	-	-	-	-	-	-	-	-	-	-	-	-	-	-	-	-	-	-	-	-	-	-	-	-	-	-	-	-	-	-	-	-	-	-	-	-	-	-	-	-	-	-	-	-	-	-	-	-
5368	LCRIS_RS07140	-	-	-	-	-	-	-	-	-	-	-	-	-	-	-	-	-	-	-	-	-	-	-	-	-	-	-	-	-	-	-	-	-	-	-	-	-	-	-	-	-	-	-	-	-	-	-	-
5369	LCRIS_RS07115	-	-	-	-	-	-	-	-	-	-	-	-	-	-	-	-	-	-	-	-	-	-	-	-	-	-	-	-	-	-	-	-	-	-	-	-	-	-	-	-	-	-	-	-	-	-	-	-
5370	LCRIS_RS07120	-	-	-	-	-	-	-	-	-	-	-	-	-	-	-	-	-	-	-	-	-	-	-	-	-	-	-	-	-	-	-	-	-	-	-	-	-	-	-	-	-	-	-	-	-	-	-	-
5371	LCRIS_RS07990	-	-	-	-	-	-	-	-	-	-	-	-	-	-	-	-	-	-	-	-	-	-	-	-	-	-	-	-	-	-	-	-	-	-	-	-	-	-	-	-	-	-	-	-	-	-	-	-
5372	LCRIS_RS09140	-	-	-	-	-	-	-	-	-	-	-	-	-	-	-	-	-	-	-	-	-	-	-	-	-	-	-	-	-	-	-	-	-	-	-	-	-	-	-	-	-	-	-	-	-	-	-	-
5373	LCRIS_RS02870	-	-	-	-	-	-	-	-	-	-	-	-	-	-	-	-	-	-	-	-	-	-	-	-	-	-	-	-	-	-	-	-	-	-	-	-	-	-	-	-	-	-	-	-	-	-	-	-
5374	LCRIS_RS07535	-	-	-	-	-	-	-	-	-	-	-	-	-	-	-	-	-	-	-	-	-	-	-	-	-	-	-	-	-	-	-	-	-	-	-	-	-	-	-	-	-	-	-	-	-	-	-	-
5375	LCRIS_RS07185	-	-	-	-	-	-	-	-	-	-	-	-	-	-	-	-	-	-	-	-	-	-	-	-	-	-	-	-	-	-	-	-	-	-	-	-	-	-	-	-	-	-	-	-	-	-	-	-
5376	LCRIS_RS07105	-	-	-	-	-	-	-	-	-	-	-	-	-	-	-	-	-	-	-	-	-	-	-	-	-	-	-	-	-	-	-	-	-	-	-	-	-	-	-	-	-	-	-	-	-	-	-	-
5377	LCRIS_RS10160	-	-	-	-	-	-	-	-	-	-	-	-	-	-	-	-	-	-	-	-	-	-	-	-	-	-	-	-	-	-	-	-	-	-	-	-	-	-	-	-	-	-	-	-	-	-	-	-
5378	LCRIS_RS09260	-	-	-	-	-	-	-	-	-	-	-	-	-	-	-	-	-	-	-	-	-	-	-	-	-	-	-	-	-	-	-	-	-	-	-	-	-	-	-	-	-	-	-	-	-	-	-	-
5379	LCRIS_RS08230	-	-	-	-	-	-	-	-	-	-	-	-	-	-	-	-	-	-	-	-	-	-	-	-	-	-	-	-	-	-	-	-	-	-	-	-	-	-	-	-	-	-	-	-	-	-	-	-
5380	LCRIS_RS05675	-	-	-	-	-	-	-	-	-	-	-	-	-	-	-	-	-	-	-	-	-	-	-	-	-	-	-	-	-	-	-	-	-	-	-	-	-	-	-	-	-	-	-	-	-	-	-	-
5381	LCRIS_RS07985	-	-	-	-	-	-	-	-	-	-	-	-	-	-	-	-	-	-	-	-	-	-	-	-	-	-	-	-	-	-	-	-	-	-	-	-	-	-	-	-	-	-	-	-	-	-	-	-
5382	LCRIS_RS02875	-	-	-	-	-	-	-	-	-	-	-	-	-	-	-	-	-	-	-	-	-	-	-	-	-	-	-	-	-	-	-	-	-	-	-	-	-	-	-	-	-	-	-	-	-	-	-	-
5383	LCRIS_RS10500	-	-	-	-	-	-	-	-	-	-	-	-	-	-	-	-	-	-	-	-	-	-	-	-	-	-	-	-	-	-	-	-	-	-	-	-	-	-	-	-	-	-	-	-	-	-	-	-
5384	LCRIS_RS07915	-	-	-	-	-	-	-	-	-	-	-	-	-	-	-	-	-	-	-	-	-	-	-	-	-	-	-	-	-	-	-	-	-	-	-	-	-	-	-	-	-	-	-	-	-	-	-	-
5385	LCRIS_RS07865	-	-	-	-	-	-	-	-	-	-	-	-	-	-	-	-	-	-	-	-	-	-	-	-	-	-	-	-	-	-	-	-	-	-	-	-	-	-	-	-	-	-	-	-	-	-	-	-
5386	LCRIS_RS07540	-	-	-	-	-	-	-	-	-	-	-	-	-	-	-	-	-	-	-	-	-	-	-	-	-	-	-	-	-	-	-	-	-	-	-	-	-	-	-	-	-	-	-	-	-	-	-	-
5387	LCRIS_RS08050	-	-	-	-	-	-	-	-	-	-	-	-	-	-	-	-	-	-	-	-	-	-	-	-	-	-	-	-	-	-	-	-	-	-	-	-	-	-	-	-	-	-	-	-	-	-	-	-
5388	LCRIS_RS09135	-	-	-	-	-	-	-	-	-	-	-	-	-	-	-	-	-	-	-	-	-	-	-	-	-	-	-	-	-	-	-	-	-	-	-	-	-	-	-	-	-	-	-	-	-	-	-	-
5389	LCRIS_RS10470	-	-	-	-	-	-	-	-	-	-	-	-	-	-	-	-	-	-	-	-	-	-	-	-	-	-	-	-	-	-	-	-	-	-	-	-	-	-	-	-	-	-	-	-	-	-	-	-
5390	LCRIS_RS07965	-	-	-	-	-	-	-	-	-	-	-	-	-	-	-	-	-	-	-	-	-	-	-	-	-	-	-	-	-	-	-	-	-	-	-	-	-	-	-	-	-	-	-	-	-	-	-	-
5391	LCRIS_RS07130	-	-	-	-	-	-	-	-	-	-	-	-	-	-	-	-	-	-	-	-	-	-	-	-	-	-	-	-	-	-	-	-	-	-	-	-	-	-	-	-	-	-	-	-	-	-	-	-
5392	LCRIS_RS09155	-	-	-	-	-	-	-	-	-	-	-	-	-	-	-	-	-	-	-	-	-	-	-	-	-	-	-	-	-	-	-	-	-	-	-	-	-	-	-	-	-	-	-	-	-	-	-	-
5393	LCRIS_RS07995	-	-	-	-	-	-	-	-	-	-	-	-	-	-	-	-	-	-	-	-	-	-	-	-	-	-	-	-	-	-	-	-	-	-	-	-	-	-	-	-	-	-	-	-	-	-	-	-
5394	LCRIS_RS07135	-	-	-	-	-	-	-	-	-	-	-	-	-	-	-	-	-	-	-	-	-	-	-	-	-	-	-	-	-	-	-	-	-	-	-	-	-	-	-	-	-	-	-	-	-	-	-	-
5395	LCRIS_RS09245	-	-	-	-	-	-	-	-	-	-	-	-	-	-	-	-	-	-	-	-	-	-	-	-	-	-	-	-	-	-	-	-	-	-	-	-	-	-	-	-	-	-	-	-	-	-	-	-
5396	LCRIS_RS05665	-	-	-	-	-	-	-	-	-	-	-	-	-	-	-	-	-	-	-	-	-	-	-	-	-	-	-	-	-	-	-	-	-	-	-	-	-	-	-	-	-	-	-	-	-	-	-	-
5397	LCRIS_RS07165	-	-	-	-	-	-	-	-	-	-	-	-	-	-	-	-	-	-	-	-	-	-	-	-	-	-	-	-	-	-	-	-	-	-	-	-	-	-	-	-	-	-	-	-	-	-	-	-
5398	LCRIS_RS08670	-	-	-	-	-	-	-	-	-	-	-	-	-	-	-	-	-	-	-	-	-	-	-	-	-	-	-	-	-	-	-	-	-	-	-	-	-	-	-	-	-	-	-	-	-	-	-	-
5399	LCRIS_RS08730	-	-	-	-	-	-	-	-	-	-	-	-	-	-	-	-	-	-	-	-	-	-	-	-	-	-	-	-	-	-	-	-	-	-	-	-	-	-	-	-	-	-	-	-	-	-	-	-
5400	LCRIS_RS02865	-	-	-	-	-	-	-	-	-	-	-	-	-	-	-	-	-	-	-	-	-	-	-	-	-	-	-	-	-	-	-	-	-	-	-	-	-	-	-	-	-	-	-	-	-	-	-	-
5401	LCRIS_RS08735	-	-	-	-	-	-	-	-	-	-	-	-	-	-	-	-	-	-	-	-	-	-	-	-	-	-	-	-	-	-	-	-	-	-	-	-	-	-	-	-	-	-	-	-	-	-	-	-
5402	LCRIS_RS08720	-	-	-	-	-	-	-	-	-	-	-	-	-	-	-	-	-	-	-	-	-	-	-	-	-	-	-	-	-	-	-	-	-	-	-	-	-	-	-	-	-	-	-	-	-	-	-	-
5403	LCRIS_RS07110	-	-	-	-	-	-	-	-	-	-	-	-	-	-	-	-	-	-	-	-	-	-	-	-	-	-	-	-	-	-	-	-	-	-	-	-	-	-	-	-	-	-	-	-	-	-	-	-
5404	LCRIS_RS07530	-	-	-	-	-	-	-	-	-	-	-	-	-	-	-	-	-	-	-	-	-	-	-	-	-	-	-	-	-	-	-	-	-	-	-	-	-	-	-	-	-	-	-	-	-	-	-	-
5405	LCRIS_RS05785	-	-	-	-	-	-	-	-	-	-	-	-	-	-	-	-	-	-	-	-	-	-	-	-	-	-	-	-	-	-	-	-	-	-	-	-	-	-	-	-	-	-	-	-	-	-	-	-
5406	LCRIS_RS09650	-	-	-	-	-	-	-	-	-	-	-	-	-	-	-	-	-	-	-	-	-	-	-	-	-	-	-	-	-	-	-	-	-	-	-	-	-	-	-	-	-	-	-	-	-	-	-	-
5407	LCRIS_RS08600	-	-	-	-	-	-	-	-	-	-	-	-	-	-	-	-	-	-	-	-	-	-	-	-	-	-	-	-	-	-	-	-	-	-	-	-	-	-	-	-	-	-	-	-	-	-	-	-
5408	LCRIS_RS10190	-	-	-	-	-	-	-	-	-	-	-	-	-	-	-	-	-	-	-	-	-	-	-	-	-	-	-	-	-	-	-	-	-	-	-	-	-	-	-	-	-	-	-	-	-	-	-	-
5409	LCRIS_RS07920	-	-	-	-	-	-	-	-	-	-	-	-	-	-	-	-	-	-	-	-	-	-	-	-	-	-	-	-	-	-	-	-	-	-	-	-	-	-	-	-	-	-	-	-	-	-	-	-
5410	LCRIS_RS07980	-	-	-	-	-	-	-	-	-	-	-	-	-	-	-	-	-	-	-	-	-	-	-	-	-	-	-	-	-	-	-	-	-	-	-	-	-	-	-	-	-	-	-	-	-	-	-	-
5411	LCRIS_RS10165	-	-	-	-	-	-	-	-	-	-	-	-	-	-	-	-	-	-	-	-	-	-	-	-	-	-	-	-	-	-	-	-	-	-	-	-	-	-	-	-	-	-	-	-	-	-	-	-
5412	LCRIS_RS07910	-	-	-	-	-	-	-	-	-	-	-	-	-	-	-	-	-	-	-	-	-	-	-	-	-	-	-	-	-	-	-	-	-	-	-	-	-	-	-	-	-	-	-	-	-	-	-	-
5413	LCRIS_RS10505	-	-	-	-	-	-	-	-	-	-	-	-	-	-	-	-	-	-	-	-	-	-	-	-	-	-	-	-	-	-	-	-	-	-	-	-	-	-	-	-	-	-	-	-	-	-	-	-
5414	LCRIS_RS04550	-	-	-	-	-	-	-	-	-	-	-	-	-	-	-	-	-	-	-	-	-	-	-	-	-	-	-	-	-	-	-	-	-	-	-	-	-	-	-	-	-	-	-	-	-	-	-	-
5415	LCRIS_RS03350	-	-	-	-	-	-	-	-	-	-	-	-	-	-	-	-	-	-	-	-	-	-	-	-	-	-	-	-	-	-	-	-	-	-	-	-	-	-	-	-	-	-	-	-	-	-	-	-
5416	LCRIS_RS05535	-	-	-	-	-	-	-	-	-	-	-	-	-	-	-	-	-	-	-	-	-	-	-	-	-	-	-	-	-	-	-	-	-	-	-	-	-	-	-	-	-	-	-	-	-	-	-	-
5417	LCRIS_RS06810	-	-	-	-	-	-	-	-	-	-	-	-	-	-	-	-	-	-	-	-	-	-	-	-	-	-	-	-	-	-	-	-	-	-	-	-	-	-	-	-	-	-	-	-	-	-	-	-
5418	LCRIS_RS09150	-	-	-	-	-	-	-	-	-	-	-	-	-	-	-	-	-	-	-	-	-	-	-	-	-	-	-	-	-	-	-	-	-	-	-	-	-	-	-	-	-	-	-	-	-	-	-	-
5419	LCRIS_RS08140	-	-	-	-	-	-	-	-	-	-	-	-	-	-	-	-	-	-	-	-	-	-	-	-	-	-	-	-	-	-	-	-	-	-	-	-	-	-	-	-	-	-	-	-	-	-	-	-
5420	LCRIS_RS08700	-	-	-	-	-	-	-	-	-	-	-	-	-	-	-	-	-	-	-	-	-	-	-	-	-	-	-	-	-	-	-	-	-	-	-	-	-	-	-	-	-	-	-	-	-	-	-	-
5421	LCRIS_RS03000	-	-	-	-	-	-	-	-	-	-	-	-	-	-	-	-	-	-	-	-	-	-	-	-	-	-	-	-	-	-	-	-	-	-	-	-	-	-	-	-	-	-	-	-	-	-	-	-
5422	LCRIS_RS04875	-	-	-	-	-	-	-	-	-	-	-	-	-	-	-	-	-	-	-	-	-	-	-	-	-	-	-	-	-	-	-	-	-	-	-	-	-	-	-	-	-	-	-	-	-	-	-	-
5423	LCRIS_RS07170	-	-	-	-	-	-	-	-	-	-	-	-	-	-	-	-	-	-	-	-	-	-	-	-	-	-	-	-	-	-	-	-	-	-	-	-	-	-	-	-	-	-	-	-	-	-	-	-
5424	LCRIS_RS07955	-	-	-	-	-	-	-	-	-	-	-	-	-	-	-	-	-	-	-	-	-	-	-	-	-	-	-	-	-	-	-	-	-	-	-	-	-	-	-	-	-	-	-	-	-	-	-	-
5700	-	-	-	-	-	-	-	-	-	-	-	-	-	-	-	-	-	-	-	-	-	-	-	-	-	-	-	-	-	-	-	-	-	-	-	-	-	-	-	-	-	-	-	-	-	-	-	-	-
5701	-	-	-	-	-	-	-	-	-	-	-	-	-	-	-	-	-	-	-	-	-	-	-	-	-	-	-	-	-	-	-	-	-	-	-	-	-	-	-	-	-	-	-	-	-	-	-	-	-
5702	-	-	-	-	-	-	-	-	-	-	-	-	-	-	-	-	-	-	-	-	-	-	-	-	-	-	-	-	-	-	-	-	-	-	-	-	-	-	-	-	-	-	-	-	-	-	-	-	-
5703	-	-	-	-	-	-	-	-	-	-	-	-	-	-	-	-	-	-	-	-	-	-	-	-	-	-	-	-	-	-	-	-	-	-	-	-	-	-	-	-	-	-	-	-	-	-	-	-	-
5704	-	-	-	-	-	-	-	-	-	-	-	-	-	-	-	-	-	-	-	-	-	-	-	-	-	-	-	-	-	-	-	-	-	-	-	-	-	-	-	-	-	-	-	-	-	-	-	-	-
5705	-	-	-	-	-	-	-	-	-	-	-	-	-	-	-	-	-	-	-	-	-	-	-	-	-	-	-	-	-	-	-	-	-	-	-	-	-	-	-	-	-	-	-	-	-	-	-	-	-
5905	-	AZI13_RS06800	-	-	-	-	-	-	-	-	-	-	-	-	-	-	-	-	-	-	-	-	-	-	-	-	-	-	-	-	-	-	-	-	-	-	-	-	-	-	-	-	-	-	-	-	-	-	-
5906	-	AZI13_RS09510	-	-	-	-	-	-	-	-	-	-	-	-	-	-	-	-	-	-	-	-	-	-	-	-	-	-	-	-	-	-	-	-	-	-	-	-	-	-	-	-	-	-	-	-	-	-	-
5907	-	AZI13_RS03755	-	-	-	-	-	-	-	-	-	-	-	-	-	-	-	-	-	-	-	-	-	-	-	-	-	-	-	-	-	-	-	-	-	-	-	-	-	-	-	-	-	-	-	-	-	-	-
5908	-	AZI13_RS09570	-	-	-	-	-	-	-	-	-	-	-	-	-	-	-	-	-	-	-	-	-	-	-	-	-	-	-	-	-	-	-	-	-	-	-	-	-	-	-	-	-	-	-	-	-	-	-
5909	-	AZI13_RS09530	-	-	-	-	-	-	-	-	-	-	-	-	-	-	-	-	-	-	-	-	-	-	-	-	-	-	-	-	-	-	-	-	-	-	-	-	-	-	-	-	-	-	-	-	-	-	-
5910	-	AZI13_RS09565	-	-	-	-	-	-	-	-	-	-	-	-	-	-	-	-	-	-	-	-	-	-	-	-	-	-	-	-	-	-	-	-	-	-	-	-	-	-	-	-	-	-	-	-	-	-	-
5911	-	AZI13_RS10215	-	-	-	-	-	-	-	-	-	-	-	-	-	-	-	-	-	-	-	-	-	-	-	-	-	-	-	-	-	-	-	-	-	-	-	-	-	-	-	-	-	-	-	-	-	-	-
5912	-	AZI13_RS03760	-	-	-	-	-	-	-	-	-	-	-	-	-	-	-	-	-	-	-	-	-	-	-	-	-	-	-	-	-	-	-	-	-	-	-	-	-	-	-	-	-	-	-	-	-	-	-
5913	-	AZI13_RS06820	-	-	-	-	-	-	-	-	-	-	-	-	-	-	-	-	-	-	-	-	-	-	-	-	-	-	-	-	-	-	-	-	-	-	-	-	-	-	-	-	-	-	-	-	-	-	-
5914	-	AZI13_RS06780	-	-	-	-	-	-	-	-	-	-	-	-	-	-	-	-	-	-	-	-	-	-	-	-	-	-	-	-	-	-	-	-	-	-	-	-	-	-	-	-	-	-	-	-	-	-	-
[truncated: 6,389 more rows]
[truncated: 51 more columns]

## Sheet: COG_Analysis_ALL_97_Strains
Supplementary Excel File 2: Pangenome data of the strains all 97 analyzed strains .
ClutserID	GCF_000091765.1	GCF_000160515.1	GCF_000161915.2	GCF_000162255.1	GCF_000162315.1	GCF_000165885.1	GCF_000176975.2	GCF_000177575.1	GCF_000301115.1	GCF_000301135.1	GCF_000497065.1	GCF_001434005.1	GCF_001541385.1	GCF_001541405.1	GCF_001541535.1	GCF_001563615.1	GCF_001567095.1	GCF_001700475.1	GCF_002088015.1	GCF_002218565.1	GCF_002218615.1	GCF_002218645.1	GCF_002218655.1	GCF_002218685.1	GCF_002218695.1	GCF_002218735.1	GCF_002218765.1	GCF_002218775.1	GCF_002218805.1	GCF_002218815.1	GCF_002218845.1	GCF_002218855.1	GCF_002218885.1	GCF_002218895.1	GCF_002218925.1	GCF_002218945.1	GCF_002218965.1	GCF_002218975.1	GCF_002219005.1	GCF_002219015.1	GCF_002219045.1	GCF_002219055.1	GCF_002219085.1	GCF_002861765.1	GCF_002861775.1	GCF_002861805.1	GCF_002861815.1	GCF_002863245.1	GCF_002863485.1
216	LCRIS_RS01805	HMPREF0506_RS07655	HMPREF0507_RS08685	HMPREF5045_RS09155	HMPREF0508_RS09600	LBKG_RS06620	HMPREF0509_RS07020	HMPREF0891_RS05830	HMPREF9250_RS02895	HMPREF9249_RS01550	LC367_RS05535	FC28_RS04805	AEL95_RS04110	AEL96_RS07160	AEL99_RS04860	HMPREF3209_RS08135	AZI13_RS01360	BAB80_RS05970	B6C82_RS03760	AYP78_RS04090	AYP77_RS05035	AYP79_RS02485	AYP80_RS01370	AYP84_RS00540	AYP82_RS09965	AYP85_RS09285	AYP81_RS08335	AYP83_RS03810	AYP86_RS05770	AYP87_RS10060	AYP89_RS07165	AYP88_RS02870	AYP90_RS09850	AYP91_RS10365	AYP92_RS00380	AYP94_RS07775	AYP95_RS10140	AYP96_RS01260	AYP97_RS01775	AYQ00_RS03020	AYP98_RS07110	AYQ01_RS02490	AYP99_RS04185	CYJ77_RS07635	CYJ78_RS03720	CYJ80_RS02290	CYJ79_RS04590	CYJ81_RS04010	CYJ83_RS02035
217	LCRIS_RS04010	HMPREF0506_RS02330	HMPREF0507_RS00935	HMPREF5045_RS00730	HMPREF0508_RS00615	LBKG_RS04915	HMPREF0509_RS03005	HMPREF0891_RS08610	HMPREF9250_RS00850	HMPREF9249_RS05270	LC367_RS02330	FC28_RS10205	AEL95_RS09490	AEL96_RS04815	AEL99_RS02590	HMPREF3209_RS03160	AZI13_RS03570	BAB80_RS04080	B6C82_RS06830	AYP78_RS02825	AYP77_RS04880	AYP79_RS04580	AYP80_RS08260	AYP84_RS04230	AYP82_RS08395	AYP85_RS02095	AYP81_RS05940	AYP83_RS06650	AYP86_RS01570	AYP87_RS00670	AYP89_RS02705	AYP88_RS04165	AYP90_RS08325	AYP91_RS04525	AYP92_RS02675	AYP94_RS09875	AYP95_RS06960	AYP96_RS04235	AYP97_RS05120	AYQ00_RS03935	AYP98_RS00745	AYQ01_RS02230	AYP99_RS08415	CYJ77_RS03425	CYJ78_RS02530	CYJ80_RS03790	CYJ79_RS00670	CYJ81_RS07300	CYJ83_RS02700
218	LCRIS_RS03585	HMPREF0506_RS01890	HMPREF0507_RS01715	HMPREF5045_RS00240	HMPREF0508_RS00125	LBKG_RS05395	HMPREF0509_RS02525	HMPREF0891_RS01905	HMPREF9250_RS01345	HMPREF9249_RS05765	LC367_RS02850	FC28_RS02910	AEL95_RS01720	AEL96_RS09375	AEL99_RS08295	HMPREF3209_RS04595	AZI13_RS03135	BAB80_RS05900	B6C82_RS03640	AYP78_RS01785	AYP77_RS04370	AYP79_RS05035	AYP80_RS07805	AYP84_RS08720	AYP82_RS08855	AYP85_RS02310	AYP81_RS00600	AYP83_RS08245	AYP86_RS01110	AYP87_RS06725	AYP89_RS07900	AYP88_RS03705	AYP90_RS06680	AYP91_RS01215	AYP92_RS07330	AYP94_RS10330	AYP95_RS06505	AYP96_RS03780	AYP97_RS04665	AYQ00_RS04390	AYP98_RS00290	AYQ01_RS01775	AYP99_RS07960	CYJ77_RS02555	CYJ78_RS04620	CYJ80_RS00390	CYJ79_RS04035	CYJ81_RS01060	CYJ83_RS00125
219	LCRIS_RS02615	HMPREF0506_RS09340	HMPREF0507_RS11695	HMPREF5045_RS10195	HMPREF0508_RS06640	LBKG_RS10800	HMPREF0509_RS08460	HMPREF0891_RS04745	HMPREF9250_RS02250	HMPREF9249_RS06685	LC367_RS01430	FC28_RS00120	AEL95_RS10990	AEL96_RS07605	AEL99_RS09265	HMPREF3209_RS08920	AZI13_RS02245	BAB80_RS09920	B6C82_RS00295	AYP78_RS04830	AYP77_RS00900	AYP79_RS00250	AYP80_RS05960	AYP84_RS06840	AYP82_RS09105	AYP85_RS06970	AYP81_RS01610	AYP83_RS09050	AYP86_RS00135	AYP87_RS03685	AYP89_RS10005	AYP88_RS09070	AYP90_RS03195	AYP91_RS09230	AYP92_RS07655	AYP94_RS00610	AYP95_RS02995	AYP96_RS00305	AYP97_RS00345	AYQ00_RS03695	AYP98_RS01955	AYQ01_RS01340	AYP99_RS05710	CYJ77_RS00910	CYJ78_RS03250	CYJ80_RS00835	CYJ79_RS10675	CYJ81_RS08895	CYJ83_RS06230
220	LCRIS_RS04025	HMPREF0506_RS02350	HMPREF0507_RS00915	HMPREF5045_RS00750	HMPREF0508_RS00635	LBKG_RS04895	HMPREF0509_RS03025	HMPREF0891_RS08630	HMPREF9250_RS00830	HMPREF9249_RS05250	LC367_RS02315	FC28_RS06145	AEL95_RS09475	AEL96_RS04835	AEL99_RS02570	HMPREF3209_RS03180	AZI13_RS03585	BAB80_RS04095	B6C82_RS06850	AYP78_RS02845	AYP77_RS04900	AYP79_RS04560	AYP80_RS08280	AYP84_RS04250	AYP82_RS08375	AYP85_RS01080	AYP81_RS05920	AYP83_RS06670	AYP86_RS01590	AYP87_RS00650	AYP89_RS02685	AYP88_RS04185	AYP90_RS08345	AYP91_RS04545	AYP92_RS02655	AYP94_RS09855	AYP95_RS06980	AYP96_RS04255	AYP97_RS05140	AYQ00_RS03915	AYP98_RS00765	AYQ01_RS02250	AYP99_RS08435	CYJ77_RS03405	CYJ78_RS02510	CYJ80_RS03770	CYJ79_RS00650	CYJ81_RS07280	CYJ83_RS02720
221	LCRIS_RS03060	HMPREF0506_RS09040	HMPREF0507_RS11960	HMPREF5045_RS09800	HMPREF0508_RS07010	LBKG_RS11120	HMPREF0509_RS02005	HMPREF0891_RS08325	HMPREF9250_RS01865	HMPREF9249_RS06295	LC367_RS04230	FC28_RS05520	AEL95_RS10665	AEL96_RS04120	AEL99_RS04730	HMPREF3209_RS02755	AZI13_RS02640	BAB80_RS07780	B6C82_RS06165	AYP78_RS06920	AYP77_RS00435	AYP79_RS06470	AYP80_RS06855	AYP84_RS09230	AYP82_RS09515	AYP85_RS01750	AYP81_RS01110	AYP83_RS07805	AYP86_RS00600	AYP87_RS07235	AYP89_RS06660	AYP88_RS09530	AYP90_RS03605	AYP91_RS06470	AYP92_RS04070	AYP94_RS03750	AYP95_RS00680	AYP96_RS08870	AYP97_RS06445	AYQ00_RS09965	AYP98_RS07755	AYQ01_RS04575	AYP99_RS08780	CYJ77_RS02215	CYJ78_RS04930	CYJ80_RS01180	CYJ79_RS09950	CYJ81_RS07870	CYJ83_RS06120
222	LCRIS_RS01355	HMPREF0506_RS10050	HMPREF0507_RS09285	HMPREF5045_RS08635	HMPREF0508_RS07765	LBKG_RS09010	HMPREF0509_RS06475	HMPREF0891_RS02625	HMPREF9250_RS09660	HMPREF9249_RS01005	LC367_RS05960	FC28_RS01030	AEL95_RS03680	AEL96_RS06440	AEL99_RS05155	HMPREF3209_RS02865	AZI13_RS00930	BAB80_RS01140	B6C82_RS01050	AYP78_RS03660	AYP77_RS05460	AYP79_RS02055	AYP80_RS00940	AYP84_RS00110	AYP82_RS10390	AYP85_RS08850	AYP81_RS08760	AYP83_RS03380	AYP86_RS06195	AYP87_RS09630	AYP89_RS05900	AYP88_RS03295	AYP90_RS09420	AYP91_RS09935	AYP92_RS00805	AYP94_RS07300	AYP95_RS09665	AYP96_RS01600	AYP97_RS02305	AYQ00_RS05860	AYP98_RS05385	AYQ01_RS05310	AYP99_RS02660	CYJ77_RS08140	CYJ78_RS08380	CYJ80_RS01805	CYJ79_RS00510	CYJ81_RS03625	CYJ83_RS01090
223	LCRIS_RS01810	HMPREF0506_RS07660	HMPREF0507_RS08680	HMPREF5045_RS09160	HMPREF0508_RS09595	LBKG_RS06615	HMPREF0509_RS07025	HMPREF0891_RS05825	HMPREF9250_RS02890	HMPREF9249_RS01555	LC367_RS05530	FC28_RS04800	AEL95_RS04115	AEL96_RS07155	AEL99_RS04855	HMPREF3209_RS08140	AZI13_RS01365	BAB80_RS05965	B6C82_RS03755	AYP78_RS04095	AYP77_RS05030	AYP79_RS02490	AYP80_RS01375	AYP84_RS00545	AYP82_RS09960	AYP85_RS09290	AYP81_RS08330	AYP83_RS03815	AYP86_RS05765	AYP87_RS10065	AYP89_RS07160	AYP88_RS02865	AYP90_RS09855	AYP91_RS10370	AYP92_RS00375	AYP94_RS07780	AYP95_RS10145	AYP96_RS01265	AYP97_RS01780	AYQ00_RS03025	AYP98_RS07115	AYQ01_RS02495	AYP99_RS04190	CYJ77_RS07640	CYJ78_RS03725	CYJ80_RS02295	CYJ79_RS04595	CYJ81_RS04005	CYJ83_RS02030
224	LCRIS_RS04425	HMPREF0506_RS02685	HMPREF0507_RS00355	HMPREF5045_RS01080	HMPREF0508_RS00965	LBKG_RS04545	HMPREF0509_RS03360	HMPREF0891_RS06595	HMPREF9250_RS00495	HMPREF9249_RS04900	LC367_RS01910	FC28_RS01825	AEL95_RS03060	AEL96_RS03930	AEL99_RS04590	HMPREF3209_RS01545	AZI13_RS04035	BAB80_RS06980	B6C82_RS02105	AYP78_RS00115	AYP77_RS02880	AYP79_RS00550	AYP80_RS03775	AYP84_RS06285	AYP82_RS04010	AYP85_RS01420	AYP81_RS06515	AYP83_RS07950	AYP86_RS08745	AYP87_RS08070	AYP89_RS01855	AYP88_RS06345	AYP90_RS07070	AYP91_RS08020	AYP92_RS02265	AYP94_RS02130	AYP95_RS00395	AYP96_RS01935	AYP97_RS10135	AYQ00_RS04935	AYP98_RS08505	AYQ01_RS09925	AYP99_RS02050	CYJ77_RS02810	CYJ78_RS01300	CYJ80_RS04575	CYJ79_RS05715	CYJ81_RS01580	CYJ83_RS03495
226	LCRIS_RS02620	HMPREF0506_RS09345	HMPREF0507_RS11690	HMPREF5045_RS10190	HMPREF0508_RS06645	LBKG_RS10795	HMPREF0509_RS08455	HMPREF0891_RS04740	HMPREF9250_RS02245	HMPREF9249_RS06680	LC367_RS01435	FC28_RS00125	AEL95_RS00950	AEL96_RS07610	AEL99_RS09270	HMPREF3209_RS08915	AZI13_RS02250	BAB80_RS09915	B6C82_RS00290	AYP78_RS04835	AYP77_RS00895	AYP79_RS00245	AYP80_RS05955	AYP84_RS06835	AYP82_RS09110	AYP85_RS06975	AYP81_RS01615	AYP83_RS09055	AYP86_RS00140	AYP87_RS03680	AYP89_RS10000	AYP88_RS09075	AYP90_RS03200	AYP91_RS09235	AYP92_RS07660	AYP94_RS00605	AYP95_RS03000	AYP96_RS00310	AYP97_RS00350	AYQ00_RS03690	AYP98_RS01960	AYQ01_RS01335	AYP99_RS05715	CYJ77_RS00905	CYJ78_RS03245	CYJ80_RS00840	CYJ79_RS10680	CYJ81_RS08890	CYJ83_RS06225
227	LCRIS_RS08100	HMPREF0506_RS08930	HMPREF0507_RS04010	HMPREF5045_RS05215	HMPREF0508_RS10730	LBKG_RS07445	HMPREF0509_RS08745	HMPREF0891_RS00365	HMPREF9250_RS06430	HMPREF9249_RS02620	LC367_RS07290	FC28_RS07005	AEL95_RS09155	AEL96_RS11440	AEL99_RS08670	HMPREF3209_RS06205	AZI13_RS07765	BAB80_RS04560	B6C82_RS07435	AYP78_RS02965	AYP77_RS03430	AYP79_RS08295	AYP80_RS09975	AYP84_RS03635	AYP82_RS03545	AYP85_RS03975	AYP81_RS05380	AYP83_RS00745	AYP86_RS09935	AYP87_RS02195	AYP89_RS04100	AYP88_RS10500	AYP90_RS09065	AYP91_RS05660	AYP92_RS01120	AYP94_RS08080	AYP95_RS04725	AYP96_RS08195	AYP97_RS08200	AYQ00_RS02050	AYP98_RS10225	AYQ01_RS00120	AYP99_RS06665	CYJ77_RS04275	CYJ78_RS01175	CYJ80_RS07295	CYJ79_RS04955	CYJ81_RS03820	CYJ83_RS06855
228	LCRIS_RS04065	HMPREF0506_RS02395	HMPREF0507_RS00870	HMPREF5045_RS00795	HMPREF0508_RS00680	LBKG_RS04855	HMPREF0509_RS03070	HMPREF0891_RS08670	HMPREF9250_RS00790	HMPREF9249_RS05200	LC367_RS02265	FC28_RS07305	AEL95_RS09435	AEL96_RS04880	AEL99_RS02530	HMPREF3209_RS03225	AZI13_RS03630	BAB80_RS04140	B6C82_RS07770	AYP78_RS02920	AYP77_RS04945	AYP79_RS04485	AYP80_RS08355	AYP84_RS04295	AYP82_RS08330	AYP85_RS01125	AYP81_RS05875	AYP83_RS06715	AYP86_RS01635	AYP87_RS00605	AYP89_RS02640	AYP88_RS04230	AYP90_RS08390	AYP91_RS04590	AYP92_RS02610	AYP94_RS09810	AYP95_RS07025	AYP96_RS04300	AYP97_RS05185	AYQ00_RS03870	AYP98_RS00810	AYQ01_RS02295	AYP99_RS08480	CYJ77_RS03360	CYJ78_RS02465	CYJ80_RS03715	CYJ79_RS00605	CYJ81_RS07235	CYJ83_RS01530
229	LCRIS_RS02060	HMPREF0506_RS08075	HMPREF0507_RS08415	HMPREF5045_RS09405	HMPREF0508_RS09355	LBKG_RS06330	HMPREF0509_RS07295	HMPREF0891_RS08175	HMPREF9250_RS02645	HMPREF9249_RS01825	LC367_RS08925	FC28_RS04255	AEL95_RS05675	AEL96_RS00090	AEL99_RS06120	HMPREF3209_RS01455	AZI13_RS01655	BAB80_RS00450	B6C82_RS05455	AYP78_RS04345	AYP77_RS01140	AYP79_RS02740	AYP80_RS01625	AYP84_RS00795	AYP82_RS06445	AYP85_RS09540	AYP81_RS08080	AYP83_RS03150	AYP86_RS09460	AYP87_RS10315	AYP89_RS09180	AYP88_RS02615	AYP90_RS01175	AYP91_RS07325	AYP92_RS00125	AYP94_RS09220	AYP95_RS03995	AYP96_RS04500	AYP97_RS02030	AYQ00_RS03275	AYP98_RS07365	AYQ01_RS02745	AYP99_RS04440	CYJ77_RS03950	CYJ78_RS05935	CYJ80_RS07090	CYJ79_RS01860	CYJ81_RS04355	CYJ83_RS05140
230	LCRIS_RS03735	HMPREF0506_RS02050	HMPREF0507_RS01555	HMPREF5045_RS00415	HMPREF0508_RS00300	LBKG_RS05240	HMPREF0509_RS02680	HMPREF0891_RS04095	HMPREF9250_RS01190	HMPREF9249_RS05600	LC367_RS02700	FC28_RS02215	AEL95_RS01870	AEL96_RS01095	AEL99_RS02875	HMPREF3209_RS10515	AZI13_RS03285	BAB80_RS03795	B6C82_RS02385	AYP78_RS02540	AYP77_RS04545	AYP79_RS04865	AYP80_RS07975	AYP84_RS02650	AYP82_RS08680	AYP85_RS00950	AYP81_RS06225	AYP83_RS00175	AYP86_RS01285	AYP87_RS02905	AYP89_RS01555	AYP88_RS03880	AYP90_RS08040	AYP91_RS01035	AYP92_RS06105	AYP94_RS10160	AYP95_RS06675	AYP96_RS03950	AYP97_RS04835	AYQ00_RS04220	AYP98_RS00460	AYQ01_RS01945	AYP99_RS08130	CYJ77_RS01395	CYJ78_RS05560	CYJ80_RS00220	CYJ79_RS00955	CYJ81_RS00910	CYJ83_RS00300
231	LCRIS_RS02820	HMPREF0506_RS09525	HMPREF0507_RS11505	HMPREF5045_RS10010	HMPREF0508_RS06830	LBKG_RS11425	HMPREF0509_RS08270	HMPREF0891_RS09645	HMPREF9250_RS02055	HMPREF9249_RS06490	LC367_RS04470	FC28_RS00295	AEL95_RS00730	AEL96_RS08430	AEL99_RS00695	HMPREF3209_RS11840	AZI13_RS02420	BAB80_RS10395	B6C82_RS00115	AYP78_RS05000	AYP77_RS00685	AYP79_RS00080	AYP80_RS05790	AYP84_RS09470	AYP82_RS09275	AYP85_RS04240	AYP81_RS01785	AYP83_RS07255	AYP86_RS00350	AYP87_RS07475	AYP89_RS06420	AYP88_RS09290	AYP90_RS03365	AYP91_RS09400	AYP92_RS05470	AYP94_RS00440	AYP95_RS03165	AYP96_RS00520	AYP97_RS00560	AYQ00_RS03480	AYP98_RS02170	AYQ01_RS01125	AYP99_RS05925	CYJ77_RS00720	CYJ78_RS03060	CYJ80_RS01005	CYJ79_RS06105	CYJ81_RS05580	CYJ83_RS03055
232	LCRIS_RS07685	HMPREF0506_RS00155	HMPREF0507_RS04260	HMPREF5045_RS04915	HMPREF0508_RS10155	LBKG_RS10200	HMPREF0509_RS01755	HMPREF0891_RS02990	HMPREF9250_RS06750	HMPREF9249_RS02915	LC367_RS05440	FC28_RS05280	AEL95_RS01210	AEL96_RS09755	AEL99_RS05230	HMPREF3209_RS06870	AZI13_RS07560	BAB80_RS03590	B6C82_RS06060	AYP78_RS06305	AYP77_RS06730	AYP79_RS07790	AYP80_RS06180	AYP84_RS03880	AYP82_RS04515	AYP85_RS04405	AYP81_RS06695	AYP83_RS05460	AYP86_RS06695	AYP87_RS01950	AYP89_RS04335	AYP88_RS10255	AYP90_RS04730	AYP91_RS09530	AYP92_RS03160	AYP94_RS02920	AYP95_RS07445	AYP96_RS07955	AYP97_RS08440	AYQ00_RS02290	AYP98_RS10465	AYQ01_RS00360	AYP99_RS06425	CYJ77_RS03020	CYJ78_RS05355	CYJ80_RS04980	CYJ79_RS06410	CYJ81_RS03185	CYJ83_RS04630
233	LCRIS_RS03925	HMPREF0506_RS02245	HMPREF0507_RS01030	HMPREF5045_RS00645	HMPREF0508_RS00530	LBKG_RS05000	HMPREF0509_RS02920	HMPREF0891_RS08525	HMPREF9250_RS00935	HMPREF9249_RS05355	LC367_RS02455	FC28_RS06240	AEL95_RS06450	AEL96_RS04730	AEL99_RS02675	HMPREF3209_RS10305	AZI13_RS03485	BAB80_RS03995	B6C82_RS06745	AYP78_RS02740	AYP77_RS04745	AYP79_RS04665	AYP80_RS08175	AYP84_RS02850	AYP82_RS08480	AYP85_RS02180	AYP81_RS06025	AYP83_RS09980	AYP86_RS01485	AYP87_RS03105	AYP89_RS01755	AYP88_RS04080	AYP90_RS08240	AYP91_RS00835	AYP92_RS05905	AYP94_RS09960	AYP95_RS06875	AYP96_RS04150	AYP97_RS05035	AYQ00_RS04020	AYP98_RS00660	AYQ01_RS02145	AYP99_RS08330	CYJ77_RS03510	CYJ78_RS02615	CYJ80_RS00020	CYJ79_RS00755	CYJ81_RS07385	CYJ83_RS02615
234	LCRIS_RS02110	HMPREF0506_RS08025	HMPREF0507_RS08360	HMPREF5045_RS09455	HMPREF0508_RS09305	LBKG_RS06270	HMPREF0509_RS07345	HMPREF0891_RS08225	HMPREF9250_RS02595	HMPREF9249_RS01875	LC367_RS08875	FC28_RS09245	AEL95_RS05625	AEL96_RS05625	AEL99_RS10775	HMPREF3209_RS10375	AZI13_RS01705	BAB80_RS00400	B6C82_RS09760	AYP78_RS04395	AYP77_RS01090	AYP79_RS02790	AYP80_RS01675	AYP84_RS00845	AYP82_RS06495	AYP85_RS09590	AYP81_RS08030	AYP83_RS03200	AYP86_RS09410	AYP87_RS10365	AYP89_RS09130	AYP88_RS02565	AYP90_RS01225	AYP91_RS07375	AYP92_RS00075	AYP94_RS09270	AYP95_RS04045	AYP96_RS04450	AYP97_RS02080	AYQ00_RS03325	AYP98_RS07415	AYQ01_RS02795	AYP99_RS04490	CYJ77_RS04000	CYJ78_RS05885	CYJ80_RS07140	CYJ79_RS01810	CYJ81_RS04305	CYJ83_RS05190
235	LCRIS_RS02085	HMPREF0506_RS08050	HMPREF0507_RS08390	HMPREF5045_RS09430	HMPREF0508_RS09330	LBKG_RS06305	HMPREF0509_RS07320	HMPREF0891_RS08200	HMPREF9250_RS02620	HMPREF9249_RS01850	LC367_RS08900	FC28_RS04230	AEL95_RS05650	AEL96_RS00065	AEL99_RS06145	HMPREF3209_RS01480	AZI13_RS01680	BAB80_RS00425	B6C82_RS05430	AYP78_RS04370	AYP77_RS01115	AYP79_RS02765	AYP80_RS01650	AYP84_RS00820	AYP82_RS06470	AYP85_RS09565	AYP81_RS08055	AYP83_RS03175	AYP86_RS09435	AYP87_RS10340	AYP89_RS09155	AYP88_RS02590	AYP90_RS01200	AYP91_RS07350	AYP92_RS00100	AYP94_RS09245	AYP95_RS04020	AYP96_RS04475	AYP97_RS02055	AYQ00_RS03300	AYP98_RS07390	AYQ01_RS02770	AYP99_RS04465	CYJ77_RS03975	CYJ78_RS05910	CYJ80_RS07115	CYJ79_RS01835	CYJ81_RS04330	CYJ83_RS05165
236	LCRIS_RS03860	HMPREF0506_RS02180	HMPREF0507_RS01425	HMPREF5045_RS00580	HMPREF0508_RS00465	LBKG_RS05065	HMPREF0509_RS02855	HMPREF0891_RS03150	HMPREF9250_RS01015	HMPREF9249_RS05420	LC367_RS02570	FC28_RS02345	AEL95_RS02000	AEL96_RS01225	AEL99_RS02745	HMPREF3209_RS10645	AZI13_RS03415	BAB80_RS03925	B6C82_RS02255	AYP78_RS02670	AYP77_RS04675	AYP79_RS04735	AYP80_RS08105	AYP84_RS02780	AYP82_RS08550	AYP85_RS00820	AYP81_RS06095	AYP83_RS00305	AYP86_RS01415	AYP87_RS03035	AYP89_RS01685	AYP88_RS04010	AYP90_RS08170	AYP91_RS00905	AYP92_RS05975	AYP94_RS10030	AYP95_RS06805	AYP96_RS04080	AYP97_RS04965	AYQ00_RS04090	AYP98_RS00590	AYQ01_RS02075	AYP99_RS08260	CYJ77_RS01570	CYJ78_RS02685	CYJ80_RS00090	CYJ79_RS00825	CYJ81_RS00780	CYJ83_RS02545
237	LCRIS_RS03440	HMPREF0506_RS01745	HMPREF0507_RS01860	HMPREF5045_RS00095	HMPREF0508_RS07355	LBKG_RS05535	HMPREF0509_RS02380	HMPREF0891_RS02255	HMPREF9250_RS01495	HMPREF9249_RS05910	LC367_RS02995	FC28_RS03055	AEL95_RS01575	AEL96_RS10145	AEL99_RS05070	HMPREF3209_RS00860	AZI13_RS02990	BAB80_RS06425	B6C82_RS03495	AYP78_RS07285	AYP77_RS04225	AYP79_RS06105	AYP80_RS07220	AYP84_RS08865	AYP82_RS09880	AYP85_RS07505	AYP81_RS00745	AYP83_RS06015	AYP86_RS00965	AYP87_RS06870	AYP89_RS07755	AYP88_RS03560	AYP90_RS05380	AYP91_RS06685	AYP92_RS03700	AYP94_RS04125	AYP95_RS04280	AYP96_RS03635	AYP97_RS04520	AYQ00_RS04535	AYP98_RS00145	AYQ01_RS01630	AYP99_RS07815	CYJ77_RS02700	CYJ78_RS09215	CYJ80_RS00535	CYJ79_RS08930	CYJ81_RS01205	CYJ83_RS06045
238	LCRIS_RS00940	HMPREF0506_RS01135	HMPREF0507_RS09680	HMPREF5045_RS08190	HMPREF0508_RS08120	LBKG_RS11740	HMPREF0509_RS09325	HMPREF0891_RS06130	HMPREF9250_RS10100	HMPREF9249_RS00610	LC367_RS06340	FC28_RS00690	AEL95_RS03300	AEL96_RS09875	AEL99_RS07765	HMPREF3209_RS02960	AZI13_RS00550	BAB80_RS01540	B6C82_RS00455	AYP78_RS07720	AYP77_RS01660	AYP79_RS01095	AYP80_RS01870	AYP84_RS08150	AYP82_RS00265	AYP85_RS03575	AYP81_RS02915	AYP83_RS05580	AYP86_RS07280	AYP87_RS09225	AYP89_RS05535	AYP88_RS10115	AYP90_RS05165	AYP91_RS00090	AYP92_RS06505	AYP94_RS01015	AYP95_RS00295	AYP96_RS07630	AYP97_RS08045	AYQ00_RS00035	AYP98_RS03240	AYQ01_RS07170	AYP99_RS07185	CYJ77_RS04630	CYJ78_RS07495	CYJ80_RS02490	CYJ79_RS00095	CYJ81_RS00360	CYJ83_RS09110
239	LCRIS_RS03825	HMPREF0506_RS02145	HMPREF0507_RS01460	HMPREF5045_RS00545	HMPREF0508_RS00430	LBKG_RS05100	HMPREF0509_RS02820	HMPREF0891_RS03115	HMPREF9250_RS01050	HMPREF9249_RS05455	LC367_RS02605	FC28_RS02310	AEL95_RS01965	AEL96_RS01190	AEL99_RS02780	HMPREF3209_RS10610	AZI13_RS03380	BAB80_RS03890	B6C82_RS02290	AYP78_RS02635	AYP77_RS04640	AYP79_RS04770	AYP80_RS08070	AYP84_RS02745	AYP82_RS08585	AYP85_RS00855	AYP81_RS06130	AYP83_RS00270	AYP86_RS01380	AYP87_RS03000	AYP89_RS01650	AYP88_RS03975	AYP90_RS08135	AYP91_RS00940	AYP92_RS06010	AYP94_RS10065	AYP95_RS06770	AYP96_RS04045	AYP97_RS04930	AYQ00_RS04125	AYP98_RS00555	AYQ01_RS02040	AYP99_RS08225	CYJ77_RS01535	CYJ78_RS02720	CYJ80_RS00125	CYJ79_RS00860	CYJ81_RS00815	CYJ83_RS02510
240	LCRIS_RS07240	HMPREF0506_RS05500	HMPREF0507_RS04785	HMPREF5045_RS04400	HMPREF0508_RS08325	LBKG_RS02345	HMPREF0509_RS01310	HMPREF0891_RS09460	HMPREF9250_RS07760	HMPREF9249_RS03430	LC367_RS04100	FC28_RS07265	AEL95_RS05045	AEL96_RS00265	AEL99_RS10240	HMPREF3209_RS00185	AZI13_RS07070	BAB80_RS02720	B6C82_RS07705	AYP78_RS10130	AYP77_RS06295	AYP79_RS07105	AYP80_RS09090	AYP84_RS09685	AYP82_RS04845	AYP85_RS07075	AYP81_RS06935	AYP83_RS01400	AYP86_RS08190	AYP87_RS08265	AYP89_RS04540	AYP88_RS01425	AYP90_RS06495	AYP91_RS03025	AYP92_RS04255	AYP94_RS08250	AYP95_RS06220	AYP96_RS04860	AYP97_RS07090	AYQ00_RS00465	AYP98_RS08805	AYQ01_RS08105	AYP99_RS10315	CYJ77_RS05460	CYJ78_RS03445	CYJ80_RS07480	CYJ79_RS01660	CYJ81_RS05285	CYJ83_RS01170
241	LCRIS_RS03040	HMPREF0506_RS09060	HMPREF0507_RS11980	HMPREF5045_RS09820	HMPREF0508_RS06990	LBKG_RS11100	HMPREF0509_RS01985	HMPREF0891_RS08345	HMPREF9250_RS01885	HMPREF9249_RS06315	LC367_RS04250	FC28_RS05500	AEL95_RS06320	AEL96_RS04140	AEL99_RS03010	HMPREF3209_RS02735	AZI13_RS02620	BAB80_RS07800	B6C82_RS06145	AYP78_RS06900	AYP77_RS00455	AYP79_RS06490	AYP80_RS06835	AYP84_RS09250	AYP82_RS09495	AYP85_RS05865	AYP81_RS01130	AYP83_RS07825	AYP86_RS00580	AYP87_RS07255	AYP89_RS06640	AYP88_RS09510	AYP90_RS03585	AYP91_RS06490	AYP92_RS04090	AYP94_RS03730	AYP95_RS00700	AYP96_RS08890	AYP97_RS06425	AYQ00_RS09985	AYP98_RS07735	AYQ01_RS04595	AYP99_RS08800	CYJ77_RS02195	CYJ78_RS04910	CYJ80_RS01160	CYJ79_RS09970	CYJ81_RS07850	CYJ83_RS06140
242	LCRIS_RS02795	HMPREF0506_RS09500	HMPREF0507_RS11530	HMPREF5045_RS10035	HMPREF0508_RS06805	LBKG_RS11450	HMPREF0509_RS08295	HMPREF0891_RS09620	HMPREF9250_RS02080	HMPREF9249_RS06515	LC367_RS04445	FC28_RS00270	AEL95_RS00755	AEL96_RS08405	AEL99_RS00720	HMPREF3209_RS11865	AZI13_RS02395	BAB80_RS10370	B6C82_RS00140	AYP78_RS04975	AYP77_RS00710	AYP79_RS00105	AYP80_RS05815	AYP84_RS09495	AYP82_RS09250	AYP85_RS04215	AYP81_RS01760	AYP83_RS07280	AYP86_RS00325	AYP87_RS07500	AYP89_RS06395	AYP88_RS09265	AYP90_RS03340	AYP91_RS09375	AYP92_RS05495	AYP94_RS00465	AYP95_RS03140	AYP96_RS00495	AYP97_RS00535	AYQ00_RS03505	AYP98_RS02145	AYQ01_RS01150	AYP99_RS05900	CYJ77_RS00745	CYJ78_RS03085	CYJ80_RS00980	CYJ79_RS06080	CYJ81_RS05555	CYJ83_RS03030
243	LCRIS_RS04310	HMPREF0506_RS02565	HMPREF0507_RS00225	HMPREF5045_RS00965	HMPREF0508_RS00850	LBKG_RS04685	HMPREF0509_RS03240	HMPREF0891_RS08840	HMPREF9250_RS00620	HMPREF9249_RS05025	LC367_RS02025	FC28_RS01940	AEL95_RS03175	AEL96_RS05050	AEL99_RS02360	HMPREF3209_RS07845	AZI13_RS03920	BAB80_RS06230	B6C82_RS01990	AYP78_RS00235	AYP77_RS07920	AYP79_RS00665	AYP80_RS03895	AYP84_RS04515	AYP82_RS08105	AYP85_RS01300	AYP81_RS05655	AYP83_RS06940	AYP86_RS01860	AYP87_RS00385	AYP89_RS07335	AYP88_RS01040	AYP90_RS04065	AYP91_RS04815	AYP92_RS02390	AYP94_RS05725	AYP95_RS07200	AYP96_RS02050	AYP97_RS10250	AYQ00_RS05050	AYP98_RS08185	AYQ01_RS09810	AYP99_RS02165	CYJ77_RS03185	CYJ78_RS02290	CYJ80_RS03465	CYJ79_RS03370	CYJ81_RS04895	CYJ83_RS01705
244	LCRIS_RS00725	HMPREF0506_RS00930	HMPREF0507_RS09890	HMPREF5045_RS08005	HMPREF0508_RS09970	LBKG_RS01470	HMPREF0509_RS03840	HMPREF0891_RS00440	HMPREF9250_RS10330	HMPREF9249_RS00385	LC367_RS01540	FC28_RS06445	AEL95_RS00615	AEL96_RS10775	AEL99_RS08865	HMPREF3209_RS07305	AZI13_RS00350	BAB80_RS04640	B6C82_RS05025	AYP78_RS08855	AYP77_RS01895	AYP79_RS04310	AYP80_RS09530	AYP84_RS01985	AYP82_RS05030	AYP85_RS03295	AYP81_RS03150	AYP83_RS05105	AYP86_RS06615	AYP87_RS03835	AYP89_RS04970	AYP88_RS05155	AYP90_RS05440	AYP91_RS02310	AYP92_RS03285	AYP94_RS00775	AYP95_RS00055	AYP96_RS03440	AYP97_RS09025	AYQ00_RS00225	AYP98_RS06460	AYQ01_RS09000	AYP99_RS04655	CYJ77_RS09460	CYJ78_RS09910	CYJ80_RS03300	CYJ79_RS03615	CYJ81_RS00555	CYJ83_RS09235
245	LCRIS_RS03535	HMPREF0506_RS01840	HMPREF0507_RS01765	HMPREF5045_RS00190	HMPREF0508_RS00075	LBKG_RS05435	HMPREF0509_RS02475	HMPREF0891_RS01855	HMPREF9250_RS01395	HMPREF9249_RS05815	LC367_RS02900	FC28_RS02960	AEL95_RS01670	AEL96_RS09425	AEL99_RS08240	HMPREF3209_RS04545	AZI13_RS03085	BAB80_RS05850	B6C82_RS03590	AYP78_RS01835	AYP77_RS04320	AYP79_RS05085	AYP80_RS07755	AYP84_RS08770	AYP82_RS08905	AYP85_RS02360	AYP81_RS00650	AYP83_RS08195	AYP86_RS01060	AYP87_RS06775	AYP89_RS07850	AYP88_RS03655	AYP90_RS06730	AYP91_RS01265	AYP92_RS07380	AYP94_RS10380	AYP95_RS06455	AYP96_RS03730	AYP97_RS04615	AYQ00_RS04440	AYP98_RS00240	AYQ01_RS01725	AYP99_RS07910	CYJ77_RS02605	CYJ78_RS04570	CYJ80_RS00440	CYJ79_RS04085	CYJ81_RS01110	CYJ83_RS00075
246	LCRIS_RS05115	HMPREF0506_RS06715	HMPREF0507_RS11125	HMPREF5045_RS01865	HMPREF0508_RS03230	LBKG_RS03045	HMPREF0509_RS05895	HMPREF0891_RS06835	HMPREF9250_RS05455	HMPREF9249_RS07215	LC367_RS08635	FC28_RS02790	AEL95_RS06600	AEL96_RS06285	AEL99_RS05540	HMPREF3209_RS02100	AZI13_RS04740	BAB80_RS04300	B6C82_RS03120	AYP78_RS06595	AYP77_RS10280	AYP79_RS09880	AYP80_RS02725	AYP84_RS07065	AYP82_RS05830	AYP85_RS08210	AYP81_RS04975	AYP83_RS06155	AYP86_RS02790	AYP87_RS02455	AYP89_RS02400	AYP88_RS08490	AYP90_RS08835	AYP91_RS01915	AYP92_RS08365	AYP94_RS04325	AYP95_RS05460	AYP96_RS03020	AYP97_RS06810	AYQ00_RS08675	AYP98_RS04355	AYQ01_RS10490	AYP99_RS09180	CYJ77_RS01910	CYJ78_RS06835	CYJ80_RS07960	CYJ79_RS02465	CYJ81_RS05035	CYJ83_RS02400
247	LCRIS_RS01320	HMPREF0506_RS10015	HMPREF0507_RS09320	HMPREF5045_RS08600	HMPREF0508_RS07800	LBKG_RS08975	HMPREF0509_RS06440	HMPREF0891_RS02590	HMPREF9250_RS09695	HMPREF9249_RS00970	LC367_RS05995	FC28_RS01065	AEL95_RS03645	AEL96_RS06405	AEL99_RS05190	HMPREF3209_RS02900	AZI13_RS00895	BAB80_RS01175	B6C82_RS01085	AYP78_RS03625	AYP77_RS05495	AYP79_RS02020	AYP80_RS00905	AYP84_RS00075	AYP82_RS10425	AYP85_RS08815	AYP81_RS08795	AYP83_RS03345	AYP86_RS06230	AYP87_RS09595	AYP89_RS05865	AYP88_RS03330	AYP90_RS09385	AYP91_RS09900	AYP92_RS00840	AYP94_RS07265	AYP95_RS09630	AYP96_RS01635	AYP97_RS02270	AYQ00_RS05895	AYP98_RS05350	AYQ01_RS05345	AYP99_RS02695	CYJ77_RS08105	CYJ78_RS08415	CYJ80_RS02920	CYJ79_RS00475	CYJ81_RS03660	CYJ83_RS01125
248	LCRIS_RS07625	HMPREF0506_RS10345	HMPREF0507_RS04400	HMPREF5045_RS04805	HMPREF0508_RS08740	LBKG_RS10135	HMPREF0509_RS01695	HMPREF0891_RS08955	HMPREF9250_RS06810	HMPREF9249_RS02975	LC367_RS05390	FC28_RS08195	AEL95_RS09985	AEL96_RS05415	AEL99_RS05900	HMPREF3209_RS09915	AZI13_RS07440	BAB80_RS03650	B6C82_RS08765	AYP78_RS06385	AYP77_RS03635	AYP79_RS07870	AYP80_RS06260	AYP84_RS06065	AYP82_RS01490	AYP85_RS04500	AYP81_RS04010	AYP83_RS08495	AYP86_RS06845	AYP87_RS04955	AYP89_RS01985	AYP88_RS07935	AYP90_RS06905	AYP91_RS02865	AYP92_RS03010	AYP94_RS05530	AYP95_RS05760	AYP96_RS09110	AYP97_RS06935	AYQ00_RS09835	AYP98_RS07875	AYQ01_RS08335	AYP99_RS09820	CYJ77_RS03080	CYJ78_RS05415	CYJ80_RS04920	CYJ79_RS06350	CYJ81_RS03125	CYJ83_RS04415
249	LCRIS_RS05315	HMPREF0506_RS06870	HMPREF0507_RS11320	HMPREF5045_RS02290	HMPREF0508_RS03380	LBKG_RS03230	HMPREF0509_RS05770	HMPREF0891_RS02060	HMPREF9250_RS05280	HMPREF9249_RS07385	LC367_RS07565	FC28_RS09090	AEL95_RS00450	AEL96_RS04245	AEL99_RS04075	HMPREF3209_RS08190	AZI13_RS04950	BAB80_RS10165	B6C82_RS09625	AYP78_RS03500	AYP77_RS09240	AYP79_RS05325	AYP80_RS07290	AYP84_RS07505	AYP82_RS06810	AYP85_RS06230	AYP81_RS07365	AYP83_RS07500	AYP86_RS05545	AYP87_RS06450	AYP89_RS07625	AYP88_RS06520	AYP90_RS04850	AYP91_RS05005	AYP92_RS08165	AYP94_RS09580	AYP95_RS08550	AYP96_RS05605	AYP97_RS06020	AYQ00_RS10180	AYP98_RS06795	AYQ01_RS08795	AYP99_RS03815	CYJ77_RS06365	CYJ78_RS07635	CYJ80_RS06985	CYJ79_RS06965	CYJ81_RS08720	CYJ83_RS04475
250	LCRIS_RS09330	HMPREF0506_RS06495	HMPREF0507_RS02560	HMPREF5045_RS06530	HMPREF0508_RS02135	LBKG_RS09255	HMPREF0509_RS09455	HMPREF0891_RS09160	HMPREF9250_RS08075	HMPREF9249_RS03745	LC367_RS04960	FC28_RS05940	AEL95_RS08020	AEL96_RS12035	AEL99_RS01490	HMPREF3209_RS09875	AZI13_RS08975	BAB80_RS07340	B6C82_RS06635	AYP78_RS09175	AYP77_RS09955	AYP79_RS09470	AYP80_RS08905	AYP84_RS02985	AYP82_RS06000	AYP85_RS07805	AYP81_RS06750	AYP83_RS09140	AYP86_RS03455	AYP87_RS05115	AYP89_RS00990	AYP88_RS04760	AYP90_RS01860	AYP91_RS07755	AYP92_RS09395	AYP94_RS06000	AYP95_RS03395	AYP96_RS02845	AYP97_RS03210	AYQ00_RS09415	AYP98_RS00860	AYQ01_RS05395	AYP99_RS00600	CYJ77_RS08440	CYJ78_RS08630	CYJ80_RS07870	CYJ79_RS06785	CYJ81_RS07040	CYJ83_RS05580
251	LCRIS_RS02090	HMPREF0506_RS08045	HMPREF0507_RS08385	HMPREF5045_RS09435	HMPREF0508_RS09325	LBKG_RS06300	HMPREF0509_RS07325	HMPREF0891_RS08205	HMPREF9250_RS02615	HMPREF9249_RS01855	LC367_RS08895	FC28_RS04225	AEL95_RS05645	AEL96_RS00060	AEL99_RS06150	HMPREF3209_RS01485	AZI13_RS01685	BAB80_RS00420	B6C82_RS05425	AYP78_RS04375	AYP77_RS01110	AYP79_RS02770	AYP80_RS01655	AYP84_RS00825	AYP82_RS06475	AYP85_RS09570	AYP81_RS08050	AYP83_RS03180	AYP86_RS09430	AYP87_RS10345	AYP89_RS09150	AYP88_RS02585	AYP90_RS01205	AYP91_RS07355	AYP92_RS00095	AYP94_RS09250	AYP95_RS04025	AYP96_RS04470	AYP97_RS02060	AYQ00_RS03305	AYP98_RS07395	AYQ01_RS02775	AYP99_RS04470	CYJ77_RS03980	CYJ78_RS05905	CYJ80_RS07120	CYJ79_RS01830	CYJ81_RS04325	CYJ83_RS05170
252	LCRIS_RS06325	HMPREF0506_RS03930	HMPREF0507_RS05890	HMPREF5045_RS03200	HMPREF0508_RS06105	LBKG_RS08100	HMPREF0509_RS00250	HMPREF0891_RS06515	HMPREF9250_RS03950	HMPREF9249_RS08760	LC367_RS08005	FC28_RS02535	AEL95_RS05430	AEL96_RS02745	AEL99_RS07260	HMPREF3209_RS04340	AZI13_RS06000	BAB80_RS03220	B6C82_RS02590	AYP78_RS01045	AYP77_RS07150	AYP79_RS03580	AYP80_RS05035	AYP84_RS00975	AYP82_RS01935	AYP85_RS02550	AYP81_RS08900	AYP83_RS02345	AYP86_RS03940	AYP87_RS06340	AYP89_RS03410	AYP88_RS00775	AYP90_RS02395	AYP91_RS08200	AYP92_RS05235	AYP94_RS02795	AYP95_RS08670	AYP96_RS10375	AYP97_RS09300	AYQ00_RS05465	AYP98_RS05260	AYQ01_RS08555	AYP99_RS00690	CYJ77_RS00440	CYJ78_RS02760	CYJ80_RS10750	CYJ79_RS02975	CYJ81_RS02090	CYJ83_RS01820
253	LCRIS_RS04985	HMPREF0506_RS06570	HMPREF0507_RS10975	HMPREF5045_RS01720	HMPREF0508_RS01625	LBKG_RS02895	HMPREF0509_RS06030	HMPREF0891_RS06980	HMPREF9250_RS05870	HMPREF9249_RS07080	LC367_RS06800	FC28_RS05080	AEL95_RS10515	AEL96_RS05865	AEL99_RS05395	HMPREF3209_RS11060	AZI13_RS04610	BAB80_RS04170	B6C82_RS05860	AYP78_RS01470	AYP77_RS06045	AYP79_RS10020	AYP80_RS02865	AYP84_RS03070	AYP82_RS05695	AYP85_RS09965	AYP81_RS04840	AYP83_RS09585	AYP86_RS02655	AYP87_RS07690	AYP89_RS04570	AYP88_RS06865	AYP90_RS07775	AYP91_RS02085	AYP92_RS02015	AYP94_RS04465	AYP95_RS05320	AYP96_RS03210	AYP97_RS09830	AYQ00_RS06410	AYP98_RS02330	AYQ01_RS03285	AYP99_RS05075	CYJ77_RS02065	CYJ78_RS08885	CYJ80_RS05180	CYJ79_RS02595	CYJ81_RS08485	CYJ83_RS03265
254	LCRIS_RS03485	HMPREF0506_RS01790	HMPREF0507_RS01815	HMPREF5045_RS00140	HMPREF0508_RS00025	LBKG_RS05485	HMPREF0509_RS02425	HMPREF0891_RS01805	HMPREF9250_RS01445	HMPREF9249_RS05865	LC367_RS02950	FC28_RS03010	AEL95_RS01620	AEL96_RS09475	AEL99_RS08190	HMPREF3209_RS04495	AZI13_RS03035	BAB80_RS05800	B6C82_RS03540	AYP78_RS01885	AYP77_RS04270	AYP79_RS05135	AYP80_RS07705	AYP84_RS08820	AYP82_RS08955	AYP85_RS02410	AYP81_RS00700	AYP83_RS08145	AYP86_RS01010	AYP87_RS06825	AYP89_RS07800	AYP88_RS03605	AYP90_RS06780	AYP91_RS01315	AYP92_RS07430	AYP94_RS10430	AYP95_RS06405	AYP96_RS03680	AYP97_RS04565	AYQ00_RS04490	AYP98_RS00190	AYQ01_RS01675	AYP99_RS07860	CYJ77_RS02655	CYJ78_RS04520	CYJ80_RS00490	CYJ79_RS04135	CYJ81_RS01160	CYJ83_RS00025
255	LCRIS_RS07600	HMPREF0506_RS10320	HMPREF0507_RS04425	HMPREF5045_RS04780	HMPREF0508_RS08715	LBKG_RS10110	HMPREF0509_RS01670	HMPREF0891_RS08980	HMPREF9250_RS06835	HMPREF9249_RS03000	LC367_RS05365	FC28_RS08220	AEL95_RS10010	AEL96_RS05390	AEL99_RS05925	HMPREF3209_RS09890	AZI13_RS07415	BAB80_RS03675	B6C82_RS08790	AYP78_RS06410	AYP77_RS03660	AYP79_RS07895	AYP80_RS06285	AYP84_RS06090	AYP82_RS01515	AYP85_RS04525	AYP81_RS03985	AYP83_RS08470	AYP86_RS06870	AYP87_RS04980	AYP89_RS02010	AYP88_RS07910	AYP90_RS06880	AYP91_RS02840	AYP92_RS02985	AYP94_RS05505	AYP95_RS05785	AYP96_RS09135	AYP97_RS06910	AYQ00_RS09860	AYP98_RS07900	AYQ01_RS08310	AYP99_RS09795	CYJ77_RS03105	CYJ78_RS05440	CYJ80_RS04895	CYJ79_RS06325	CYJ81_RS03100	CYJ83_RS04440
256	LCRIS_RS04980	HMPREF0506_RS07200	HMPREF0507_RS10965	HMPREF5045_RS01715	HMPREF0508_RS01620	LBKG_RS02890	HMPREF0509_RS06035	HMPREF0891_RS06985	HMPREF9250_RS05875	HMPREF9249_RS07075	LC367_RS06795	FC28_RS05085	AEL95_RS10510	AEL96_RS10890	AEL99_RS05390	HMPREF3209_RS05525	AZI13_RS04605	BAB80_RS04165	B6C82_RS05865	AYP78_RS01465	AYP77_RS06050	AYP79_RS10025	AYP80_RS02870	AYP84_RS03075	AYP82_RS05690	AYP85_RS09960	AYP81_RS04835	AYP83_RS09590	AYP86_RS02650	AYP87_RS07695	AYP89_RS04575	AYP88_RS06860	AYP90_RS07770	AYP91_RS02080	AYP92_RS02010	AYP94_RS04470	AYP95_RS05315	AYP96_RS03205	AYP97_RS09825	AYQ00_RS06405	AYP98_RS02335	AYQ01_RS03280	AYP99_RS05080	CYJ77_RS02070	CYJ78_RS08880	CYJ80_RS05185	CYJ79_RS02600	CYJ81_RS08480	CYJ83_RS03260
257	LCRIS_RS00630	HMPREF0506_RS00850	HMPREF0507_RS09975	HMPREF5045_RS07930	HMPREF0508_RS09895	LBKG_RS01560	HMPREF0509_RS03760	HMPREF0891_RS03570	HMPREF9250_RS10420	HMPREF9249_RS00300	LC367_RS01625	FC28_RS09835	AEL95_RS08990	AEL96_RS07910	AEL99_RS08645	HMPREF3209_RS02170	AZI13_RS00270	BAB80_RS04725	B6C82_RS10450	AYP78_RS07575	AYP77_RS01990	AYP79_RS05845	AYP80_RS03250	AYP84_RS02425	AYP82_RS03035	AYP85_RS03200	AYP81_RS02080	AYP83_RS05005	AYP86_RS09280	AYP87_RS00060	AYP89_RS01160	AYP88_RS05610	AYP90_RS01670	AYP91_RS08695	AYP92_RS03410	AYP94_RS00070	AYP95_RS02390	AYP96_RS06525	AYP97_RS00760	AYQ00_RS01325	AYP98_RS04710	AYQ01_RS04240	AYP99_RS07585	CYJ77_RS05185	CYJ78_RS07220	CYJ80_RS03215	CYJ79_RS03705	CYJ81_RS00645	CYJ83_RS07430
258	LCRIS_RS01770	HMPREF0506_RS07615	HMPREF0507_RS08725	HMPREF5045_RS09120	HMPREF0508_RS09640	LBKG_RS06655	HMPREF0509_RS06985	HMPREF0891_RS05865	HMPREF9250_RS02930	HMPREF9249_RS01515	LC367_RS05570	FC28_RS04840	AEL95_RS04075	AEL96_RS07200	AEL99_RS04895	HMPREF3209_RS08095	AZI13_RS01325	BAB80_RS06005	B6C82_RS03800	AYP78_RS04050	AYP77_RS05075	AYP79_RS02445	AYP80_RS01330	AYP84_RS00500	AYP82_RS10005	AYP85_RS09245	AYP81_RS08375	AYP83_RS03770	AYP86_RS05810	AYP87_RS10020	AYP89_RS07205	AYP88_RS02910	AYP90_RS09810	AYP91_RS10325	AYP92_RS00420	AYP94_RS07735	AYP95_RS10100	AYP96_RS01220	AYP97_RS01735	AYQ00_RS02980	AYP98_RS07070	AYQ01_RS02450	AYP99_RS04145	CYJ77_RS07595	CYJ78_RS03680	CYJ80_RS02250	CYJ79_RS04550	CYJ81_RS04050	CYJ83_RS02075
259	LCRIS_RS05305	HMPREF0506_RS06860	HMPREF0507_RS11310	HMPREF5045_RS02015	HMPREF0508_RS03370	LBKG_RS03220	HMPREF0509_RS05780	HMPREF0891_RS02050	HMPREF9250_RS05290	HMPREF9249_RS07375	LC367_RS07555	FC28_RS09920	AEL95_RS00460	AEL96_RS04255	AEL99_RS04085	HMPREF3209_RS08180	AZI13_RS04940	BAB80_RS10155	B6C82_RS10600	AYP78_RS03510	AYP77_RS09230	AYP79_RS05335	AYP80_RS07280	AYP84_RS07515	AYP82_RS06820	AYP85_RS06220	AYP81_RS07355	AYP83_RS07490	AYP86_RS05535	AYP87_RS06440	AYP89_RS07615	AYP88_RS06510	AYP90_RS04860	AYP91_RS05015	AYP92_RS08175	AYP94_RS09570	AYP95_RS08560	AYP96_RS05615	AYP97_RS06030	AYQ00_RS10190	AYP98_RS06785	AYQ01_RS08805	AYP99_RS03805	CYJ77_RS06355	CYJ78_RS07625	CYJ80_RS06975	CYJ79_RS06955	CYJ81_RS08710	CYJ83_RS04465
261	LCRIS_RS04305	HMPREF0506_RS02560	HMPREF0507_RS00220	HMPREF5045_RS00960	HMPREF0508_RS00845	LBKG_RS04690	HMPREF0509_RS03235	HMPREF0891_RS08835	HMPREF9250_RS00625	HMPREF9249_RS05030	LC367_RS02030	FC28_RS01945	AEL95_RS03180	AEL96_RS05045	AEL99_RS02365	HMPREF3209_RS07850	AZI13_RS03915	BAB80_RS06235	B6C82_RS01985	AYP78_RS00240	AYP77_RS07915	AYP79_RS00670	AYP80_RS03900	AYP84_RS04510	AYP82_RS08110	AYP85_RS01295	AYP81_RS05660	AYP83_RS06935	AYP86_RS01855	AYP87_RS00390	AYP89_RS07340	AYP88_RS01045	AYP90_RS04060	AYP91_RS04810	AYP92_RS02395	AYP94_RS05730	AYP95_RS07195	AYP96_RS02055	AYP97_RS10255	AYQ00_RS05055	AYP98_RS08190	AYQ01_RS09805	AYP99_RS02170	CYJ77_RS03190	CYJ78_RS02295	CYJ80_RS03470	CYJ79_RS03375	CYJ81_RS04890	CYJ83_RS01700
262	LCRIS_RS03580	HMPREF0506_RS01885	HMPREF0507_RS01720	HMPREF5045_RS00235	HMPREF0508_RS00120	LBKG_RS05400	HMPREF0509_RS02520	HMPREF0891_RS01900	HMPREF9250_RS01350	HMPREF9249_RS05770	LC367_RS02855	FC28_RS02915	AEL95_RS01715	AEL96_RS09380	AEL99_RS08290	HMPREF3209_RS04590	AZI13_RS03130	BAB80_RS05895	B6C82_RS03635	AYP78_RS01790	AYP77_RS04365	AYP79_RS05040	AYP80_RS07800	AYP84_RS08725	AYP82_RS08860	AYP85_RS02315	AYP81_RS00605	AYP83_RS08240	AYP86_RS01105	AYP87_RS06730	AYP89_RS07895	AYP88_RS03700	AYP90_RS06685	AYP91_RS01220	AYP92_RS07335	AYP94_RS10335	AYP95_RS06500	AYP96_RS03775	AYP97_RS04660	AYQ00_RS04395	AYP98_RS00285	AYQ01_RS01770	AYP99_RS07955	CYJ77_RS02560	CYJ78_RS04615	CYJ80_RS00395	CYJ79_RS04040	CYJ81_RS01065	CYJ83_RS00120
263	LCRIS_RS05085	HMPREF0506_RS06685	HMPREF0507_RS11095	HMPREF5045_RS01835	HMPREF0508_RS01740	LBKG_RS03015	HMPREF0509_RS05925	HMPREF0891_RS06865	HMPREF9250_RS05750	HMPREF9249_RS07185	LC367_RS06900	FC28_RS02820	AEL95_RS06570	AEL96_RS05980	AEL99_RS05510	HMPREF3209_RS01780	AZI13_RS04710	BAB80_RS04270	B6C82_RS03090	AYP78_RS06565	AYP77_RS10310	AYP79_RS09910	AYP80_RS02755	AYP84_RS07035	AYP82_RS05800	AYP85_RS08240	AYP81_RS04945	AYP83_RS06185	AYP86_RS02760	AYP87_RS02485	AYP89_RS08900	AYP88_RS08460	AYP90_RS08805	AYP91_RS01945	AYP92_RS08395	AYP94_RS04355	AYP95_RS05430	AYP96_RS03050	AYP97_RS06840	AYQ00_RS08705	AYP98_RS04385	AYQ01_RS10520	AYP99_RS09150	CYJ77_RS01940	CYJ78_RS06865	CYJ80_RS07930	CYJ79_RS02495	CYJ81_RS05005	CYJ83_RS02370
264	LCRIS_RS03985	HMPREF0506_RS02305	HMPREF0507_RS00960	HMPREF5045_RS00705	HMPREF0508_RS00590	LBKG_RS04940	HMPREF0509_RS02980	HMPREF0891_RS08585	HMPREF9250_RS00875	HMPREF9249_RS05295	LC367_RS02355	FC28_RS06180	AEL95_RS09515	AEL96_RS04790	AEL99_RS02615	HMPREF3209_RS03135	AZI13_RS03545	BAB80_RS04055	B6C82_RS06805	AYP78_RS02800	AYP77_RS04855	AYP79_RS04605	AYP80_RS08235	AYP84_RS04205	AYP82_RS08420	AYP85_RS02120	AYP81_RS05965	AYP83_RS06625	AYP86_RS01545	AYP87_RS00695	AYP89_RS02730	AYP88_RS04140	AYP90_RS08300	AYP91_RS04500	AYP92_RS02700	AYP94_RS09900	AYP95_RS06935	AYP96_RS04210	AYP97_RS05095	AYQ00_RS03960	AYP98_RS00720	AYQ01_RS02205	AYP99_RS08390	CYJ77_RS03450	CYJ78_RS02555	CYJ80_RS03815	CYJ79_RS00695	CYJ81_RS07325	CYJ83_RS02675
265	LCRIS_RS03845	HMPREF0506_RS02165	HMPREF0507_RS01440	HMPREF5045_RS00565	HMPREF0508_RS00450	LBKG_RS05080	HMPREF0509_RS02840	HMPREF0891_RS03135	HMPREF9250_RS01030	HMPREF9249_RS05435	LC367_RS02585	FC28_RS02330	AEL95_RS01985	AEL96_RS01210	AEL99_RS02760	HMPREF3209_RS10630	AZI13_RS03400	BAB80_RS03910	B6C82_RS02270	AYP78_RS02655	AYP77_RS04660	AYP79_RS04750	AYP80_RS08090	AYP84_RS02765	AYP82_RS08565	AYP85_RS00835	AYP81_RS06110	AYP83_RS00290	AYP86_RS01400	AYP87_RS03020	AYP89_RS01670	AYP88_RS03995	AYP90_RS08155	AYP91_RS00920	AYP92_RS05990	AYP94_RS10045	AYP95_RS06790	AYP96_RS04065	AYP97_RS04950	AYQ00_RS04105	AYP98_RS00575	AYQ01_RS02060	AYP99_RS08245	CYJ77_RS01555	CYJ78_RS02700	CYJ80_RS00105	CYJ79_RS00840	CYJ81_RS00795	CYJ83_RS02530
266	LCRIS_RS05120	HMPREF0506_RS06720	HMPREF0507_RS11130	HMPREF5045_RS01870	HMPREF0508_RS03235	LBKG_RS03050	HMPREF0509_RS05890	HMPREF0891_RS06830	HMPREF9250_RS05450	HMPREF9249_RS07220	LC367_RS08630	FC28_RS02785	AEL95_RS06605	AEL96_RS06290	AEL99_RS05545	HMPREF3209_RS02105	AZI13_RS04745	BAB80_RS04305	B6C82_RS03125	AYP78_RS06600	AYP77_RS10275	AYP79_RS09875	AYP80_RS02720	AYP84_RS07070	AYP82_RS05835	AYP85_RS08205	AYP81_RS04980	AYP83_RS06150	AYP86_RS02795	AYP87_RS02450	AYP89_RS02395	AYP88_RS08495	AYP90_RS08840	AYP91_RS01910	AYP92_RS08360	AYP94_RS04320	AYP95_RS05465	AYP96_RS03015	AYP97_RS06805	AYQ00_RS08670	AYP98_RS04350	AYQ01_RS10485	AYP99_RS09185	CYJ77_RS01905	CYJ78_RS06830	CYJ80_RS07965	CYJ79_RS02460	CYJ81_RS05040	CYJ83_RS02405
267	LCRIS_RS00035	HMPREF0506_RS09900	HMPREF0507_RS03480	HMPREF5045_RS05695	HMPREF0508_RS03010	LBKG_RS02320	HMPREF0509_RS07740	HMPREF0891_RS05090	HMPREF9250_RS11445	HMPREF9249_RS10875	LC367_RS00460	FC28_RS01180	AEL95_RS06015	AEL96_RS11355	AEL99_RS03260	HMPREF3209_RS05295	AZI13_RS08190	BAB80_RS05300	B6C82_RS01220	AYP78_RS05405	AYP77_RS10455	AYP79_RS06690	AYP80_RS09780	AYP84_RS01705	AYP82_RS00495	AYP85_RS00260	AYP81_RS03280	AYP83_RS00945	AYP86_RS04815	AYP87_RS04660	AYP89_RS02115	AYP88_RS02045	AYP90_RS00480	AYP91_RS02565	AYP92_RS10170	AYP94_RS01895	AYP95_RS00935	AYP96_RS05045	AYP97_RS06310	AYQ00_RS01835	AYP98_RS06125	AYQ01_RS03915	AYP99_RS02970	CYJ77_RS05595	CYJ78_RS07015	CYJ80_RS10680	CYJ79_RS04680	CYJ81_RS06065	CYJ83_RS04255
268	LCRIS_RS05095	HMPREF0506_RS06695	HMPREF0507_RS11105	HMPREF5045_RS01845	HMPREF0508_RS01750	LBKG_RS03025	HMPREF0509_RS05915	HMPREF0891_RS06855	HMPREF9250_RS05740	HMPREF9249_RS07195	LC367_RS08655	FC28_RS02810	AEL95_RS06580	AEL96_RS05990	AEL99_RS05520	HMPREF3209_RS01790	AZI13_RS04720	BAB80_RS04280	B6C82_RS03100	AYP78_RS06575	AYP77_RS10300	AYP79_RS09900	AYP80_RS02745	AYP84_RS07045	AYP82_RS05810	AYP85_RS08230	AYP81_RS04955	AYP83_RS06175	AYP86_RS02770	AYP87_RS02475	AYP89_RS02420	AYP88_RS08470	AYP90_RS08815	AYP91_RS01935	AYP92_RS08385	AYP94_RS04345	AYP95_RS05440	AYP96_RS03040	AYP97_RS06830	AYQ00_RS08695	AYP98_RS04375	AYQ01_RS10510	AYP99_RS09160	CYJ77_RS01930	CYJ78_RS06855	CYJ80_RS07940	CYJ79_RS02485	CYJ81_RS05015	CYJ83_RS02380
269	LCRIS_RS03550	HMPREF0506_RS01855	HMPREF0507_RS01750	HMPREF5045_RS00205	HMPREF0508_RS00090	LBKG_RS05420	HMPREF0509_RS02490	HMPREF0891_RS01870	HMPREF9250_RS01380	HMPREF9249_RS05800	LC367_RS02885	FC28_RS02945	AEL95_RS01685	AEL96_RS09410	AEL99_RS08260	HMPREF3209_RS04560	AZI13_RS03100	BAB80_RS05865	B6C82_RS03605	AYP78_RS01820	AYP77_RS04335	AYP79_RS05070	AYP80_RS07770	AYP84_RS08755	AYP82_RS08890	AYP85_RS02345	AYP81_RS00635	AYP83_RS08210	AYP86_RS01075	AYP87_RS06760	AYP89_RS07865	AYP88_RS03670	AYP90_RS06715	AYP91_RS01250	AYP92_RS07365	AYP94_RS10365	AYP95_RS06470	AYP96_RS03745	AYP97_RS04630	AYQ00_RS04425	AYP98_RS00255	AYQ01_RS01740	AYP99_RS07925	CYJ77_RS02590	CYJ78_RS04585	CYJ80_RS00425	CYJ79_RS04070	CYJ81_RS01095	CYJ83_RS00090
270	LCRIS_RS03510	HMPREF0506_RS01815	HMPREF0507_RS01790	HMPREF5045_RS00165	HMPREF0508_RS00050	LBKG_RS05460	HMPREF0509_RS02450	HMPREF0891_RS01830	HMPREF9250_RS01420	HMPREF9249_RS05840	LC367_RS02925	FC28_RS02985	AEL95_RS01645	AEL96_RS09450	AEL99_RS08215	HMPREF3209_RS04520	AZI13_RS03060	BAB80_RS05825	B6C82_RS03565	AYP78_RS01860	AYP77_RS04295	AYP79_RS05110	AYP80_RS07730	AYP84_RS08795	AYP82_RS08930	AYP85_RS02385	AYP81_RS00675	AYP83_RS08170	AYP86_RS01035	AYP87_RS06800	AYP89_RS07825	AYP88_RS03630	AYP90_RS06755	AYP91_RS01290	AYP92_RS07405	AYP94_RS10405	AYP95_RS06430	AYP96_RS03705	AYP97_RS04590	AYQ00_RS04465	AYP98_RS00215	AYQ01_RS01700	AYP99_RS07885	CYJ77_RS02630	CYJ78_RS04545	CYJ80_RS00465	CYJ79_RS04110	CYJ81_RS01135	CYJ83_RS00050
271	LCRIS_RS05180	HMPREF0506_RS06780	HMPREF0507_RS11195	HMPREF5045_RS01930	HMPREF0508_RS03295	LBKG_RS03115	HMPREF0509_RS05825	HMPREF0891_RS00055	HMPREF9250_RS05390	HMPREF9249_RS07280	LC367_RS08570	FC28_RS02725	AEL95_RS06665	AEL96_RS06350	AEL99_RS09580	HMPREF3209_RS08800	AZI13_RS04805	BAB80_RS04365	B6C82_RS03185	AYP78_RS06660	AYP77_RS10215	AYP79_RS09815	AYP80_RS02660	AYP84_RS07130	AYP82_RS05895	AYP85_RS08145	AYP81_RS05040	AYP83_RS06090	AYP86_RS02855	AYP87_RS02390	AYP89_RS02335	AYP88_RS08555	AYP90_RS08900	AYP91_RS01850	AYP92_RS08300	AYP94_RS04260	AYP95_RS05525	AYP96_RS02955	AYP97_RS06745	AYQ00_RS08610	AYP98_RS04290	AYQ01_RS10425	AYP99_RS09245	CYJ77_RS07705	CYJ78_RS07990	CYJ80_RS06845	CYJ79_RS02400	CYJ81_RS05100	CYJ83_RS02465
272	LCRIS_RS08150	HMPREF0506_RS08875	HMPREF0507_RS03955	HMPREF5045_RS05270	HMPREF0508_RS10675	LBKG_RS07390	HMPREF0509_RS08800	HMPREF0891_RS00310	HMPREF9250_RS06375	HMPREF9249_RS02565	LC367_RS07340	FC28_RS07055	AEL95_RS09210	AEL96_RS11385	AEL99_RS01435	HMPREF3209_RS06150	AZI13_RS07815	BAB80_RS04510	B6C82_RS07490	AYP78_RS03020	AYP77_RS03480	AYP79_RS08240	AYP80_RS10030	AYP84_RS03580	AYP82_RS03600	AYP85_RS04025	AYP81_RS05325	AYP83_RS00690	AYP86_RS09880	AYP87_RS02250	AYP89_RS04045	AYP88_RS10555	AYP90_RS09010	AYP91_RS05605	AYP92_RS01175	AYP94_RS08025	AYP95_RS04780	AYP96_RS08250	AYP97_RS08145	AYQ00_RS01995	AYP98_RS10170	AYQ01_RS00065	AYP99_RS06720	CYJ77_RS04215	CYJ78_RS01115	CYJ80_RS07355	CYJ79_RS04895	CYJ81_RS03760	CYJ83_RS06795
273	LCRIS_RS04365	HMPREF0506_RS02620	HMPREF0507_RS00280	HMPREF5045_RS01020	HMPREF0508_RS00905	LBKG_RS04630	HMPREF0509_RS03295	HMPREF0891_RS08895	HMPREF9250_RS00565	HMPREF9249_RS04970	LC367_RS01970	FC28_RS01885	AEL95_RS03120	AEL96_RS05105	AEL99_RS07590	HMPREF3209_RS07790	AZI13_RS03975	BAB80_RS06175	B6C82_RS02045	AYP78_RS00180	AYP77_RS07975	AYP79_RS00610	AYP80_RS03840	AYP84_RS04570	AYP82_RS08050	AYP85_RS01355	AYP81_RS05600	AYP83_RS06995	AYP86_RS01915	AYP87_RS00330	AYP89_RS07280	AYP88_RS08875	AYP90_RS04120	AYP91_RS04870	AYP92_RS02335	AYP94_RS05670	AYP95_RS07255	AYP96_RS01995	AYP97_RS10195	AYQ00_RS04995	AYP98_RS08130	AYQ01_RS09865	AYP99_RS02110	CYJ77_RS03130	CYJ78_RS02235	CYJ80_RS03410	CYJ79_RS03315	CYJ81_RS10085	CYJ83_RS01760
274	LCRIS_RS02895	HMPREF0506_RS09545	HMPREF0507_RS11485	HMPREF5045_RS09990	HMPREF0508_RS06840	LBKG_RS11415	HMPREF0509_RS08260	HMPREF0891_RS09655	HMPREF9250_RS02045	HMPREF9249_RS06480	LC367_RS04480	FC28_RS00305	AEL95_RS00720	AEL96_RS08450	AEL99_RS00685	HMPREF3209_RS11820	AZI13_RS02430	BAB80_RS08890	B6C82_RS00105	AYP78_RS05010	AYP77_RS00665	AYP79_RS00070	AYP80_RS05780	AYP84_RS09460	AYP82_RS09285	AYP85_RS05530	AYP81_RS01795	AYP83_RS07245	AYP86_RS00370	AYP87_RS07465	AYP89_RS06430	AYP88_RS09300	AYP90_RS03375	AYP91_RS09410	AYP92_RS05460	AYP94_RS00430	AYP95_RS03175	AYP96_RS00530	AYP97_RS00570	AYQ00_RS03470	AYP98_RS02180	AYQ01_RS01115	AYP99_RS05935	CYJ77_RS00710	CYJ78_RS03050	CYJ80_RS01015	CYJ79_RS09460	CYJ81_RS08825	CYJ83_RS03065
275	LCRIS_RS03575	HMPREF0506_RS01880	HMPREF0507_RS01725	HMPREF5045_RS00230	HMPREF0508_RS00115	LBKG_RS05405	HMPREF0509_RS02515	HMPREF0891_RS01895	HMPREF9250_RS01355	HMPREF9249_RS05775	LC367_RS02860	FC28_RS02920	AEL95_RS01710	AEL96_RS09385	AEL99_RS08285	HMPREF3209_RS04585	AZI13_RS03125	BAB80_RS05890	B6C82_RS03630	AYP78_RS01795	AYP77_RS04360	AYP79_RS05045	AYP80_RS07795	AYP84_RS08730	AYP82_RS08865	AYP85_RS02320	AYP81_RS00610	AYP83_RS08235	AYP86_RS01100	AYP87_RS06735	AYP89_RS07890	AYP88_RS03695	AYP90_RS06690	AYP91_RS01225	AYP92_RS07340	AYP94_RS10340	AYP95_RS06495	AYP96_RS03770	AYP97_RS04655	AYQ00_RS04400	AYP98_RS00280	AYQ01_RS01765	AYP99_RS07950	CYJ77_RS02565	CYJ78_RS04610	CYJ80_RS00400	CYJ79_RS04045	CYJ81_RS01070	CYJ83_RS00115
276	LCRIS_RS00210	HMPREF0506_RS08330	HMPREF0507_RS03800	HMPREF5045_RS05410	HMPREF0508_RS10340	LBKG_RS02055	HMPREF0509_RS07965	HMPREF0891_RS09045	HMPREF9250_RS10895	HMPREF9249_RS11220	LC367_RS00225	FC28_RS07945	AEL95_RS03540	AEL96_RS06975	AEL99_RS08110	HMPREF3209_RS11290	AZI13_RS07980	BAB80_RS02290	B6C82_RS08645	AYP78_RS04580	AYP77_RS07635	AYP79_RS07745	AYP80_RS08670	AYP84_RS04590	AYP82_RS03790	AYP85_RS04765	AYP81_RS04295	AYP83_RS10795	AYP86_RS10325	AYP87_RS08230	AYP89_RS05110	AYP88_RS02410	AYP90_RS10155	AYP91_RS09685	AYP92_RS01390	AYP94_RS03450	AYP95_RS08350	AYP96_RS07855	AYP97_RS10000	AYQ00_RS10445	AYP98_RS01480	AYQ01_RS09300	AYP99_RS03205	CYJ77_RS02450	CYJ78_RS08330	CYJ80_RS06325	CYJ79_RS07110	CYJ81_RS06700	CYJ83_RS07325
277	LCRIS_RS04430	HMPREF0506_RS02690	HMPREF0507_RS00360	HMPREF5045_RS01085	HMPREF0508_RS00970	LBKG_RS04540	HMPREF0509_RS03365	HMPREF0891_RS06600	HMPREF9250_RS00490	HMPREF9249_RS04895	LC367_RS01905	FC28_RS01820	AEL95_RS03055	AEL96_RS03925	AEL99_RS04585	HMPREF3209_RS01550	AZI13_RS04040	BAB80_RS06985	B6C82_RS02110	AYP78_RS00110	AYP77_RS02875	AYP79_RS00545	AYP80_RS03770	AYP84_RS06290	AYP82_RS04015	AYP85_RS01425	AYP81_RS06510	AYP83_RS07955	AYP86_RS08750	AYP87_RS08075	AYP89_RS01850	AYP88_RS06350	AYP90_RS07075	AYP91_RS08015	AYP92_RS02260	AYP94_RS02135	AYP95_RS00390	AYP96_RS01930	AYP97_RS10130	AYQ00_RS04930	AYP98_RS08500	AYQ01_RS09930	AYP99_RS02045	CYJ77_RS02815	CYJ78_RS01305	CYJ80_RS04580	CYJ79_RS05720	CYJ81_RS01585	CYJ83_RS03500
278	LCRIS_RS07670	HMPREF0506_RS00165	HMPREF0507_RS04280	HMPREF5045_RS04900	HMPREF0508_RS10145	LBKG_RS10185	HMPREF0509_RS01740	HMPREF0891_RS02975	HMPREF9250_RS06765	HMPREF9249_RS02930	LC367_RS05430	FC28_RS05295	AEL95_RS01195	AEL96_RS02440	AEL99_RS09810	HMPREF3209_RS06695	AZI13_RS07550	BAB80_RS03605	B6C82_RS06075	AYP78_RS06320	AYP77_RS06745	AYP79_RS07805	AYP80_RS06195	AYP84_RS03895	AYP82_RS04530	AYP85_RS04420	AYP81_RS06680	AYP83_RS05445	AYP86_RS06710	AYP87_RS01935	AYP89_RS04350	AYP88_RS10240	AYP90_RS04715	AYP91_RS09545	AYP92_RS03145	AYP94_RS02905	AYP95_RS07430	AYP96_RS07940	AYP97_RS08455	AYQ00_RS02305	AYP98_RS10480	AYQ01_RS00375	AYP99_RS06410	CYJ77_RS03035	CYJ78_RS05370	CYJ80_RS04965	CYJ79_RS06395	CYJ81_RS03170	CYJ83_RS04615
279	LCRIS_RS08135	HMPREF0506_RS08890	HMPREF0507_RS03970	HMPREF5045_RS05255	HMPREF0508_RS10690	LBKG_RS07405	HMPREF0509_RS08785	HMPREF0891_RS00325	HMPREF9250_RS06390	HMPREF9249_RS02580	LC367_RS07325	FC28_RS07040	AEL95_RS09195	AEL96_RS11400	AEL99_RS01450	HMPREF3209_RS06165	AZI13_RS07800	BAB80_RS04525	B6C82_RS07475	AYP78_RS03005	AYP77_RS03465	AYP79_RS08255	AYP80_RS10015	AYP84_RS03595	AYP82_RS03585	AYP85_RS04010	AYP81_RS05340	AYP83_RS00705	AYP86_RS09895	AYP87_RS02235	AYP89_RS04060	AYP88_RS10540	AYP90_RS09025	AYP91_RS05620	AYP92_RS01160	AYP94_RS08040	AYP95_RS04765	AYP96_RS08235	AYP97_RS08160	AYQ00_RS02010	AYP98_RS10185	AYQ01_RS00080	AYP99_RS06705	CYJ77_RS04230	CYJ78_RS01130	CYJ80_RS07340	CYJ79_RS04910	CYJ81_RS03775	CYJ83_RS06810
280	LCRIS_RS04280	HMPREF0506_RS02535	HMPREF0507_RS00195	HMPREF5045_RS00935	HMPREF0508_RS00820	LBKG_RS04715	HMPREF0509_RS03210	HMPREF0891_RS08810	HMPREF9250_RS00650	HMPREF9249_RS05055	LC367_RS02055	FC28_RS01970	AEL95_RS03205	AEL96_RS05020	AEL99_RS02390	HMPREF3209_RS07875	AZI13_RS03890	BAB80_RS06260	B6C82_RS01960	AYP78_RS00265	AYP77_RS07890	AYP79_RS00695	AYP80_RS03925	AYP84_RS04485	AYP82_RS08135	AYP85_RS01270	AYP81_RS05685	AYP83_RS06910	AYP86_RS01830	AYP87_RS00415	AYP89_RS07365	AYP88_RS01070	AYP90_RS04035	AYP91_RS04785	AYP92_RS02420	AYP94_RS05755	AYP95_RS07170	AYP96_RS02080	AYP97_RS10280	AYQ00_RS05080	AYP98_RS08215	AYQ01_RS09780	AYP99_RS02195	CYJ77_RS03215	CYJ78_RS02320	CYJ80_RS03495	CYJ79_RS03400	CYJ81_RS04865	CYJ83_RS01675
282	LCRIS_RS00765	HMPREF0506_RS00975	HMPREF0507_RS09845	HMPREF5045_RS08040	HMPREF0508_RS10005	LBKG_RS01435	HMPREF0509_RS03890	HMPREF0891_RS08090	HMPREF9250_RS10285	HMPREF9249_RS00425	LC367_RS01505	FC28_RS06410	AEL95_RS00580	AEL96_RS09095	AEL99_RS03510	HMPREF3209_RS11625	AZI13_RS00385	BAB80_RS04605	B6C82_RS04990	AYP78_RS08895	AYP77_RS01860	AYP79_RS04350	AYP80_RS09490	AYP84_RS02020	AYP82_RS04995	AYP85_RS03330	AYP81_RS03110	AYP83_RS05145	AYP86_RS06580	AYP87_RS03870	AYP89_RS04935	AYP88_RS05120	AYP90_RS05475	AYP91_RS02270	AYP92_RS03245	AYP94_RS00815	AYP95_RS00095	AYP96_RS03400	AYP97_RS09065	AYQ00_RS00265	AYP98_RS06420	AYQ01_RS08960	AYP99_RS04615	CYJ77_RS06200	CYJ78_RS08910	CYJ80_RS03335	CYJ79_RS03580	CYJ81_RS00520	CYJ83_RS06405
283	LCRIS_RS02180	HMPREF0506_RS07945	HMPREF0507_RS08260	HMPREF5045_RS09525	HMPREF0508_RS09235	LBKG_RS06195	HMPREF0509_RS07430	HMPREF0891_RS04720	HMPREF9250_RS02510	HMPREF9249_RS01970	LC367_RS08805	FC28_RS08005	AEL95_RS05550	AEL96_RS09515	AEL99_RS09385	HMPREF3209_RS07130	AZI13_RS01775	BAB80_RS00330	B6C82_RS08580	AYP78_RS04450	AYP77_RS01035	AYP79_RS02845	AYP80_RS01730	AYP84_RS00900	AYP82_RS06550	AYP85_RS09645	AYP81_RS07975	AYP83_RS03255	AYP86_RS09355	AYP87_RS10420	AYP89_RS09075	AYP88_RS02510	AYP90_RS01280	AYP91_RS07430	AYP92_RS00020	AYP94_RS09325	AYP95_RS04100	AYP96_RS04395	AYP97_RS02135	AYQ00_RS03380	AYP98_RS07470	AYQ01_RS02850	AYP99_RS04545	CYJ77_RS08720	CYJ78_RS09560	CYJ80_RS07195	CYJ79_RS01740	CYJ81_RS04235	CYJ83_RS09055
284	LCRIS_RS06850	HMPREF0506_RS04440	HMPREF0507_RS05340	HMPREF5045_RS04040	HMPREF0508_RS05000	LBKG_RS08620	HMPREF0509_RS00790	HMPREF0891_RS01490	HMPREF9250_RS03405	HMPREF9249_RS09575	LC367_RS08120	FC28_RS05820	AEL95_RS04755	AEL96_RS00910	AEL99_RS00425	HMPREF3209_RS00600	AZI13_RS06555	BAB80_RS08490	B6C82_RS06560	AYP78_RS00500	AYP77_RS02620	AYP79_RS03035	AYP80_RS05580	AYP84_RS01530	AYP82_RS02490	AYP85_RS05355	AYP81_RS09455	AYP83_RS01790	AYP86_RS04495	AYP87_RS05785	AYP89_RS08225	AYP88_RS00220	AYP90_RS04645	AYP91_RS03450	AYP92_RS04680	AYP94_RS05420	AYP95_RS02080	AYP96_RS01040	AYP97_RS01010	AYQ00_RS02810	AYP98_RS02890	AYQ01_RS07330	AYP99_RS03710	CYJ77_RS00595	CYJ78_RS00595	CYJ80_RS01680	CYJ79_RS09505	CYJ81_RS06915	CYJ83_RS04945
285	LCRIS_RS05375	HMPREF0506_RS06935	HMPREF0507_RS11385	HMPREF5045_RS02360	HMPREF0508_RS03445	LBKG_RS03295	HMPREF0509_RS05705	HMPREF0891_RS02125	HMPREF9250_RS05215	HMPREF9249_RS07455	LC367_RS08770	FC28_RS09010	AEL95_RS10820	AEL96_RS04180	AEL99_RS04010	HMPREF3209_RS08255	AZI13_RS05010	BAB80_RS10225	B6C82_RS09415	AYP78_RS03445	AYP77_RS09295	AYP79_RS05270	AYP80_RS07345	AYP84_RS07450	AYP82_RS06755	AYP85_RS06285	AYP81_RS07420	AYP83_RS07555	AYP86_RS05600	AYP87_RS06505	AYP89_RS07680	AYP88_RS06575	AYP90_RS04795	AYP91_RS04950	AYP92_RS08110	AYP94_RS09635	AYP95_RS08495	AYP96_RS05550	AYP97_RS05965	AYQ00_RS10125	AYP98_RS06850	AYQ01_RS08740	AYP99_RS03870	CYJ77_RS06430	CYJ78_RS07700	CYJ80_RS07040	CYJ79_RS07020	CYJ81_RS09435	CYJ83_RS04540
286	LCRIS_RS03890	HMPREF0506_RS02210	HMPREF0507_RS01065	HMPREF5045_RS00610	HMPREF0508_RS00495	LBKG_RS05035	HMPREF0509_RS02885	HMPREF0891_RS08490	HMPREF9250_RS00975	HMPREF9249_RS05390	LC367_RS02490	FC28_RS08640	AEL95_RS06415	AEL96_RS04695	AEL99_RS02710	HMPREF3209_RS10340	AZI13_RS03450	BAB80_RS03960	B6C82_RS09155	AYP78_RS02705	AYP77_RS04710	AYP79_RS04700	AYP80_RS08140	AYP84_RS02815	AYP82_RS08515	AYP85_RS02215	AYP81_RS06060	AYP83_RS10015	AYP86_RS01450	AYP87_RS03070	AYP89_RS01720	AYP88_RS04045	AYP90_RS08205	AYP91_RS00870	AYP92_RS05940	AYP94_RS09995	AYP95_RS06840	AYP96_RS04115	AYP97_RS05000	AYQ00_RS04055	AYP98_RS00625	AYQ01_RS02110	AYP99_RS08295	CYJ77_RS01605	CYJ78_RS02650	CYJ80_RS00055	CYJ79_RS00790	CYJ81_RS00745	CYJ83_RS02580
287	LCRIS_RS00385	HMPREF0506_RS07780	HMPREF0507_RS10215	HMPREF5045_RS07720	HMPREF0508_RS11025	LBKG_RS01795	HMPREF0509_RS03530	HMPREF0891_RS01330	HMPREF9250_RS10645	HMPREF9249_RS00080	LC367_RS01830	FC28_RS03670	AEL95_RS06805	AEL96_RS06540	AEL99_RS02270	HMPREF3209_RS10405	AZI13_RS00060	BAB80_RS09440	B6C82_RS04505	AYP78_RS07370	AYP77_RS02195	AYP79_RS05640	AYP80_RS03455	AYP84_RS02220	AYP82_RS03245	AYP85_RS02995	AYP81_RS01875	AYP83_RS04795	AYP86_RS09070	AYP87_RS00265	AYP89_RS01365	AYP88_RS05400	AYP90_RS02285	AYP91_RS08900	AYP92_RS03620	AYP94_RS00300	AYP95_RS02620	AYP96_RS07430	AYP97_RS08860	AYQ00_RS08155	AYP98_RS04475	AYQ01_RS06665	AYP99_RS03085	CYJ77_RS08800	CYJ78_RS10075	CYJ80_RS02990	CYJ79_RS07550	CYJ81_RS05945	CYJ83_RS08480
288	LCRIS_RS04900	HMPREF0506_RS07120	HMPREF0507_RS10885	HMPREF5045_RS01635	HMPREF0508_RS01540	LBKG_RS02805	HMPREF0509_RS06115	HMPREF0891_RS03530	HMPREF9250_RS05965	HMPREF9249_RS06995	LC367_RS06405	FC28_RS05165	AEL95_RS10425	AEL96_RS10970	AEL99_RS06825	HMPREF3209_RS05605	AZI13_RS04525	BAB80_RS09320	B6C82_RS05945	AYP78_RS01385	AYP77_RS06130	AYP79_RS10105	AYP80_RS02950	AYP84_RS03155	AYP82_RS05610	AYP85_RS09880	AYP81_RS04755	AYP83_RS08710	AYP86_RS02570	AYP87_RS07775	AYP89_RS04655	AYP88_RS06780	AYP90_RS07690	AYP91_RS02000	AYP92_RS01930	AYP94_RS04550	AYP95_RS05235	AYP96_RS03125	AYP97_RS09745	AYQ00_RS06325	AYP98_RS02415	AYQ01_RS03200	AYP99_RS05160	CYJ77_RS06090	CYJ78_RS07580	CYJ80_RS05265	CYJ79_RS05860	CYJ81_RS05595	CYJ83_RS03180
289	LCRIS_RS05310	HMPREF0506_RS06865	HMPREF0507_RS11315	HMPREF5045_RS02285	HMPREF0508_RS03375	LBKG_RS03225	HMPREF0509_RS05775	HMPREF0891_RS02055	HMPREF9250_RS05285	HMPREF9249_RS07380	LC367_RS07560	FC28_RS09085	AEL95_RS00455	AEL96_RS04250	AEL99_RS04080	HMPREF3209_RS08185	AZI13_RS04945	BAB80_RS10160	B6C82_RS09630	AYP78_RS03505	AYP77_RS09235	AYP79_RS05330	AYP80_RS07285	AYP84_RS07510	AYP82_RS06815	AYP85_RS06225	AYP81_RS07360	AYP83_RS07495	AYP86_RS05540	AYP87_RS06445	AYP89_RS07620	AYP88_RS06515	AYP90_RS04855	AYP91_RS05010	AYP92_RS08170	AYP94_RS09575	AYP95_RS08555	AYP96_RS05610	AYP97_RS06025	AYQ00_RS10185	AYP98_RS06790	AYQ01_RS08800	AYP99_RS03810	CYJ77_RS06360	CYJ78_RS07630	CYJ80_RS06980	CYJ79_RS06960	CYJ81_RS08715	CYJ83_RS04470
290	LCRIS_RS02030	HMPREF0506_RS08105	HMPREF0507_RS08445	HMPREF5045_RS09375	HMPREF0508_RS09385	LBKG_RS06360	HMPREF0509_RS07265	HMPREF0891_RS08145	HMPREF9250_RS02675	HMPREF9249_RS01795	LC367_RS08955	FC28_RS04285	AEL95_RS05705	AEL96_RS00120	AEL99_RS06090	HMPREF3209_RS01425	AZI13_RS01625	BAB80_RS00480	B6C82_RS05485	AYP78_RS04315	AYP77_RS01170	AYP79_RS02710	AYP80_RS01595	AYP84_RS00765	AYP82_RS06415	AYP85_RS09510	AYP81_RS08110	AYP83_RS03120	AYP86_RS09490	AYP87_RS10285	AYP89_RS09210	AYP88_RS02645	AYP90_RS01145	AYP91_RS07295	AYP92_RS00155	AYP94_RS09190	AYP95_RS03965	AYP96_RS04530	AYP97_RS02000	AYQ00_RS03245	AYP98_RS07335	AYQ01_RS02715	AYP99_RS04410	CYJ77_RS03920	CYJ78_RS05965	CYJ80_RS07060	CYJ79_RS01890	CYJ81_RS04385	CYJ83_RS05110
291	LCRIS_RS00180	HMPREF0506_RS08350	HMPREF0507_RS03780	HMPREF5045_RS05430	HMPREF0508_RS10360	LBKG_RS02075	HMPREF0509_RS07945	HMPREF0891_RS09065	HMPREF9250_RS10915	HMPREF9249_RS11170	LC367_RS00245	FC28_RS07925	AEL95_RS03510	AEL96_RS06955	AEL99_RS08090	HMPREF3209_RS11310	AZI13_RS08000	BAB80_RS02270	B6C82_RS08625	AYP78_RS09285	AYP77_RS08355	AYP79_RS00905	AYP80_RS04335	AYP84_RS06160	AYP82_RS03860	AYP85_RS03695	AYP81_RS04225	AYP83_RS10725	AYP86_RS10255	AYP87_RS05280	AYP89_RS03115	AYP88_RS02340	AYP90_RS06285	AYP91_RS09810	AYP92_RS01460	AYP94_RS03400	AYP95_RS08300	AYP96_RS05810	AYP97_RS05445	AYQ00_RS04710	AYP98_RS05130	AYQ01_RS04855	AYP99_RS10005	CYJ77_RS02430	CYJ78_RS08350	CYJ80_RS06305	CYJ79_RS07130	CYJ81_RS06720	CYJ83_RS07345
292	LCRIS_RS01980	HMPREF0506_RS08155	HMPREF0507_RS08500	HMPREF5045_RS09325	HMPREF0508_RS09435	LBKG_RS06415	HMPREF0509_RS07215	HMPREF0891_RS00905	HMPREF9250_RS02730	HMPREF9249_RS01740	LC367_RS09025	FC28_RS05770	AEL95_RS05755	AEL96_RS11115	AEL99_RS01305	HMPREF3209_RS06860	AZI13_RS01575	BAB80_RS00545	B6C82_RS06445	AYP78_RS04265	AYP77_RS01220	AYP79_RS02660	AYP80_RS01545	AYP84_RS00715	AYP82_RS06365	AYP85_RS09460	AYP81_RS08160	AYP83_RS03070	AYP86_RS09540	AYP87_RS10235	AYP89_RS06990	AYP88_RS02695	AYP90_RS01095	AYP91_RS07245	AYP92_RS00205	AYP94_RS06285	AYP95_RS07370	AYP96_RS04580	AYP97_RS01950	AYQ00_RS03195	AYP98_RS07285	AYQ01_RS02665	AYP99_RS04360	CYJ77_RS04190	CYJ78_RS03915	CYJ80_RS09975	CYJ79_RS01960	CYJ81_RS04455	CYJ83_RS09945
293	LCRIS_RS03530	HMPREF0506_RS01835	HMPREF0507_RS01770	HMPREF5045_RS00185	HMPREF0508_RS00070	LBKG_RS05440	HMPREF0509_RS02470	HMPREF0891_RS01850	HMPREF9250_RS01400	HMPREF9249_RS05820	LC367_RS02905	FC28_RS02965	AEL95_RS01665	AEL96_RS09430	AEL99_RS08235	HMPREF3209_RS04540	AZI13_RS03080	BAB80_RS05845	B6C82_RS03585	AYP78_RS01840	AYP77_RS04315	AYP79_RS05090	AYP80_RS07750	AYP84_RS08775	AYP82_RS08910	AYP85_RS02365	AYP81_RS00655	AYP83_RS08190	AYP86_RS01055	AYP87_RS06780	AYP89_RS07845	AYP88_RS03650	AYP90_RS06735	AYP91_RS01270	AYP92_RS07385	AYP94_RS10385	AYP95_RS06450	AYP96_RS03725	AYP97_RS04610	AYQ00_RS04445	AYP98_RS00235	AYQ01_RS01720	AYP99_RS07905	CYJ77_RS02610	CYJ78_RS04565	CYJ80_RS00445	CYJ79_RS04090	CYJ81_RS01115	CYJ83_RS00070
294	LCRIS_RS04530	HMPREF0506_RS02790	HMPREF0507_RS00460	HMPREF5045_RS01185	HMPREF0508_RS01070	LBKG_RS08245	HMPREF0509_RS03455	HMPREF0891_RS09310	HMPREF9250_RS00390	HMPREF9249_RS04785	LC367_RS05100	FC28_RS04700	AEL95_RS02955	AEL96_RS03825	AEL99_RS07160	HMPREF3209_RS01650	AZI13_RS04140	BAB80_RS08200	B6C82_RS04710	AYP78_RS09750	AYP77_RS10810	AYP79_RS09765	AYP80_RS09935	AYP84_RS08665	AYP82_RS04125	AYP85_RS01530	AYP81_RS06405	AYP83_RS08060	AYP86_RS08860	AYP87_RS08570	AYP89_RS07555	AYP88_RS06455	AYP90_RS05840	AYP91_RS07910	AYP92_RS02155	AYP94_RS08760	AYP95_RS05880	AYP96_RS01820	AYP97_RS07420	AYQ00_RS07460	AYP98_RS09485	AYQ01_RS10040	AYP99_RS01935	CYJ77_RS02915	CYJ78_RS01405	CYJ80_RS04680	CYJ79_RS07960	CYJ81_RS01685	CYJ83_RS03600
295	LCRIS_RS06360	HMPREF0506_RS03965	HMPREF0507_RS05855	HMPREF5045_RS03235	HMPREF0508_RS06140	LBKG_RS08135	HMPREF0509_RS00285	HMPREF0891_RS06480	HMPREF9250_RS03915	HMPREF9249_RS08795	LC367_RS07970	FC28_RS02570	AEL95_RS05465	AEL96_RS02710	AEL99_RS07295	HMPREF3209_RS04375	AZI13_RS06035	BAB80_RS03255	B6C82_RS02625	AYP78_RS01010	AYP77_RS07185	AYP79_RS03545	AYP80_RS05070	AYP84_RS01010	AYP82_RS01970	AYP85_RS02515	AYP81_RS08935	AYP83_RS02310	AYP86_RS03975	AYP87_RS06305	AYP89_RS03445	AYP88_RS00740	AYP90_RS02430	AYP91_RS08165	AYP92_RS05200	AYP94_RS02830	AYP95_RS08635	AYP96_RS10340	AYP97_RS09265	AYQ00_RS05500	AYP98_RS05225	AYQ01_RS08590	AYP99_RS00725	CYJ77_RS00475	CYJ78_RS02795	CYJ80_RS08930	CYJ79_RS03010	CYJ81_RS02055	CYJ83_RS01855
296	LCRIS_RS06840	HMPREF0506_RS04430	HMPREF0507_RS05350	HMPREF5045_RS04030	HMPREF0508_RS04990	LBKG_RS08630	HMPREF0509_RS00780	HMPREF0891_RS01500	HMPREF9250_RS03415	HMPREF9249_RS09565	LC367_RS08130	FC28_RS05830	AEL95_RS04745	AEL96_RS00900	AEL99_RS00415	HMPREF3209_RS00610	AZI13_RS06545	BAB80_RS08480	B6C82_RS06550	AYP78_RS00510	AYP77_RS02630	AYP79_RS03045	AYP80_RS05570	AYP84_RS01520	AYP82_RS02480	AYP85_RS05345	AYP81_RS09445	AYP83_RS01800	AYP86_RS04485	AYP87_RS05795	AYP89_RS08235	AYP88_RS00230	AYP90_RS04655	AYP91_RS03460	AYP92_RS04690	AYP94_RS05410	AYP95_RS02070	AYP96_RS01030	AYP97_RS01020	AYQ00_RS02800	AYP98_RS02880	AYQ01_RS07340	AYP99_RS03700	CYJ77_RS00585	CYJ78_RS00585	CYJ80_RS01670	CYJ79_RS09515	CYJ81_RS06925	CYJ83_RS04955
297	LCRIS_RS09125	HMPREF0506_RS09690	HMPREF0507_RS02365	HMPREF5045_RS06695	HMPREF0508_RS01975	LBKG_RS01220	HMPREF0509_RS04105	HMPREF0891_RS04220	HMPREF9250_RS08255	HMPREF9249_RS03915	LC367_RS03390	FC28_RS03535	AEL95_RS07700	AEL96_RS04645	AEL99_RS05610	HMPREF3209_RS00970	AZI13_RS09140	BAB80_RS08675	B6C82_RS04360	AYP78_RS02310	AYP77_RS09765	AYP79_RS01375	AYP80_RS00260	AYP84_RS10205	AYP82_RS01150	AYP85_RS07610	AYP81_RS09910	AYP83_RS02775	AYP86_RS03180	AYP87_RS01740	AYP89_RS00410	AYP88_RS04570	AYP90_RS07165	AYP91_RS06015	AYP92_RS06905	AYP94_RS03050	AYP95_RS04565	AYP96_RS02660	AYP97_RS03025	AYQ00_RS09230	AYP98_RS01045	AYQ01_RS05580	AYP99_RS00415	CYJ77_RS03775	CYJ78_RS06240	CYJ80_RS10365	CYJ79_RS02195	CYJ81_RS02800	CYJ83_RS07820
298	LCRIS_RS03050	HMPREF0506_RS09050	HMPREF0507_RS11970	HMPREF5045_RS09810	HMPREF0508_RS07000	LBKG_RS11110	HMPREF0509_RS01995	HMPREF0891_RS08335	HMPREF9250_RS01875	HMPREF9249_RS06305	LC367_RS04240	FC28_RS05510	AEL95_RS10675	AEL96_RS04130	AEL99_RS04720	HMPREF3209_RS02745	AZI13_RS02630	BAB80_RS07790	B6C82_RS06155	AYP78_RS06910	AYP77_RS00445	AYP79_RS06480	AYP80_RS06845	AYP84_RS09240	AYP82_RS09505	AYP85_RS01740	AYP81_RS01120	AYP83_RS07815	AYP86_RS00590	AYP87_RS07245	AYP89_RS06650	AYP88_RS09520	AYP90_RS03595	AYP91_RS06480	AYP92_RS04080	AYP94_RS03740	AYP95_RS00690	AYP96_RS08880	AYP97_RS06435	AYQ00_RS09975	AYP98_RS07745	AYQ01_RS04585	AYP99_RS08790	CYJ77_RS02205	CYJ78_RS04920	CYJ80_RS01170	CYJ79_RS09960	CYJ81_RS07860	CYJ83_RS06130
299	LCRIS_RS04910	HMPREF0506_RS07130	HMPREF0507_RS10895	HMPREF5045_RS01645	HMPREF0508_RS01550	LBKG_RS02815	HMPREF0509_RS06105	HMPREF0891_RS03520	HMPREF9250_RS05955	HMPREF9249_RS07005	LC367_RS06725	FC28_RS05155	AEL95_RS10435	AEL96_RS10960	AEL99_RS06815	HMPREF3209_RS05595	AZI13_RS04535	BAB80_RS09285	B6C82_RS05935	AYP78_RS01395	AYP77_RS06120	AYP79_RS10095	AYP80_RS02940	AYP84_RS03145	AYP82_RS05620	AYP85_RS09890	AYP81_RS04765	AYP83_RS08720	AYP86_RS02580	AYP87_RS07765	AYP89_RS04645	AYP88_RS06790	AYP90_RS07700	AYP91_RS02010	AYP92_RS01940	AYP94_RS04540	AYP95_RS05245	AYP96_RS03135	AYP97_RS09755	AYQ00_RS06335	AYP98_RS02405	AYQ01_RS03210	AYP99_RS05150	CYJ77_RS06080	CYJ78_RS07570	CYJ80_RS05255	CYJ79_RS05895	CYJ81_RS09065	CYJ83_RS03190
300	LCRIS_RS08810	HMPREF0506_RS00415	HMPREF0507_RS08080	HMPREF5045_RS07050	HMPREF0508_RS08950	LBKG_RS00835	HMPREF0509_RS04505	HMPREF0891_RS03345	HMPREF9250_RS08625	HMPREF9249_RS04280	LC367_RS03605	FC28_RS01680	AEL95_RS00135	AEL96_RS07785	AEL99_RS00635	HMPREF3209_RS11490	AZI13_RS09420	BAB80_RS07965	B6C82_RS01720	AYP78_RS02070	AYP77_RS09530	AYP79_RS01615	AYP80_RS00020	AYP84_RS10430	AYP82_RS01385	AYP85_RS06655	AYP81_RS10135	AYP83_RS02535	AYP86_RS03415	AYP87_RS01515	AYP89_RS00635	AYP88_RS04335	AYP90_RS00650	AYP91_RS05775	AYP92_RS06675	AYP94_RS03290	AYP95_RS04325	AYP96_RS02425	AYP97_RS02790	AYQ00_RS08995	AYP98_RS01280	AYQ01_RS05815	AYP99_RS00180	CYJ77_RS04765	CYJ78_RS02145	CYJ80_RS06725	CYJ79_RS09195	CYJ81_RS07610	CYJ83_RS05675
301	LCRIS_RS04970	HMPREF0506_RS07190	HMPREF0507_RS10955	HMPREF5045_RS01705	HMPREF0508_RS01610	LBKG_RS02880	HMPREF0509_RS06045	HMPREF0891_RS06995	HMPREF9250_RS05885	HMPREF9249_RS07065	LC367_RS06785	FC28_RS05095	AEL95_RS10500	AEL96_RS10900	AEL99_RS05380	HMPREF3209_RS05535	AZI13_RS04595	BAB80_RS09225	B6C82_RS05875	AYP78_RS01455	AYP77_RS06060	AYP79_RS10035	AYP80_RS02880	AYP84_RS03085	AYP82_RS05680	AYP85_RS09950	AYP81_RS04825	AYP83_RS09600	AYP86_RS02640	AYP87_RS07705	AYP89_RS04585	AYP88_RS06850	AYP90_RS07760	AYP91_RS02070	AYP92_RS02000	AYP94_RS04480	AYP95_RS05305	AYP96_RS03195	AYP97_RS09815	AYQ00_RS06395	AYP98_RS02345	AYQ01_RS03270	AYP99_RS05090	CYJ77_RS02080	CYJ78_RS08870	CYJ80_RS05195	CYJ79_RS05955	CYJ81_RS08470	CYJ83_RS03250
302	LCRIS_RS04060	HMPREF0506_RS02390	HMPREF0507_RS00875	HMPREF5045_RS00790	HMPREF0508_RS00675	LBKG_RS04860	HMPREF0509_RS03065	HMPREF0891_RS08665	HMPREF9250_RS00795	HMPREF9249_RS05205	LC367_RS02270	FC28_RS07310	AEL95_RS09440	AEL96_RS04875	AEL99_RS02535	HMPREF3209_RS03220	AZI13_RS03625	BAB80_RS04135	B6C82_RS07775	AYP78_RS02915	AYP77_RS04940	AYP79_RS04490	AYP80_RS08350	AYP84_RS04290	AYP82_RS08335	AYP85_RS01120	AYP81_RS05880	AYP83_RS06710	AYP86_RS01630	AYP87_RS00610	AYP89_RS02645	AYP88_RS04225	AYP90_RS08385	AYP91_RS04585	AYP92_RS02615	AYP94_RS09815	AYP95_RS07020	AYP96_RS04295	AYP97_RS05180	AYQ00_RS03875	AYP98_RS00805	AYQ01_RS02290	AYP99_RS08475	CYJ77_RS03365	CYJ78_RS02470	CYJ80_RS03720	CYJ79_RS00610	CYJ81_RS07240	CYJ83_RS01525
303	LCRIS_RS10030	HMPREF0506_RS08775	HMPREF0507_RS03395	HMPREF5045_RS05770	HMPREF0508_RS02935	LBKG_RS09635	HMPREF0509_RS07650	HMPREF0891_RS05015	HMPREF9250_RS11365	HMPREF9249_RS10795	LC367_RS00530	FC28_RS01255	AEL95_RS06090	AEL96_RS09215	AEL99_RS03335	HMPREF3209_RS09790	AZI13_RS08265	BAB80_RS05230	B6C82_RS01295	AYP78_RS05480	AYP77_RS10530	AYP79_RS06615	AYP80_RS09855	AYP84_RS01780	AYP82_RS00570	AYP85_RS00180	AYP81_RS03355	AYP83_RS00870	AYP86_RS04890	AYP87_RS04585	AYP89_RS02190	AYP88_RS01970	AYP90_RS00405	AYP91_RS02490	AYP92_RS10095	AYP94_RS01820	AYP95_RS01010	AYP96_RS05120	AYP97_RS06235	AYQ00_RS01910	AYP98_RS06050	AYQ01_RS03840	AYP99_RS02895	CYJ77_RS09295	CYJ78_RS11145	CYJ80_RS09625	CYJ79_RS04755	CYJ81_RS06140	CYJ83_RS06345
304	LCRIS_RS02160	HMPREF0506_RS07965	HMPREF0507_RS08280	HMPREF5045_RS09505	HMPREF0508_RS09255	LBKG_RS06215	HMPREF0509_RS07410	HMPREF0891_RS04700	HMPREF9250_RS02530	HMPREF9249_RS01950	LC367_RS08825	FC28_RS07985	AEL95_RS05570	AEL96_RS09535	AEL99_RS09405	HMPREF3209_RS07150	AZI13_RS01755	BAB80_RS00350	B6C82_RS08560	AYP78_RS04430	AYP77_RS01055	AYP79_RS02825	AYP80_RS01710	AYP84_RS00880	AYP82_RS06530	AYP85_RS09625	AYP81_RS07995	AYP83_RS03235	AYP86_RS09375	AYP87_RS10400	AYP89_RS09095	AYP88_RS02530	AYP90_RS01260	AYP91_RS07410	AYP92_RS00040	AYP94_RS09305	AYP95_RS04080	AYP96_RS04415	AYP97_RS02115	AYQ00_RS03360	AYP98_RS07450	AYQ01_RS02830	AYP99_RS04525	CYJ77_RS08740	CYJ78_RS09540	CYJ80_RS07175	CYJ79_RS01760	CYJ81_RS04255	CYJ83_RS09035
305	LCRIS_RS04245	HMPREF0506_RS02500	HMPREF0507_RS00160	HMPREF5045_RS00900	HMPREF0508_RS00785	LBKG_RS04750	HMPREF0509_RS03175	HMPREF0891_RS08775	HMPREF9250_RS00685	HMPREF9249_RS05090	LC367_RS02090	FC28_RS02005	AEL95_RS03240	AEL96_RS04985	AEL99_RS02425	HMPREF3209_RS07910	AZI13_RS03855	BAB80_RS06295	B6C82_RS01925	AYP78_RS00300	AYP77_RS07855	AYP79_RS00730	AYP80_RS03960	AYP84_RS04450	AYP82_RS08170	AYP85_RS01235	AYP81_RS05720	AYP83_RS06875	AYP86_RS01795	AYP87_RS00450	AYP89_RS07400	AYP88_RS01105	AYP90_RS04000	AYP91_RS04750	AYP92_RS02455	AYP94_RS05790	AYP95_RS07135	AYP96_RS02115	AYP97_RS10315	AYQ00_RS05115	AYP98_RS08250	AYQ01_RS09745	AYP99_RS02230	CYJ77_RS03250	CYJ78_RS02355	CYJ80_RS03530	CYJ79_RS03435	CYJ81_RS04830	CYJ83_RS01640
306	LCRIS_RS04330	HMPREF0506_RS02585	HMPREF0507_RS00245	HMPREF5045_RS00985	HMPREF0508_RS00870	LBKG_RS04665	HMPREF0509_RS03260	HMPREF0891_RS08860	HMPREF9250_RS00600	HMPREF9249_RS05005	LC367_RS02005	FC28_RS01920	AEL95_RS03155	AEL96_RS05070	AEL99_RS02340	HMPREF3209_RS07825	AZI13_RS03940	BAB80_RS06210	B6C82_RS02010	AYP78_RS00215	AYP77_RS07940	AYP79_RS00645	AYP80_RS03875	AYP84_RS04535	AYP82_RS08085	AYP85_RS01320	AYP81_RS05635	AYP83_RS06960	AYP86_RS01880	AYP87_RS00365	AYP89_RS07315	AYP88_RS01020	AYP90_RS04085	AYP91_RS04835	AYP92_RS02370	AYP94_RS05705	AYP95_RS07220	AYP96_RS02030	AYP97_RS10230	AYQ00_RS05030	AYP98_RS08165	AYQ01_RS09830	AYP99_RS02145	CYJ77_RS03165	CYJ78_RS02270	CYJ80_RS03445	CYJ79_RS03350	CYJ81_RS04915	CYJ83_RS01725
307	LCRIS_RS06315	HMPREF0506_RS03920	HMPREF0507_RS05900	HMPREF5045_RS03190	HMPREF0508_RS06095	LBKG_RS08090	HMPREF0509_RS00240	HMPREF0891_RS06525	HMPREF9250_RS03960	HMPREF9249_RS08750	LC367_RS08015	FC28_RS02525	AEL95_RS05420	AEL96_RS02755	AEL99_RS07250	HMPREF3209_RS04325	AZI13_RS05990	BAB80_RS03210	B6C82_RS02580	AYP78_RS01055	AYP77_RS07140	AYP79_RS03590	AYP80_RS05025	AYP84_RS00965	AYP82_RS01925	AYP85_RS02560	AYP81_RS08890	AYP83_RS02355	AYP86_RS03930	AYP87_RS06350	AYP89_RS03400	AYP88_RS00785	AYP90_RS02385	AYP91_RS08210	AYP92_RS05245	AYP94_RS02785	AYP95_RS08680	AYP96_RS10385	AYP97_RS09310	AYQ00_RS05455	AYP98_RS05270	AYQ01_RS08545	AYP99_RS00680	CYJ77_RS00430	CYJ78_RS02750	CYJ80_RS10760	CYJ79_RS02965	CYJ81_RS02100	CYJ83_RS01810
308	LCRIS_RS04200	HMPREF0506_RS02455	HMPREF0507_RS00115	HMPREF5045_RS00855	HMPREF0508_RS00740	LBKG_RS04795	HMPREF0509_RS03130	HMPREF0891_RS08730	HMPREF9250_RS00730	HMPREF9249_RS05140	LC367_RS02135	FC28_RS02050	AEL95_RS09355	AEL96_RS04940	AEL99_RS02470	HMPREF3209_RS07955	AZI13_RS03810	BAB80_RS06340	B6C82_RS01875	AYP78_RS00350	AYP77_RS07805	AYP79_RS00780	AYP80_RS04010	AYP84_RS04400	AYP82_RS08220	AYP85_RS01185	AYP81_RS05770	AYP83_RS06825	AYP86_RS01745	AYP87_RS00500	AYP89_RS07450	AYP88_RS01155	AYP90_RS03950	AYP91_RS04700	AYP92_RS02505	AYP94_RS05840	AYP95_RS07085	AYP96_RS02165	AYP97_RS10365	AYQ00_RS05165	AYP98_RS08300	AYQ01_RS09695	AYP99_RS02280	CYJ77_RS03300	CYJ78_RS02405	CYJ80_RS03580	CYJ79_RS03485	CYJ81_RS04780	CYJ83_RS01590
309	LCRIS_RS02020	HMPREF0506_RS08115	HMPREF0507_RS08455	HMPREF5045_RS09365	HMPREF0508_RS09395	LBKG_RS06370	HMPREF0509_RS07255	HMPREF0891_RS08135	HMPREF9250_RS02685	HMPREF9249_RS01785	LC367_RS08965	FC28_RS04295	AEL95_RS05715	AEL96_RS00130	AEL99_RS06080	HMPREF3209_RS01415	AZI13_RS01615	BAB80_RS00490	B6C82_RS05495	AYP78_RS04305	AYP77_RS01180	AYP79_RS02700	AYP80_RS01585	AYP84_RS00755	AYP82_RS06405	AYP85_RS09500	AYP81_RS08120	AYP83_RS03110	AYP86_RS09500	AYP87_RS10275	AYP89_RS09220	AYP88_RS02655	AYP90_RS01135	AYP91_RS07285	AYP92_RS00165	AYP94_RS09180	AYP95_RS03955	AYP96_RS04540	AYP97_RS01990	AYQ00_RS03235	AYP98_RS07325	AYQ01_RS02705	AYP99_RS04400	CYJ77_RS03910	CYJ78_RS05975	CYJ80_RS09935	CYJ79_RS01900	CYJ81_RS04395	CYJ83_RS05100
310	LCRIS_RS03830	HMPREF0506_RS02150	HMPREF0507_RS01455	HMPREF5045_RS00550	HMPREF0508_RS00435	LBKG_RS05095	HMPREF0509_RS02825	HMPREF0891_RS03120	HMPREF9250_RS01045	HMPREF9249_RS05450	LC367_RS02600	FC28_RS02315	AEL95_RS01970	AEL96_RS01195	AEL99_RS02775	HMPREF3209_RS10615	AZI13_RS03385	BAB80_RS03895	B6C82_RS02285	AYP78_RS02640	AYP77_RS04645	AYP79_RS04765	AYP80_RS08075	AYP84_RS02750	AYP82_RS08580	AYP85_RS00850	AYP81_RS06125	AYP83_RS00275	AYP86_RS01385	AYP87_RS03005	AYP89_RS01655	AYP88_RS03980	AYP90_RS08140	AYP91_RS00935	AYP92_RS06005	AYP94_RS10060	AYP95_RS06775	AYP96_RS04050	AYP97_RS04935	AYQ00_RS04120	AYP98_RS00560	AYQ01_RS02045	AYP99_RS08230	CYJ77_RS01540	CYJ78_RS02715	CYJ80_RS00120	CYJ79_RS00855	CYJ81_RS00810	CYJ83_RS02515
311	LCRIS_RS09625	HMPREF0506_RS06160	HMPREF0507_RS02955	HMPREF5045_RS06180	HMPREF0508_RS02490	LBKG_RS09560	HMPREF0509_RS09770	HMPREF0891_RS07260	HMPREF9250_RS11750	HMPREF9249_RS10030	LC367_RS00905	FC28_RS04570	AEL95_RS02505	AEL96_RS09655	AEL99_RS10260	HMPREF3209_RS11095	AZI13_RS08690	BAB80_RS10025	B6C82_RS05645	AYP78_RS09465	AYP77_RS05775	AYP79_RS02890	AYP80_RS02165	AYP84_RS04950	AYP82_RS07770	AYP85_RS00700	AYP81_RS07915	AYP83_RS05890	AYP86_RS04600	AYP87_RS01380	AYP89_RS01470	AYP88_RS05810	AYP90_RS04385	AYP91_RS00665	AYP92_RS09660	AYP94_RS04935	AYP95_RS09320	AYP96_RS00150	AYP97_RS05870	AYQ00_RS08350	AYP98_RS09175	AYQ01_RS08480	AYP99_RS07000	CYJ77_RS01285	CYJ78_RS10345	CYJ80_RS09405	CYJ79_RS08845	CYJ81_RS02290	CYJ83_RS09670
312	LCRIS_RS04230	HMPREF0506_RS02485	HMPREF0507_RS00145	HMPREF5045_RS00885	HMPREF0508_RS00770	LBKG_RS04765	HMPREF0509_RS03160	HMPREF0891_RS08760	HMPREF9250_RS00700	HMPREF9249_RS05110	LC367_RS02105	FC28_RS02020	AEL95_RS09325	AEL96_RS04970	AEL99_RS02440	HMPREF3209_RS07925	AZI13_RS03840	BAB80_RS06310	B6C82_RS01905	AYP78_RS00320	AYP77_RS07835	AYP79_RS00750	AYP80_RS03980	AYP84_RS04430	AYP82_RS08190	AYP85_RS01215	AYP81_RS05740	AYP83_RS06855	AYP86_RS01775	AYP87_RS00470	AYP89_RS07420	AYP88_RS01125	AYP90_RS03980	AYP91_RS04730	AYP92_RS02475	AYP94_RS05810	AYP95_RS07115	AYP96_RS02135	AYP97_RS10335	AYQ00_RS05135	AYP98_RS08270	AYQ01_RS09725	AYP99_RS02250	CYJ77_RS03270	CYJ78_RS02375	CYJ80_RS03550	CYJ79_RS03455	CYJ81_RS04810	CYJ83_RS01620
313	LCRIS_RS07255	HMPREF0506_RS05515	HMPREF0507_RS04770	HMPREF5045_RS04415	HMPREF0508_RS08340	LBKG_RS11555	HMPREF0509_RS01325	HMPREF0891_RS09445	HMPREF9250_RS07745	HMPREF9249_RS03415	LC367_RS04085	FC28_RS07250	AEL95_RS05060	AEL96_RS00250	AEL99_RS10225	HMPREF3209_RS00170	AZI13_RS07085	BAB80_RS02735	B6C82_RS07720	AYP78_RS10145	AYP77_RS06310	AYP79_RS07120	AYP80_RS09075	AYP84_RS09700	AYP82_RS04830	AYP85_RS07090	AYP81_RS06950	AYP83_RS01415	AYP86_RS08175	AYP87_RS08280	AYP89_RS04525	AYP88_RS01410	AYP90_RS06480	AYP91_RS03010	AYP92_RS04240	AYP94_RS08235	AYP95_RS06205	AYP96_RS04875	AYP97_RS07105	AYQ00_RS00480	AYP98_RS08790	AYQ01_RS08120	AYP99_RS10300	CYJ77_RS05475	CYJ78_RS03460	CYJ80_RS07465	CYJ79_RS01675	CYJ81_RS05270	CYJ83_RS01185
314	LCRIS_RS00650	HMPREF0506_RS00870	HMPREF0507_RS09955	HMPREF5045_RS07950	HMPREF0508_RS09915	LBKG_RS01540	HMPREF0509_RS03780	HMPREF0891_RS03590	HMPREF9250_RS10400	HMPREF9249_RS00320	LC367_RS01605	FC28_RS07755	AEL95_RS08970	AEL96_RS07930	AEL99_RS08815	HMPREF3209_RS02190	AZI13_RS00290	BAB80_RS04705	B6C82_RS05095	AYP78_RS08780	AYP77_RS01970	AYP79_RS04235	AYP80_RS09605	AYP84_RS02445	AYP82_RS07620	AYP85_RS03220	AYP81_RS02100	AYP83_RS05025	AYP86_RS07160	AYP87_RS00040	AYP89_RS01140	AYP88_RS05630	AYP90_RS01700	AYP91_RS08675	AYP92_RS03390	AYP94_RS00050	AYP95_RS02370	AYP96_RS06505	AYP97_RS00740	AYQ00_RS01305	AYP98_RS04730	AYQ01_RS04260	AYP99_RS07605	CYJ77_RS05165	CYJ78_RS07240	CYJ80_RS03235	CYJ79_RS03685	CYJ81_RS00625	CYJ83_RS07450
315	LCRIS_RS06350	HMPREF0506_RS03955	HMPREF0507_RS05865	HMPREF5045_RS03225	HMPREF0508_RS06130	LBKG_RS08125	HMPREF0509_RS00275	HMPREF0891_RS06490	HMPREF9250_RS03925	HMPREF9249_RS08785	LC367_RS07980	FC28_RS02560	AEL95_RS05455	AEL96_RS02720	AEL99_RS07285	HMPREF3209_RS04365	AZI13_RS06025	BAB80_RS03245	B6C82_RS02615	AYP78_RS01020	AYP77_RS07175	AYP79_RS03555	AYP80_RS05060	AYP84_RS01000	AYP82_RS01960	AYP85_RS02525	AYP81_RS08925	AYP83_RS02320	AYP86_RS03965	AYP87_RS06315	AYP89_RS03435	AYP88_RS00750	AYP90_RS02420	AYP91_RS08175	AYP92_RS05210	AYP94_RS02820	AYP95_RS08645	AYP96_RS10350	AYP97_RS09275	AYQ00_RS05490	AYP98_RS05235	AYQ01_RS08580	AYP99_RS00715	CYJ77_RS00465	CYJ78_RS02785	CYJ80_RS08940	CYJ79_RS03000	CYJ81_RS02065	CYJ83_RS01845
316	LCRIS_RS03600	HMPREF0506_RS01905	HMPREF0507_RS01700	HMPREF5045_RS00255	HMPREF0508_RS00140	LBKG_RS05380	HMPREF0509_RS02540	HMPREF0891_RS01920	HMPREF9250_RS01330	HMPREF9249_RS05750	LC367_RS02835	FC28_RS08920	AEL95_RS01735	AEL96_RS09360	AEL99_RS08315	HMPREF3209_RS04610	AZI13_RS03150	BAB80_RS05915	B6C82_RS09370	AYP78_RS01770	AYP77_RS04390	AYP79_RS05020	AYP80_RS07820	AYP84_RS02495	AYP82_RS08835	AYP85_RS02290	AYP81_RS06380	AYP83_RS00020	AYP86_RS01130	AYP87_RS02750	AYP89_RS05980	AYP88_RS03725	AYP90_RS07885	AYP91_RS01190	AYP92_RS07310	AYP94_RS10315	AYP95_RS06520	AYP96_RS03795	AYP97_RS04680	AYQ00_RS04375	AYP98_RS00305	AYQ01_RS01790	AYP99_RS07975	CYJ77_RS08290	CYJ78_RS04635	CYJ80_RS00375	CYJ79_RS04020	CYJ81_RS01045	CYJ83_RS00140
317	LCRIS_RS04905	HMPREF0506_RS07125	HMPREF0507_RS10890	HMPREF5045_RS01640	HMPREF0508_RS01545	LBKG_RS02810	HMPREF0509_RS06110	HMPREF0891_RS03525	HMPREF9250_RS05960	HMPREF9249_RS07000	LC367_RS06400	FC28_RS05160	AEL95_RS10430	AEL96_RS10965	AEL99_RS06820	HMPREF3209_RS05600	AZI13_RS04530	BAB80_RS09315	B6C82_RS05940	AYP78_RS01390	AYP77_RS06125	AYP79_RS10100	AYP80_RS02945	AYP84_RS03150	AYP82_RS05615	AYP85_RS09885	AYP81_RS04760	AYP83_RS08715	AYP86_RS02575	AYP87_RS07770	AYP89_RS04650	AYP88_RS06785	AYP90_RS07695	AYP91_RS02005	AYP92_RS01935	AYP94_RS04545	AYP95_RS05240	AYP96_RS03130	AYP97_RS09750	AYQ00_RS06330	AYP98_RS02410	AYQ01_RS03205	AYP99_RS05155	CYJ77_RS06085	CYJ78_RS07575	CYJ80_RS05260	CYJ79_RS05865	CYJ81_RS05590	CYJ83_RS03185
318	LCRIS_RS07555	HMPREF0506_RS05795	HMPREF0507_RS04475	HMPREF5045_RS04695	HMPREF0508_RS08620	LBKG_RS10035	HMPREF0509_RS01620	HMPREF0891_RS04395	HMPREF9250_RS07440	HMPREF9249_RS03110	LC367_RS03815	FC28_RS06575	AEL95_RS09665	AEL96_RS04355	AEL99_RS01110	HMPREF3209_RS10165	AZI13_RS07370	BAB80_RS08265	B6C82_RS07145	AYP78_RS08020	AYP77_RS03730	AYP79_RS09685	AYP80_RS08485	AYP84_RS05095	AYP82_RS01585	AYP85_RS04595	AYP81_RS03915	AYP83_RS08400	AYP86_RS06940	AYP87_RS02610	AYP89_RS04780	AYP88_RS08090	AYP90_RS04175	AYP91_RS02770	AYP92_RS02915	AYP94_RS08480	AYP95_RS02165	AYP96_RS08735	AYP97_RS08720	AYQ00_RS07870	AYP98_RS04810	AYQ01_RS02910	AYP99_RS08540	CYJ77_RS06555	CYJ78_RS06025	CYJ80_RS07740	CYJ79_RS06735	CYJ81_RS03050	CYJ83_RS04835
319	LCRIS_RS01910	HMPREF0506_RS08225	HMPREF0507_RS08570	HMPREF5045_RS09255	HMPREF0508_RS09505	LBKG_RS06500	HMPREF0509_RS07130	HMPREF0891_RS00820	HMPREF9250_RS02815	HMPREF9249_RS01655	LC367_RS08475	FC28_RS08905	AEL95_RS05825	AEL96_RS11185	AEL99_RS07370	HMPREF3209_RS06790	AZI13_RS01470	BAB80_RS03020	B6C82_RS03650	AYP78_RS04200	AYP77_RS01285	AYP79_RS02595	AYP80_RS01480	AYP84_RS00650	AYP82_RS06300	AYP85_RS09395	AYP81_RS08225	AYP83_RS03005	AYP86_RS09605	AYP87_RS10170	AYP89_RS07055	AYP88_RS02760	AYP90_RS01030	AYP91_RS07180	AYP92_RS00270	AYP94_RS07885	AYP95_RS10250	AYP96_RS04645	AYP97_RS01885	AYQ00_RS03130	AYP98_RS07220	AYQ01_RS02600	AYP99_RS04295	CYJ77_RS04105	CYJ78_RS03830	CYJ80_RS02400	CYJ79_RS10040	CYJ81_RS03965	CYJ83_RS08620
320	LCRIS_RS08180	HMPREF0506_RS08840	HMPREF0507_RS03910	HMPREF5045_RS05305	HMPREF0508_RS11475	LBKG_RS07350	HMPREF0509_RS08845	HMPREF0891_RS00270	HMPREF9250_RS06325	HMPREF9249_RS02525	LC367_RS07370	FC28_RS08335	AEL95_RS10355	AEL96_RS09005	AEL99_RS01400	HMPREF3209_RS09410	AZI13_RS07845	BAB80_RS04475	B6C82_RS08875	AYP78_RS03050	AYP77_RS03520	AYP79_RS08210	AYP80_RS10060	AYP84_RS03550	AYP82_RS03630	AYP85_RS04065	AYP81_RS05295	AYP83_RS00660	AYP86_RS09850	AYP87_RS02280	AYP89_RS09865	AYP88_RS10585	AYP90_RS08980	AYP91_RS08980	AYP92_RS01205	AYP94_RS07995	AYP95_RS04810	AYP96_RS08280	AYP97_RS08115	AYQ00_RS01965	AYP98_RS10140	AYQ01_RS00035	AYP99_RS06750	CYJ77_RS08980	CYJ78_RS01075	CYJ80_RS07390	CYJ79_RS04860	CYJ81_RS03725	CYJ83_RS08550
321	LCRIS_RS09425	HMPREF0506_RS06330	HMPREF0507_RS02735	HMPREF5045_RS06370	HMPREF0508_RS02310	LBKG_RS09390	HMPREF0509_RS10970	HMPREF0891_RS03975	HMPREF9250_RS11925	HMPREF9249_RS09840	LC367_RS01080	FC28_RS08805	AEL95_RS02320	AEL96_RS02550	AEL99_RS04150	HMPREF3209_RS05710	AZI13_RS08890	BAB80_RS07255	B6C82_RS09345	AYP78_RS09110	AYP77_RS10045	AYP79_RS06910	AYP80_RS03545	AYP84_RS02895	AYP82_RS06090	AYP85_RS06820	AYP81_RS06840	AYP83_RS09230	AYP86_RS03545	AYP87_RS05025	AYP89_RS00900	AYP88_RS04850	AYP90_RS01770	AYP91_RS07665	AYP92_RS09485	AYP94_RS05890	AYP95_RS03505	AYP96_RS07755	AYP97_RS04275	AYQ00_RS10340	AYP98_RS08620	AYQ01_RS04025	AYP99_RS04970	CYJ77_RS04585	CYJ78_RS05135	CYJ80_RS07780	CYJ79_RS10535	CYJ81_RS08145	CYJ83_RS10095
322	LCRIS_RS08865	HMPREF0506_RS00360	HMPREF0507_RS08135	HMPREF5045_RS06995	HMPREF0508_RS08895	LBKG_RS00890	HMPREF0509_RS04450	HMPREF0891_RS03290	HMPREF9250_RS08570	HMPREF9249_RS04225	LC367_RS03655	FC28_RS01630	AEL95_RS00185	AEL96_RS07730	AEL99_RS08415	HMPREF3209_RS11435	AZI13_RS09370	BAB80_RS08020	B6C82_RS01670	AYP78_RS02125	AYP77_RS09585	AYP79_RS01560	AYP80_RS00075	AYP84_RS10375	AYP82_RS01330	AYP85_RS06600	AYP81_RS10080	AYP83_RS02590	AYP86_RS03360	AYP87_RS01570	AYP89_RS00580	AYP88_RS04390	AYP90_RS00705	AYP91_RS05830	AYP92_RS06730	AYP94_RS03235	AYP95_RS04380	AYP96_RS02475	AYP97_RS02840	AYQ00_RS09045	AYP98_RS01230	AYQ01_RS05765	AYP99_RS00230	CYJ77_RS04820	CYJ78_RS02090	CYJ80_RS06775	CYJ79_RS09140	CYJ81_RS07560	CYJ83_RS05730
323	LCRIS_RS03915	HMPREF0506_RS02235	HMPREF0507_RS01040	HMPREF5045_RS00635	HMPREF0508_RS00520	LBKG_RS05010	HMPREF0509_RS02910	HMPREF0891_RS08515	HMPREF9250_RS00950	HMPREF9249_RS05365	LC367_RS02465	FC28_RS06250	AEL95_RS06440	AEL96_RS04720	AEL99_RS02685	HMPREF3209_RS10315	AZI13_RS03475	BAB80_RS03985	B6C82_RS06735	AYP78_RS02730	AYP77_RS04735	AYP79_RS04675	AYP80_RS08165	AYP84_RS02840	AYP82_RS08490	AYP85_RS02190	AYP81_RS06035	AYP83_RS09990	AYP86_RS01475	AYP87_RS03095	AYP89_RS01745	AYP88_RS04070	AYP90_RS08230	AYP91_RS00845	AYP92_RS05915	AYP94_RS09970	AYP95_RS06865	AYP96_RS04140	AYP97_RS05025	AYQ00_RS04030	AYP98_RS00650	AYQ01_RS02135	AYP99_RS08320	CYJ77_RS01630	CYJ78_RS02625	CYJ80_RS00030	CYJ79_RS00765	CYJ81_RS00720	CYJ83_RS02605
324	LCRIS_RS08815	HMPREF0506_RS00410	HMPREF0507_RS08085	HMPREF5045_RS07045	HMPREF0508_RS08945	LBKG_RS00840	HMPREF0509_RS04500	HMPREF0891_RS03340	HMPREF9250_RS08620	HMPREF9249_RS04275	LC367_RS03610	FC28_RS01675	AEL95_RS00140	AEL96_RS07780	AEL99_RS00640	HMPREF3209_RS11485	AZI13_RS09415	BAB80_RS07970	B6C82_RS01715	AYP78_RS02075	AYP77_RS09535	AYP79_RS01610	AYP80_RS00025	AYP84_RS10425	AYP82_RS01380	AYP85_RS06650	AYP81_RS10130	AYP83_RS02540	AYP86_RS03410	AYP87_RS01520	AYP89_RS00630	AYP88_RS04340	AYP90_RS00655	AYP91_RS05780	AYP92_RS06680	AYP94_RS03285	AYP95_RS04330	AYP96_RS02430	AYP97_RS02795	AYQ00_RS09000	AYP98_RS01275	AYQ01_RS05810	AYP99_RS00185	CYJ77_RS04770	CYJ78_RS02140	CYJ80_RS06730	CYJ79_RS09190	CYJ81_RS07605	CYJ83_RS05680
325	LCRIS_RS00760	HMPREF0506_RS00970	HMPREF0507_RS09850	HMPREF5045_RS08035	HMPREF0508_RS10000	LBKG_RS01440	HMPREF0509_RS03885	HMPREF0891_RS08095	HMPREF9250_RS10290	HMPREF9249_RS00420	LC367_RS01510	FC28_RS06415	AEL95_RS00585	AEL96_RS09100	AEL99_RS03505	HMPREF3209_RS11620	AZI13_RS00380	BAB80_RS04610	B6C82_RS04995	AYP78_RS08890	AYP77_RS01865	AYP79_RS04345	AYP80_RS09495	AYP84_RS02015	AYP82_RS05000	AYP85_RS03325	AYP81_RS03115	AYP83_RS05140	AYP86_RS06585	AYP87_RS03865	AYP89_RS04940	AYP88_RS05125	AYP90_RS05470	AYP91_RS02275	AYP92_RS03250	AYP94_RS00810	AYP95_RS00090	AYP96_RS03405	AYP97_RS09060	AYQ00_RS00260	AYP98_RS06425	AYQ01_RS08965	AYP99_RS04620	CYJ77_RS06205	CYJ78_RS08905	CYJ80_RS03330	CYJ79_RS03585	CYJ81_RS00525	CYJ83_RS06400
326	LCRIS_RS02740	HMPREF0506_RS09440	HMPREF0507_RS11590	HMPREF5045_RS10095	HMPREF0508_RS06745	LBKG_RS11595	HMPREF0509_RS08355	HMPREF0891_RS09560	HMPREF9250_RS02140	HMPREF9249_RS06575	LC367_RS04390	FC28_RS00215	AEL95_RS00815	AEL96_RS08345	AEL99_RS00780	HMPREF3209_RS11925	AZI13_RS02340	BAB80_RS10315	B6C82_RS00195	AYP78_RS04920	AYP77_RS00765	AYP79_RS00160	AYP80_RS05870	AYP84_RS09550	AYP82_RS09195	AYP85_RS04160	AYP81_RS01705	AYP83_RS07335	AYP86_RS00270	AYP87_RS07555	AYP89_RS06340	AYP88_RS09210	AYP90_RS03285	AYP91_RS09320	AYP92_RS05550	AYP94_RS00520	AYP95_RS03085	AYP96_RS00440	AYP97_RS00480	AYQ00_RS03560	AYP98_RS02090	AYQ01_RS01205	AYP99_RS05845	CYJ77_RS00805	CYJ78_RS03145	CYJ80_RS00925	CYJ79_RS06025	CYJ81_RS05500	CYJ83_RS02970
327	LCRIS_RS02800	HMPREF0506_RS09505	HMPREF0507_RS11525	HMPREF5045_RS10030	HMPREF0508_RS06810	LBKG_RS11445	HMPREF0509_RS08290	HMPREF0891_RS09625	HMPREF9250_RS02075	HMPREF9249_RS06510	LC367_RS04450	FC28_RS00275	AEL95_RS00750	AEL96_RS08410	AEL99_RS00715	HMPREF3209_RS11860	AZI13_RS02400	BAB80_RS10375	B6C82_RS00135	AYP78_RS04980	AYP77_RS00705	AYP79_RS00100	AYP80_RS05810	AYP84_RS09490	AYP82_RS09255	AYP85_RS04220	AYP81_RS01765	AYP83_RS07275	AYP86_RS00330	AYP87_RS07495	AYP89_RS06400	AYP88_RS09270	AYP90_RS03345	AYP91_RS09380	AYP92_RS05490	AYP94_RS00460	AYP95_RS03145	AYP96_RS00500	AYP97_RS00540	AYQ00_RS03500	AYP98_RS02150	AYQ01_RS01145	AYP99_RS05905	CYJ77_RS00740	CYJ78_RS03080	CYJ80_RS00985	CYJ79_RS06085	CYJ81_RS05560	CYJ83_RS03035
328	LCRIS_RS05100	HMPREF0506_RS06700	HMPREF0507_RS11110	HMPREF5045_RS01850	HMPREF0508_RS01755	LBKG_RS03030	HMPREF0509_RS05910	HMPREF0891_RS06850	HMPREF9250_RS05735	HMPREF9249_RS07200	LC367_RS08650	FC28_RS02805	AEL95_RS06585	AEL96_RS05995	AEL99_RS05525	HMPREF3209_RS01795	AZI13_RS04725	BAB80_RS04285	B6C82_RS03105	AYP78_RS06580	AYP77_RS10295	AYP79_RS09895	AYP80_RS02740	AYP84_RS07050	AYP82_RS05815	AYP85_RS08225	AYP81_RS04960	AYP83_RS06170	AYP86_RS02775	AYP87_RS02470	AYP89_RS02415	AYP88_RS08475	AYP90_RS08820	AYP91_RS01930	AYP92_RS08380	AYP94_RS04340	AYP95_RS05445	AYP96_RS03035	AYP97_RS06825	AYQ00_RS08690	AYP98_RS04370	AYQ01_RS10505	AYP99_RS09165	CYJ77_RS01925	CYJ78_RS06850	CYJ80_RS07945	CYJ79_RS02480	CYJ81_RS05020	CYJ83_RS02385
329	LCRIS_RS04300	HMPREF0506_RS02555	HMPREF0507_RS00215	HMPREF5045_RS00955	HMPREF0508_RS00840	LBKG_RS04695	HMPREF0509_RS03230	HMPREF0891_RS08830	HMPREF9250_RS00630	HMPREF9249_RS05035	LC367_RS02035	FC28_RS01950	AEL95_RS03185	AEL96_RS05040	AEL99_RS02370	HMPREF3209_RS07855	AZI13_RS03910	BAB80_RS06240	B6C82_RS01980	AYP78_RS00245	AYP77_RS07910	AYP79_RS00675	AYP80_RS03905	AYP84_RS04505	AYP82_RS08115	AYP85_RS01290	AYP81_RS05665	AYP83_RS06930	AYP86_RS01850	AYP87_RS00395	AYP89_RS07345	AYP88_RS01050	AYP90_RS04055	AYP91_RS04805	AYP92_RS02400	AYP94_RS05735	AYP95_RS07190	AYP96_RS02060	AYP97_RS10260	AYQ00_RS05060	AYP98_RS08195	AYQ01_RS09800	AYP99_RS02175	CYJ77_RS03195	CYJ78_RS02300	CYJ80_RS03475	CYJ79_RS03380	CYJ81_RS04885	CYJ83_RS01695
330	LCRIS_RS02455	HMPREF0506_RS09185	HMPREF0507_RS11860	HMPREF5045_RS10405	HMPREF0508_RS06480	LBKG_RS10975	HMPREF0509_RS08630	HMPREF0891_RS03415	HMPREF9250_RS02415	HMPREF9249_RS06850	LC367_RS01285	FC28_RS07095	AEL95_RS07910	AEL96_RS02900	AEL99_RS09110	HMPREF3209_RS02675	AZI13_RS02115	BAB80_RS00150	B6C82_RS07540	AYP78_RS04690	AYP77_RS10970	AYP79_RS00390	AYP80_RS06100	AYP84_RS06725	AYP82_RS07695	AYP85_RS02915	AYP81_RS02165	AYP83_RS09625	AYP86_RS04705	AYP87_RS08730	AYP89_RS00770	AYP88_RS05720	AYP90_RS00935	AYP91_RS07845	AYP92_RS06215	AYP94_RS06140	AYP95_RS06075	AYP96_RS00160	AYP97_RS00200	AYQ00_RS03840	AYP98_RS01810	AYQ01_RS01485	AYP99_RS05565	CYJ77_RS05065	CYJ78_RS07430	CYJ80_RS00695	CYJ79_RS06175	CYJ81_RS09520	CYJ83_RS05795
331	LCRIS_RS09270	HMPREF0506_RS06550	HMPREF0507_RS02480	HMPREF5045_RS06585	HMPREF0508_RS02080	LBKG_RS01340	HMPREF0509_RS03980	HMPREF0891_RS10160	HMPREF9250_RS08140	HMPREF9249_RS03805	LC367_RS05010	FC28_RS05995	AEL95_RS09035	AEL96_RS10100	AEL99_RS09770	HMPREF3209_RS04695	AZI13_RS09035	BAB80_RS08540	B6C82_RS06690	AYP78_RS02445	AYP77_RS09900	AYP79_RS01240	AYP80_RS00395	AYP84_RS10070	AYP82_RS01015	AYP85_RS07745	AYP81_RS09775	AYP83_RS02910	AYP86_RS03045	AYP87_RS01875	AYP89_RS00275	AYP88_RS04705	AYP90_RS07300	AYP91_RS06150	AYP92_RS07040	AYP94_RS06055	AYP95_RS03340	AYP96_RS02785	AYP97_RS03150	AYQ00_RS09355	AYP98_RS00920	AYQ01_RS05455	AYP99_RS00540	CYJ77_RS09650	CYJ78_RS10245	CYJ80_RS09735	CYJ79_RS02055	CYJ81_RS02660	CYJ83_RS05525
332	LCRIS_RS07700	HMPREF0506_RS00140	HMPREF0507_RS04245	HMPREF5045_RS04930	HMPREF0508_RS10170	LBKG_RS10215	HMPREF0509_RS01770	HMPREF0891_RS03005	HMPREF9250_RS06735	HMPREF9249_RS02900	LC367_RS05455	FC28_RS05265	AEL95_RS01225	AEL96_RS09770	AEL99_RS05245	HMPREF3209_RS06885	AZI13_RS07575	BAB80_RS03575	B6C82_RS06045	AYP78_RS06290	AYP77_RS06715	AYP79_RS07775	AYP80_RS06165	AYP84_RS03865	AYP82_RS04500	AYP85_RS04390	AYP81_RS06710	AYP83_RS05475	AYP86_RS06680	AYP87_RS01965	AYP89_RS04320	AYP88_RS10270	AYP90_RS04745	AYP91_RS09515	AYP92_RS03175	AYP94_RS02935	AYP95_RS07460	AYP96_RS07970	AYP97_RS08425	AYQ00_RS02275	AYP98_RS10450	AYQ01_RS00345	AYP99_RS06440	CYJ77_RS03005	CYJ78_RS05340	CYJ80_RS04995	CYJ79_RS06425	CYJ81_RS03200	CYJ83_RS04645
333	LCRIS_RS04345	HMPREF0506_RS02600	HMPREF0507_RS00260	HMPREF5045_RS01000	HMPREF0508_RS00885	LBKG_RS04650	HMPREF0509_RS03275	HMPREF0891_RS08875	HMPREF9250_RS00585	HMPREF9249_RS04990	LC367_RS01990	FC28_RS01905	AEL95_RS03140	AEL96_RS05085	AEL99_RS02325	HMPREF3209_RS07810	AZI13_RS03955	BAB80_RS06195	B6C82_RS02025	AYP78_RS00200	AYP77_RS07955	AYP79_RS00630	AYP80_RS03860	AYP84_RS04550	AYP82_RS08070	AYP85_RS01335	AYP81_RS05620	AYP83_RS06975	AYP86_RS01895	AYP87_RS00350	AYP89_RS07300	AYP88_RS01005	AYP90_RS04100	AYP91_RS04850	AYP92_RS02355	AYP94_RS05690	AYP95_RS07235	AYP96_RS02015	AYP97_RS10215	AYQ00_RS05015	AYP98_RS08150	AYQ01_RS09845	AYP99_RS02130	CYJ77_RS03150	CYJ78_RS02255	CYJ80_RS03430	CYJ79_RS03335	CYJ81_RS04930	CYJ83_RS01740
334	LCRIS_RS06525	HMPREF0506_RS04140	HMPREF0507_RS05670	HMPREF5045_RS03400	HMPREF0508_RS06315	LBKG_RS11695	HMPREF0509_RS00455	HMPREF0891_RS06315	HMPREF9250_RS03735	HMPREF9249_RS08960	LC367_RS07735	FC28_RS03920	AEL95_RS04430	AEL96_RS08630	AEL99_RS00110	HMPREF3209_RS06460	AZI13_RS06225	BAB80_RS10745	B6C82_RS04825	AYP78_RS00820	AYP77_RS07385	AYP79_RS03355	AYP80_RS05260	AYP84_RS01210	AYP82_RS02170	AYP85_RS05035	AYP81_RS09135	AYP83_RS02110	AYP86_RS04175	AYP87_RS06105	AYP89_RS03645	AYP88_RS00540	AYP90_RS02630	AYP91_RS03770	AYP92_RS05000	AYP94_RS05100	AYP95_RS01760	AYP96_RS00720	AYP97_RS01330	AYQ00_RS02490	AYP98_RS02570	AYQ01_RS07650	AYP99_RS03390	CYJ77_RS04990	CYJ78_RS02960	CYJ80_RS01360	CYJ79_RS03795	CYJ81_RS07190	CYJ83_RS06890
335	LCRIS_RS01020	HMPREF0506_RS01215	HMPREF0507_RS09595	HMPREF5045_RS08270	HMPREF0508_RS08040	LBKG_RS08705	HMPREF0509_RS09235	HMPREF0891_RS07745	HMPREF9250_RS10010	HMPREF9249_RS00700	LC367_RS06265	FC28_RS00610	AEL95_RS03380	AEL96_RS01750	AEL99_RS03080	HMPREF3209_RS07460	AZI13_RS00625	BAB80_RS01460	B6C82_RS00535	AYP78_RS07650	AYP77_RS01590	AYP79_RS01025	AYP80_RS01800	AYP84_RS08080	AYP82_RS00195	AYP85_RS03505	AYP81_RS02845	AYP83_RS00390	AYP86_RS07350	AYP87_RS09295	AYP89_RS05605	AYP88_RS10045	AYP90_RS05090	AYP91_RS00160	AYP92_RS06435	AYP94_RS01250	AYP95_RS07800	AYP96_RS05890	AYP97_RS03280	AYQ00_RS07085	AYP98_RS03995	AYQ01_RS06050	AYP99_RS09070	CYJ77_RS05700	CYJ78_RS01465	CYJ80_RS02565	CYJ79_RS00175	CYJ81_RS00265	CYJ83_RS08300
336	LCRIS_RS00850	HMPREF0506_RS01060	HMPREF0507_RS09760	HMPREF5045_RS08125	HMPREF0508_RS11710	LBKG_RS09200	HMPREF0509_RS09405	HMPREF0891_RS08005	HMPREF9250_RS10185	HMPREF9249_RS00525	LC367_RS08665	FC28_RS08035	AEL95_RS00515	AEL96_RS10625	AEL99_RS10095	HMPREF3209_RS09180	AZI13_RS00465	BAB80_RS08215	B6C82_RS08715	AYP78_RS08985	AYP77_RS01775	AYP79_RS04440	AYP80_RS09400	AYP84_RS02105	AYP82_RS00385	AYP85_RS03415	AYP81_RS03025	AYP83_RS05230	AYP86_RS06495	AYP87_RS03955	AYP89_RS08960	AYP88_RS05035	AYP90_RS05560	AYP91_RS02185	AYP92_RS06620	AYP94_RS00900	AYP95_RS00180	AYP96_RS07520	AYP97_RS10050	AYQ00_RS00145	AYP98_RS01535	AYQ01_RS07060	AYP99_RS07075	CYJ77_RS04720	CYJ78_RS09630	CYJ80_RS10105	CYJ79_RS00015	CYJ81_RS00440	CYJ83_RS09460
337	LCRIS_RS03730	HMPREF0506_RS02045	HMPREF0507_RS01560	HMPREF5045_RS00410	HMPREF0508_RS00295	LBKG_RS05245	HMPREF0509_RS02675	HMPREF0891_RS04100	HMPREF9250_RS01195	HMPREF9249_RS05605	LC367_RS02705	FC28_RS02210	AEL95_RS01865	AEL96_RS01090	AEL99_RS02880	HMPREF3209_RS10510	AZI13_RS03280	BAB80_RS03790	B6C82_RS02390	AYP78_RS02535	AYP77_RS04540	AYP79_RS04870	AYP80_RS07970	AYP84_RS02645	AYP82_RS08685	AYP85_RS00955	AYP81_RS06230	AYP83_RS00170	AYP86_RS01280	AYP87_RS02900	AYP89_RS01550	AYP88_RS03875	AYP90_RS08035	AYP91_RS01040	AYP92_RS06110	AYP94_RS10165	AYP95_RS06670	AYP96_RS03945	AYP97_RS04830	AYQ00_RS04225	AYP98_RS00455	AYQ01_RS01940	AYP99_RS08125	CYJ77_RS01390	CYJ78_RS05555	CYJ80_RS00225	CYJ79_RS00960	CYJ81_RS00915	CYJ83_RS00295
338	LCRIS_RS01930	HMPREF0506_RS08205	HMPREF0507_RS08550	HMPREF5045_RS09275	HMPREF0508_RS09485	LBKG_RS06480	HMPREF0509_RS07150	HMPREF0891_RS00840	HMPREF9250_RS02795	HMPREF9249_RS01675	LC367_RS08455	FC28_RS05700	AEL95_RS05805	AEL96_RS11165	AEL99_RS07390	HMPREF3209_RS06810	AZI13_RS01490	BAB80_RS00595	B6C82_RS06370	AYP78_RS04220	AYP77_RS01265	AYP79_RS02615	AYP80_RS01500	AYP84_RS00670	AYP82_RS06320	AYP85_RS09415	AYP81_RS08205	AYP83_RS03025	AYP86_RS09585	AYP87_RS10190	AYP89_RS07035	AYP88_RS02740	AYP90_RS01050	AYP91_RS07200	AYP92_RS00250	AYP94_RS07905	AYP95_RS10270	AYP96_RS04625	AYP97_RS01905	AYQ00_RS03150	AYP98_RS07240	AYQ01_RS02620	AYP99_RS04315	CYJ77_RS04125	CYJ78_RS03850	CYJ80_RS02420	CYJ79_RS02005	CYJ81_RS09290	CYJ83_RS08640
339	LCRIS_RS09815	HMPREF0506_RS06000	HMPREF0507_RS03110	HMPREF5045_RS06020	HMPREF0508_RS02650	LBKG_RS09960	HMPREF0509_RS09930	HMPREF0891_RS06270	HMPREF9250_RS11585	HMPREF9249_RS10185	LC367_RS00760	FC28_RS05595	AEL95_RS02655	AEL96_RS02240	AEL99_RS01180	HMPREF3209_RS03530	AZI13_RS08550	BAB80_RS05055	B6C82_RS06245	AYP78_RS05620	AYP77_RS05930	AYP79_RS07385	AYP80_RS04795	AYP84_RS04785	AYP82_RS00845	AYP85_RS00550	AYP81_RS03620	AYP83_RS05730	AYP86_RS05165	AYP87_RS01215	AYP89_RS09280	AYP88_RS05975	AYP90_RS00130	AYP91_RS00495	AYP92_RS09830	AYP94_RS01510	AYP95_RS01320	AYP96_RS06325	AYP97_RS05690	AYQ00_RS01675	AYP98_RS09785	AYQ01_RS03575	AYP99_RS05310	CYJ77_RS01120	CYJ78_RS01895	CYJ80_RS10305	CYJ79_RS01185	CYJ81_RS02445	CYJ83_RS02875
340	LCRIS_RS09675	HMPREF0506_RS06155	HMPREF0507_RS02960	HMPREF5045_RS06175	HMPREF0508_RS02495	LBKG_RS09575	HMPREF0509_RS09775	HMPREF0891_RS07265	HMPREF9250_RS11745	HMPREF9249_RS10035	LC367_RS00900	FC28_RS04575	AEL95_RS02510	AEL96_RS09660	AEL99_RS07640	HMPREF3209_RS03380	AZI13_RS08685	BAB80_RS10030	B6C82_RS05650	AYP78_RS09470	AYP77_RS05780	AYP79_RS02885	AYP80_RS02170	AYP84_RS04945	AYP82_RS07765	AYP85_RS00695	AYP81_RS07920	AYP83_RS05885	AYP86_RS04605	AYP87_RS01375	AYP89_RS01465	AYP88_RS05815	AYP90_RS04390	AYP91_RS00660	AYP92_RS09665	AYP94_RS01350	AYP95_RS01480	AYP96_RS06165	AYP97_RS05530	AYQ00_RS01515	AYP98_RS09625	AYQ01_RS03415	AYP99_RS05470	CYJ77_RS01280	CYJ78_RS01735	CYJ80_RS10970	CYJ79_RS08840	CYJ81_RS02295	CYJ83_RS02275
341	LCRIS_RS02065	HMPREF0506_RS08070	HMPREF0507_RS08410	HMPREF5045_RS09410	HMPREF0508_RS09350	LBKG_RS06325	HMPREF0509_RS07300	HMPREF0891_RS08180	HMPREF9250_RS02640	HMPREF9249_RS01830	LC367_RS08920	FC28_RS04250	AEL95_RS05670	AEL96_RS00085	AEL99_RS06125	HMPREF3209_RS01460	AZI13_RS01660	BAB80_RS00445	B6C82_RS05450	AYP78_RS04350	AYP77_RS01135	AYP79_RS02745	AYP80_RS01630	AYP84_RS00800	AYP82_RS06450	AYP85_RS09545	AYP81_RS08075	AYP83_RS03155	AYP86_RS09455	AYP87_RS10320	AYP89_RS09175	AYP88_RS02610	AYP90_RS01180	AYP91_RS07330	AYP92_RS00120	AYP94_RS09225	AYP95_RS04000	AYP96_RS04495	AYP97_RS02035	AYQ00_RS03280	AYP98_RS07370	AYQ01_RS02750	AYP99_RS04445	CYJ77_RS03955	CYJ78_RS05930	CYJ80_RS07095	CYJ79_RS01855	CYJ81_RS04350	CYJ83_RS05145
342	LCRIS_RS09240	HMPREF0506_RS06565	HMPREF0507_RS02465	HMPREF5045_RS06600	HMPREF0508_RS02065	LBKG_RS01325	HMPREF0509_RS03995	HMPREF0891_RS00505	HMPREF9250_RS08155	HMPREF9249_RS03820	LC367_RS05025	FC28_RS06025	AEL95_RS09065	AEL96_RS10115	AEL99_RS09755	HMPREF3209_RS04680	AZI13_RS09050	BAB80_RS08570	B6C82_RS06720	AYP78_RS02430	AYP77_RS09885	AYP79_RS01255	AYP80_RS00380	AYP84_RS10085	AYP82_RS01030	AYP85_RS07730	AYP81_RS09790	AYP83_RS02895	AYP86_RS03060	AYP87_RS01860	AYP89_RS00290	AYP88_RS04690	AYP90_RS07285	AYP91_RS06135	AYP92_RS07025	AYP94_RS06070	AYP95_RS03325	AYP96_RS02770	AYP97_RS03135	AYQ00_RS09340	AYP98_RS00935	AYQ01_RS05470	AYP99_RS00525	CYJ77_RS09635	CYJ78_RS10260	CYJ80_RS09720	CYJ79_RS02085	CYJ81_RS02690	CYJ83_RS05510
343	LCRIS_RS03310	HMPREF0506_RS01640	HMPREF0507_RS01965	HMPREF5045_RS09555	HMPREF0508_RS12175	LBKG_RS12040	HMPREF0509_RS11430	HMPREF0891_RS00630	HMPREF9250_RS12090	HMPREF9249_RS13305	LC367_RS03095	FC28_RS07160	AEL95_RS01450	AEL96_RS10250	AEL99_RS08360	HMPREF3209_RS00755	AZI13_RS02890	BAB80_RS06780	B6C82_RS07655	AYP78_RS07160	AYP77_RS00195	AYP79_RS06230	AYP80_RS07095	AYP84_RS08990	AYP82_RS09755	AYP85_RS05730	AYP81_RS00870	AYP83_RS05335	AYP86_RS00840	AYP87_RS06995	AYP89_RS06900	AYP88_RS09770	AYP90_RS05715	AYP91_RS06810	AYP92_RS03825	AYP94_RS04000	AYP95_RS04155	AYP96_RS03515	AYP97_RS04400	AYQ00_RS04655	AYP98_RS00025	AYQ01_RS01510	AYP99_RS07695	CYJ77_RS10875	CYJ78_RS12690	CYJ80_RS10650	CYJ79_RS07905	CYJ81_RS01305	CYJ83_RS09755
344	LCRIS_RS00815	HMPREF0506_RS01025	HMPREF0507_RS09795	HMPREF5045_RS08090	HMPREF0508_RS10055	LBKG_RS01385	HMPREF0509_RS03940	HMPREF0891_RS08040	HMPREF9250_RS10225	HMPREF9249_RS00485	LC367_RS06650	FC28_RS08065	AEL95_RS00530	AEL96_RS07070	AEL99_RS03560	HMPREF3209_RS11675	AZI13_RS00435	BAB80_RS00020	B6C82_RS08745	AYP78_RS08945	AYP77_RS01810	AYP79_RS04400	AYP80_RS09440	AYP84_RS02070	AYP82_RS04945	AYP85_RS03380	AYP81_RS03060	AYP83_RS05195	AYP86_RS06530	AYP87_RS03920	AYP89_RS04885	AYP88_RS05070	AYP90_RS05525	AYP91_RS02220	AYP92_RS03195	AYP94_RS00865	AYP95_RS00145	AYP96_RS03350	AYP97_RS09115	AYQ00_RS00315	AYP98_RS06370	AYQ01_RS08910	AYP99_RS04565	CYJ77_RS06150	CYJ78_RS11515	CYJ80_RS03385	CYJ79_RS10430	CYJ81_RS00470	CYJ83_RS06455
345	LCRIS_RS09740	HMPREF0506_RS06090	HMPREF0507_RS03025	HMPREF5045_RS06110	HMPREF0508_RS02560	LBKG_RS11630	HMPREF0509_RS09840	HMPREF0891_RS00100	HMPREF9250_RS11680	HMPREF9249_RS10100	LC367_RS00835	FC28_RS05670	AEL95_RS02565	AEL96_RS02330	AEL99_RS01270	HMPREF3209_RS03445	AZI13_RS08630	BAB80_RS05135	B6C82_RS06330	AYP78_RS05535	AYP77_RS05840	AYP79_RS07300	AYP80_RS04880	AYP84_RS04885	AYP82_RS00945	AYP85_RS00635	AYP81_RS03720	AYP83_RS05820	AYP86_RS05265	AYP87_RS01315	AYP89_RS00100	AYP88_RS05875	AYP90_RS00030	AYP91_RS00595	AYP92_RS09730	AYP94_RS01410	AYP95_RS01420	AYP96_RS06225	AYP97_RS05590	AYQ00_RS01575	AYP98_RS09685	AYQ01_RS03475	AYP99_RS05410	CYJ77_RS01215	CYJ78_RS01800	CYJ80_RS08625	CYJ79_RS01100	CYJ81_RS02360	CYJ83_RS02780
346	LCRIS_RS03460	HMPREF0506_RS01765	HMPREF0507_RS01840	HMPREF5045_RS00115	HMPREF0508_RS07375	LBKG_RS05515	HMPREF0509_RS02400	HMPREF0891_RS02275	HMPREF9250_RS01475	HMPREF9249_RS05890	LC367_RS02975	FC28_RS03035	AEL95_RS01595	AEL96_RS10125	AEL99_RS05090	HMPREF3209_RS00880	AZI13_RS03010	BAB80_RS06405	B6C82_RS03515	AYP78_RS07305	AYP77_RS04245	AYP79_RS06085	AYP80_RS07240	AYP84_RS08845	AYP82_RS09900	AYP85_RS07525	AYP81_RS00725	AYP83_RS06035	AYP86_RS00985	AYP87_RS06850	AYP89_RS07775	AYP88_RS03580	AYP90_RS05400	AYP91_RS06665	AYP92_RS03680	AYP94_RS04145	AYP95_RS04300	AYP96_RS03655	AYP97_RS04540	AYQ00_RS04515	AYP98_RS00165	AYQ01_RS01650	AYP99_RS07835	CYJ77_RS02680	CYJ78_RS09235	CYJ80_RS00515	CYJ79_RS08910	CYJ81_RS01185	CYJ83_RS06065
347	LCRIS_RS00450	HMPREF0506_RS07850	HMPREF0507_RS10135	HMPREF5045_RS07790	HMPREF0508_RS09745	LBKG_RS01720	HMPREF0509_RS03610	HMPREF0891_RS06065	HMPREF9250_RS10570	HMPREF9249_RS00155	LC367_RS01760	FC28_RS03740	AEL95_RS06875	AEL96_RS11255	AEL99_RS09865	HMPREF3209_RS06070	AZI13_RS00130	BAB80_RS09370	B6C82_RS04575	AYP78_RS07430	AYP77_RS02135	AYP79_RS05700	AYP80_RS03395	AYP84_RS02280	AYP82_RS03185	AYP85_RS03055	AYP81_RS01935	AYP83_RS04855	AYP86_RS09130	AYP87_RS00205	AYP89_RS01305	AYP88_RS05460	AYP90_RS02225	AYP91_RS08840	AYP92_RS03560	AYP94_RS00215	AYP95_RS02535	AYP96_RS07345	AYP97_RS08775	AYQ00_RS08070	AYP98_RS04560	AYQ01_RS06580	AYP99_RS03170	CYJ77_RS06990	CYJ78_RS07855	CYJ80_RS03060	CYJ79_RS07620	CYJ81_RS05875	CYJ83_RS08900
348	LCRIS_RS01755	HMPREF0506_RS07600	HMPREF0507_RS08740	HMPREF5045_RS09105	HMPREF0508_RS09655	LBKG_RS06670	HMPREF0509_RS06970	HMPREF0891_RS05880	HMPREF9250_RS02945	HMPREF9249_RS01500	LC367_RS05585	FC28_RS04855	AEL95_RS04060	AEL96_RS07215	AEL99_RS04910	HMPREF3209_RS08080	AZI13_RS01310	BAB80_RS06020	B6C82_RS03815	AYP78_RS04035	AYP77_RS05090	AYP79_RS02430	AYP80_RS01315	AYP84_RS00485	AYP82_RS10020	AYP85_RS09230	AYP81_RS08390	AYP83_RS03755	AYP86_RS05825	AYP87_RS10005	AYP89_RS07220	AYP88_RS02925	AYP90_RS09795	AYP91_RS10310	AYP92_RS00435	AYP94_RS07720	AYP95_RS10085	AYP96_RS01205	AYP97_RS01720	AYQ00_RS02965	AYP98_RS07055	AYQ01_RS02435	AYP99_RS04130	CYJ77_RS07580	CYJ78_RS03665	CYJ80_RS02235	CYJ79_RS04535	CYJ81_RS04065	CYJ83_RS02090
349	LCRIS_RS09910	HMPREF0506_RS05900	HMPREF0507_RS03210	HMPREF5045_RS05935	HMPREF0508_RS02750	LBKG_RS09860	HMPREF0509_RS10030	HMPREF0891_RS07060	HMPREF9250_RS11485	HMPREF9249_RS10285	LC367_RS00670	FC28_RS01390	AEL95_RS02755	AEL96_RS02140	AEL99_RS09595	HMPREF3209_RS03630	AZI13_RS08460	BAB80_RS04950	B6C82_RS01430	AYP78_RS05790	AYP77_RS10705	AYP79_RS07555	AYP80_RS04625	AYP84_RS04695	AYP82_RS00755	AYP85_RS00380	AYP81_RS03530	AYP83_RS01315	AYP86_RS05075	AYP87_RS01125	AYP89_RS09370	AYP88_RS06135	AYP90_RS00220	AYP91_RS00405	AYP92_RS09920	AYP94_RS01615	AYP95_RS01215	AYP96_RS06420	AYP97_RS05785	AYQ00_RS01770	AYP98_RS09880	AYQ01_RS03670	AYP99_RS05215	CYJ77_RS01020	CYJ78_RS01995	CYJ80_RS08745	CYJ79_RS01290	CYJ81_RS02550	CYJ83_RS07900
350	LCRIS_RS00430	HMPREF0506_RS07830	HMPREF0507_RS10155	HMPREF5045_RS07770	HMPREF0508_RS10975	LBKG_RS01740	HMPREF0509_RS03590	HMPREF0891_RS06085	HMPREF9250_RS10590	HMPREF9249_RS00135	LC367_RS01780	FC28_RS03720	AEL95_RS06855	AEL96_RS05575	AEL99_RS08545	HMPREF3209_RS06050	AZI13_RS00110	BAB80_RS09390	B6C82_RS04555	AYP78_RS07410	AYP77_RS02155	AYP79_RS05680	AYP80_RS03415	AYP84_RS02260	AYP82_RS03205	AYP85_RS03035	AYP81_RS01915	AYP83_RS04835	AYP86_RS09110	AYP87_RS00225	AYP89_RS01325	AYP88_RS05440	AYP90_RS02245	AYP91_RS08860	AYP92_RS03580	AYP94_RS00260	AYP95_RS02580	AYP96_RS07390	AYP97_RS08820	AYQ00_RS08115	AYP98_RS04515	AYQ01_RS06625	AYP99_RS03125	CYJ77_RS07010	CYJ78_RS07835	CYJ80_RS03040	CYJ79_RS07600	CYJ81_RS05895	CYJ83_RS10060
351	LCRIS_RS02725	HMPREF0506_RS09425	HMPREF0507_RS11610	HMPREF5045_RS10110	HMPREF0508_RS06730	LBKG_RS10715	HMPREF0509_RS08370	HMPREF0891_RS09545	HMPREF9250_RS02155	HMPREF9249_RS06590	LC367_RS04375	FC28_RS00200	AEL95_RS00830	AEL96_RS07690	AEL99_RS00795	HMPREF3209_RS08835	AZI13_RS02325	BAB80_RS10300	B6C82_RS00210	AYP78_RS04905	AYP77_RS00780	AYP79_RS00175	AYP80_RS05885	AYP84_RS09565	AYP82_RS09180	AYP85_RS04145	AYP81_RS01690	AYP83_RS07350	AYP86_RS00255	AYP87_RS07570	AYP89_RS06325	AYP88_RS09195	AYP90_RS03270	AYP91_RS09305	AYP92_RS05565	AYP94_RS00535	AYP95_RS03070	AYP96_RS00425	AYP97_RS00465	AYQ00_RS03575	AYP98_RS02075	AYQ01_RS01220	AYP99_RS05830	CYJ77_RS00820	CYJ78_RS03160	CYJ80_RS00910	CYJ79_RS06010	CYJ81_RS05485	CYJ83_RS02955
352	LCRIS_RS04275	HMPREF0506_RS02530	HMPREF0507_RS00190	HMPREF5045_RS00930	HMPREF0508_RS00815	LBKG_RS04720	HMPREF0509_RS03205	HMPREF0891_RS08805	HMPREF9250_RS00655	HMPREF9249_RS05060	LC367_RS02060	FC28_RS01975	AEL95_RS03210	AEL96_RS05015	AEL99_RS02395	HMPREF3209_RS07880	AZI13_RS03885	BAB80_RS06265	B6C82_RS01955	AYP78_RS00270	AYP77_RS07885	AYP79_RS00700	AYP80_RS03930	AYP84_RS04480	AYP82_RS08140	AYP85_RS01265	AYP81_RS05690	AYP83_RS06905	AYP86_RS01825	AYP87_RS00420	AYP89_RS07370	AYP88_RS01075	AYP90_RS04030	AYP91_RS04780	AYP92_RS02425	AYP94_RS05760	AYP95_RS07165	AYP96_RS02085	AYP97_RS10285	AYQ00_RS05085	AYP98_RS08220	AYQ01_RS09775	AYP99_RS02200	CYJ77_RS03220	CYJ78_RS02325	CYJ80_RS03500	CYJ79_RS03405	CYJ81_RS04860	CYJ83_RS01670
353	LCRIS_RS00720	HMPREF0506_RS00925	HMPREF0507_RS09895	HMPREF5045_RS08000	HMPREF0508_RS09965	LBKG_RS01475	HMPREF0509_RS03835	HMPREF0891_RS00435	HMPREF9250_RS10325	HMPREF9249_RS00390	LC367_RS01545	FC28_RS06450	AEL95_RS00620	AEL96_RS10780	AEL99_RS08860	HMPREF3209_RS07300	AZI13_RS00345	BAB80_RS04645	B6C82_RS05030	AYP78_RS08850	AYP77_RS01900	AYP79_RS04305	AYP80_RS09535	AYP84_RS01980	AYP82_RS05035	AYP85_RS03290	AYP81_RS03155	AYP83_RS05100	AYP86_RS06620	AYP87_RS03830	AYP89_RS04975	AYP88_RS05160	AYP90_RS05435	AYP91_RS02315	AYP92_RS03290	AYP94_RS00770	AYP95_RS00050	AYP96_RS03445	AYP97_RS09020	AYQ00_RS00220	AYP98_RS06465	AYQ01_RS09005	AYP99_RS04660	CYJ77_RS09455	CYJ78_RS09905	CYJ80_RS03295	CYJ79_RS03620	CYJ81_RS00560	CYJ83_RS09240
354	LCRIS_RS03720	HMPREF0506_RS02035	HMPREF0507_RS01570	HMPREF5045_RS00400	HMPREF0508_RS00285	LBKG_RS05255	HMPREF0509_RS02665	HMPREF0891_RS04110	HMPREF9250_RS01205	HMPREF9249_RS05615	LC367_RS02715	FC28_RS02200	AEL95_RS01855	AEL96_RS01080	AEL99_RS02890	HMPREF3209_RS10500	AZI13_RS03270	BAB80_RS03780	B6C82_RS02400	AYP78_RS02525	AYP77_RS04530	AYP79_RS04880	AYP80_RS07960	AYP84_RS02635	AYP82_RS08695	AYP85_RS00965	AYP81_RS06240	AYP83_RS00160	AYP86_RS01270	AYP87_RS02890	AYP89_RS01540	AYP88_RS03865	AYP90_RS08025	AYP91_RS01050	AYP92_RS06120	AYP94_RS10175	AYP95_RS06660	AYP96_RS03935	AYP97_RS04820	AYQ00_RS04235	AYP98_RS00445	AYQ01_RS01930	AYP99_RS08115	CYJ77_RS01380	CYJ78_RS05545	CYJ80_RS00235	CYJ79_RS00970	CYJ81_RS00925	CYJ83_RS00285
355	LCRIS_RS04375	HMPREF0506_RS02630	HMPREF0507_RS00290	HMPREF5045_RS01030	HMPREF0508_RS00915	LBKG_RS04615	HMPREF0509_RS03310	HMPREF0891_RS06540	HMPREF9250_RS00550	HMPREF9249_RS04955	LC367_RS01960	FC28_RS01875	AEL95_RS03110	AEL96_RS05115	AEL99_RS07600	HMPREF3209_RS07780	AZI13_RS03985	BAB80_RS06930	B6C82_RS02055	AYP78_RS00170	AYP77_RS02935	AYP79_RS00600	AYP80_RS03830	AYP84_RS06235	AYP82_RS03955	AYP85_RS01365	AYP81_RS06570	AYP83_RS07895	AYP86_RS08690	AYP87_RS08020	AYP89_RS01910	AYP88_RS06290	AYP90_RS07020	AYP91_RS08075	AYP92_RS02320	AYP94_RS05660	AYP95_RS07265	AYP96_RS01985	AYP97_RS10185	AYQ00_RS04985	AYP98_RS08120	AYQ01_RS09875	AYP99_RS02100	CYJ77_RS02755	CYJ78_RS01245	CYJ80_RS11015	CYJ79_RS05665	CYJ81_RS10010	CYJ83_RS10725
356	LCRIS_RS09720	HMPREF0506_RS06110	HMPREF0507_RS03005	HMPREF5045_RS06130	HMPREF0508_RS02540	LBKG_RS11610	HMPREF0509_RS09820	HMPREF0891_RS07310	HMPREF9250_RS11700	HMPREF9249_RS10080	LC367_RS00855	FC28_RS04620	AEL95_RS02545	AEL96_RS02350	AEL99_RS01290	HMPREF3209_RS03425	AZI13_RS08650	BAB80_RS05155	B6C82_RS05695	AYP78_RS07820	AYP77_RS05820	AYP79_RS08870	AYP80_RS07460	AYP84_RS04905	AYP82_RS00965	AYP85_RS00655	AYP81_RS03740	AYP83_RS05840	AYP86_RS05285	AYP87_RS01335	AYP89_RS00120	AYP88_RS05855	AYP90_RS00010	AYP91_RS00615	AYP92_RS09710	AYP94_RS01390	AYP95_RS01440	AYP96_RS06205	AYP97_RS05570	AYQ00_RS01555	AYP98_RS09665	AYQ01_RS03455	AYP99_RS05430	CYJ77_RS01235	CYJ78_RS01780	CYJ80_RS08645	CYJ79_RS01080	CYJ81_RS02340	CYJ83_RS02760
357	LCRIS_RS03430	HMPREF0506_RS01735	HMPREF0507_RS01870	HMPREF5045_RS00085	HMPREF0508_RS07345	LBKG_RS05545	HMPREF0509_RS02370	HMPREF0891_RS02245	HMPREF9250_RS01505	HMPREF9249_RS05920	LC367_RS03005	FC28_RS03065	AEL95_RS01565	AEL96_RS10155	AEL99_RS05060	HMPREF3209_RS00850	AZI13_RS02980	BAB80_RS06435	B6C82_RS03485	AYP78_RS07275	AYP77_RS04215	AYP79_RS06115	AYP80_RS07210	AYP84_RS08875	AYP82_RS09870	AYP85_RS07495	AYP81_RS00755	AYP83_RS06005	AYP86_RS00955	AYP87_RS06880	AYP89_RS07745	AYP88_RS03550	AYP90_RS05370	AYP91_RS06695	AYP92_RS03710	AYP94_RS04115	AYP95_RS04270	AYP96_RS03625	AYP97_RS04510	AYQ00_RS04545	AYP98_RS00135	AYQ01_RS01620	AYP99_RS07805	CYJ77_RS02710	CYJ78_RS09205	CYJ80_RS00545	CYJ79_RS08940	CYJ81_RS01215	CYJ83_RS06035
358	LCRIS_RS01335	HMPREF0506_RS10030	HMPREF0507_RS09305	HMPREF5045_RS08615	HMPREF0508_RS07785	LBKG_RS08990	HMPREF0509_RS06455	HMPREF0891_RS02605	HMPREF9250_RS09680	HMPREF9249_RS00985	LC367_RS05980	FC28_RS01050	AEL95_RS03660	AEL96_RS06420	AEL99_RS05175	HMPREF3209_RS02885	AZI13_RS00910	BAB80_RS01160	B6C82_RS01070	AYP78_RS03640	AYP77_RS05480	AYP79_RS02035	AYP80_RS00920	AYP84_RS00090	AYP82_RS10410	AYP85_RS08830	AYP81_RS08780	AYP83_RS03360	AYP86_RS06215	AYP87_RS09610	AYP89_RS05880	AYP88_RS03315	AYP90_RS09400	AYP91_RS09915	AYP92_RS00825	AYP94_RS07280	AYP95_RS09645	AYP96_RS01620	AYP97_RS02285	AYQ00_RS05880	AYP98_RS05365	AYQ01_RS05330	AYP99_RS02680	CYJ77_RS08120	CYJ78_RS08400	CYJ80_RS01785	CYJ79_RS00490	CYJ81_RS03645	CYJ83_RS01110
359	LCRIS_RS09805	HMPREF0506_RS06025	HMPREF0507_RS03090	HMPREF5045_RS06045	HMPREF0508_RS02625	LBKG_RS09980	HMPREF0509_RS09905	HMPREF0891_RS06250	HMPREF9250_RS11610	HMPREF9249_RS10165	LC367_RS00770	FC28_RS05605	AEL95_RS02630	AEL96_RS02265	AEL99_RS01205	HMPREF3209_RS03510	AZI13_RS08565	BAB80_RS05070	B6C82_RS06260	AYP78_RS05605	AYP77_RS05910	AYP79_RS07370	AYP80_RS04810	AYP84_RS04815	AYP82_RS00875	AYP85_RS00565	AYP81_RS03650	AYP83_RS05750	AYP86_RS05195	AYP87_RS01245	AYP89_RS00030	AYP88_RS05945	AYP90_RS00100	AYP91_RS00525	AYP92_RS09800	AYP94_RS01480	AYP95_RS01350	AYP96_RS06295	AYP97_RS05660	AYQ00_RS01645	AYP98_RS09755	AYQ01_RS03545	AYP99_RS05340	CYJ77_RS01145	CYJ78_RS01870	CYJ80_RS10285	CYJ79_RS01170	CYJ81_RS02430	CYJ83_RS02850
360	LCRIS_RS06630	HMPREF0506_RS04240	HMPREF0507_RS05570	HMPREF5045_RS03500	HMPREF0508_RS04160	LBKG_RS10355	HMPREF0509_RS00570	HMPREF0891_RS02440	HMPREF9250_RS03625	HMPREF9249_RS09355	LC367_RS07835	FC28_RS04130	AEL95_RS04530	AEL96_RS07340	AEL99_RS00205	HMPREF3209_RS06560	AZI13_RS06330	BAB80_RS10650	B6C82_RS05200	AYP78_RS00720	AYP77_RS07485	AYP79_RS03255	AYP80_RS05360	AYP84_RS01310	AYP82_RS02270	AYP85_RS05135	AYP81_RS09235	AYP83_RS02010	AYP86_RS04275	AYP87_RS06005	AYP89_RS03745	AYP88_RS00440	AYP90_RS02730	AYP91_RS03670	AYP92_RS04900	AYP94_RS05200	AYP95_RS01860	AYP96_RS00820	AYP97_RS01230	AYQ00_RS02590	AYP98_RS02670	AYQ01_RS07550	AYP99_RS03490	CYJ77_RS03620	CYJ78_RS00375	CYJ80_RS01460	CYJ79_RS03890	CYJ81_RS08255	CYJ83_RS05375
361	LCRIS_RS03290	HMPREF0506_RS01620	HMPREF0507_RS01985	HMPREF5045_RS09575	HMPREF0508_RS07230	LBKG_RS05670	HMPREF0509_RS02255	HMPREF0891_RS00650	HMPREF9250_RS01620	HMPREF9249_RS06045	LC367_RS03115	FC28_RS07140	AEL95_RS01430	AEL96_RS10270	AEL99_RS08380	HMPREF3209_RS00735	AZI13_RS02870	BAB80_RS06760	B6C82_RS07675	AYP78_RS07140	AYP77_RS00215	AYP79_RS06250	AYP80_RS07075	AYP84_RS09010	AYP82_RS09735	AYP85_RS05750	AYP81_RS00890	AYP83_RS05315	AYP86_RS00820	AYP87_RS07015	AYP89_RS06880	AYP88_RS09750	AYP90_RS05735	AYP91_RS06830	AYP92_RS03845	AYP94_RS03980	AYP95_RS04135	AYP96_RS03495	AYP97_RS04380	AYQ00_RS04675	AYP98_RS00005	AYQ01_RS01490	AYP99_RS07675	CYJ77_RS08030	CYJ78_RS10155	CYJ80_RS10630	CYJ79_RS07885	CYJ81_RS01325	CYJ83_RS09775
362	LCRIS_RS08975	HMPREF0506_RS09825	HMPREF0507_RS02230	HMPREF5045_RS06830	HMPREF0508_RS01840	LBKG_RS01075	HMPREF0509_RS04255	HMPREF0891_RS03430	HMPREF9250_RS08405	HMPREF9249_RS04060	LC367_RS03755	FC28_RS01525	AEL95_RS07780	AEL96_RS00855	AEL99_RS05745	HMPREF3209_RS01105	AZI13_RS09230	BAB80_RS08810	B6C82_RS01565	AYP78_RS02215	AYP77_RS09670	AYP79_RS01470	AYP80_RS00165	AYP84_RS10300	AYP82_RS01245	AYP85_RS06510	AYP81_RS10005	AYP83_RS02680	AYP86_RS03275	AYP87_RS01645	AYP89_RS00505	AYP88_RS04475	AYP90_RS00795	AYP91_RS05920	AYP92_RS06810	AYP94_RS03145	AYP95_RS04470	AYP96_RS02565	AYP97_RS02930	AYQ00_RS09135	AYP98_RS01140	AYQ01_RS05675	AYP99_RS00320	CYJ77_RS05970	CYJ78_RS06740	CYJ80_RS10570	CYJ79_RS02335	CYJ81_RS02940	CYJ83_RS06685
363	LCRIS_RS04975	HMPREF0506_RS07195	HMPREF0507_RS10960	HMPREF5045_RS01710	HMPREF0508_RS01615	LBKG_RS02885	HMPREF0509_RS06040	HMPREF0891_RS06990	HMPREF9250_RS05880	HMPREF9249_RS07070	LC367_RS06790	FC28_RS05090	AEL95_RS10505	AEL96_RS10895	AEL99_RS05385	HMPREF3209_RS05530	AZI13_RS04600	BAB80_RS04160	B6C82_RS05870	AYP78_RS01460	AYP77_RS06055	AYP79_RS10030	AYP80_RS02875	AYP84_RS03080	AYP82_RS05685	AYP85_RS09955	AYP81_RS04830	AYP83_RS09595	AYP86_RS02645	AYP87_RS07700	AYP89_RS04580	AYP88_RS06855	AYP90_RS07765	AYP91_RS02075	AYP92_RS02005	AYP94_RS04475	AYP95_RS05310	AYP96_RS03200	AYP97_RS09820	AYQ00_RS06400	AYP98_RS02340	AYQ01_RS03275	AYP99_RS05085	CYJ77_RS02075	CYJ78_RS08875	CYJ80_RS05190	CYJ79_RS02605	CYJ81_RS08475	CYJ83_RS03255
364	LCRIS_RS05000	HMPREF0506_RS06585	HMPREF0507_RS10990	HMPREF5045_RS01735	HMPREF0508_RS01640	LBKG_RS02910	HMPREF0509_RS06015	HMPREF0891_RS06965	HMPREF9250_RS05855	HMPREF9249_RS07095	LC367_RS06815	FC28_RS02905	AEL95_RS07970	AEL96_RS05880	AEL99_RS05410	HMPREF3209_RS11075	AZI13_RS04625	BAB80_RS04185	B6C82_RS03005	AYP78_RS01485	AYP77_RS06030	AYP79_RS10005	AYP80_RS02850	AYP84_RS03055	AYP82_RS05710	AYP85_RS09980	AYP81_RS04855	AYP83_RS09570	AYP86_RS02670	AYP87_RS06670	AYP89_RS08365	AYP88_RS06880	AYP90_RS07790	AYP91_RS02100	AYP92_RS02030	AYP94_RS04450	AYP95_RS05335	AYP96_RS03225	AYP97_RS09845	AYQ00_RS06425	AYP98_RS02315	AYQ01_RS03300	AYP99_RS05060	CYJ77_RS02050	CYJ78_RS08160	CYJ80_RS05165	CYJ79_RS02580	CYJ81_RS08500	CYJ83_RS03280
365	LCRIS_RS09185	HMPREF0506_RS09655	HMPREF0507_RS02400	HMPREF5045_RS06655	HMPREF0508_RS02010	LBKG_RS01260	HMPREF0509_RS04065	HMPREF0891_RS04185	HMPREF9250_RS08215	HMPREF9249_RS03875	LC367_RS03350	FC28_RS03575	AEL95_RS06225	AEL96_RS04610	AEL99_RS03445	HMPREF3209_RS00935	AZI13_RS09105	BAB80_RS08625	B6C82_RS04400	AYP78_RS02360	AYP77_RS09815	AYP79_RS01325	AYP80_RS00310	AYP84_RS10155	AYP82_RS01100	AYP85_RS07660	AYP81_RS09860	AYP83_RS02825	AYP86_RS03130	AYP87_RS01790	AYP89_RS00360	AYP88_RS04620	AYP90_RS07215	AYP91_RS06065	AYP92_RS06955	AYP94_RS03015	AYP95_RS04600	AYP96_RS02710	AYP97_RS03075	AYQ00_RS09280	AYP98_RS00995	AYQ01_RS05530	AYP99_RS00465	CYJ77_RS03815	CYJ78_RS06280	CYJ80_RS10915	CYJ79_RS02145	CYJ81_RS02750	CYJ83_RS05450
367	LCRIS_RS00775	HMPREF0506_RS00985	HMPREF0507_RS09835	HMPREF5045_RS08050	HMPREF0508_RS10015	LBKG_RS01425	HMPREF0509_RS03900	HMPREF0891_RS08080	HMPREF9250_RS10275	HMPREF9249_RS00435	LC367_RS01495	FC28_RS06400	AEL95_RS00570	AEL96_RS09085	AEL99_RS03520	HMPREF3209_RS11635	AZI13_RS00395	BAB80_RS04595	B6C82_RS04980	AYP78_RS08905	AYP77_RS01850	AYP79_RS04360	AYP80_RS09480	AYP84_RS02030	AYP82_RS04985	AYP85_RS03340	AYP81_RS03100	AYP83_RS05155	AYP86_RS06570	AYP87_RS03880	AYP89_RS04925	AYP88_RS05110	AYP90_RS05485	AYP91_RS02260	AYP92_RS03235	AYP94_RS00825	AYP95_RS00105	AYP96_RS03390	AYP97_RS09075	AYQ00_RS00275	AYP98_RS06410	AYQ01_RS08950	AYP99_RS04605	CYJ77_RS06190	CYJ78_RS08920	CYJ80_RS03345	CYJ79_RS03570	CYJ81_RS00510	CYJ83_RS06415
368	LCRIS_RS03695	HMPREF0506_RS02005	HMPREF0507_RS01600	HMPREF5045_RS00370	HMPREF0508_RS00255	LBKG_RS05290	HMPREF0509_RS02635	HMPREF0891_RS02035	HMPREF9250_RS01235	HMPREF9249_RS05645	LC367_RS02740	FC28_RS02175	AEL95_RS01830	AEL96_RS01050	AEL99_RS09880	HMPREF3209_RS10955	AZI13_RS03245	BAB80_RS03755	B6C82_RS02425	AYP78_RS01655	AYP77_RS04505	AYP79_RS04905	AYP80_RS07935	AYP84_RS02610	AYP82_RS08720	AYP85_RS00990	AYP81_RS06265	AYP83_RS00135	AYP86_RS01245	AYP87_RS02865	AYP89_RS01515	AYP88_RS03840	AYP90_RS08000	AYP91_RS01075	AYP92_RS06145	AYP94_RS10200	AYP95_RS06635	AYP96_RS03910	AYP97_RS04795	AYQ00_RS04260	AYP98_RS00420	AYQ01_RS01905	AYP99_RS08090	CYJ77_RS01350	CYJ78_RS05515	CYJ80_RS00260	CYJ79_RS00995	CYJ81_RS00950	CYJ83_RS00255
369	LCRIS_RS04290	HMPREF0506_RS02545	HMPREF0507_RS00205	HMPREF5045_RS00945	HMPREF0508_RS00830	LBKG_RS04705	HMPREF0509_RS03220	HMPREF0891_RS08820	HMPREF9250_RS00640	HMPREF9249_RS05045	LC367_RS02045	FC28_RS01960	AEL95_RS03195	AEL96_RS05030	AEL99_RS02380	HMPREF3209_RS07865	AZI13_RS03900	BAB80_RS06250	B6C82_RS01970	AYP78_RS00255	AYP77_RS07900	AYP79_RS00685	AYP80_RS03915	AYP84_RS04495	AYP82_RS08125	AYP85_RS01280	AYP81_RS05675	AYP83_RS06920	AYP86_RS01840	AYP87_RS00405	AYP89_RS07355	AYP88_RS01060	AYP90_RS04045	AYP91_RS04795	AYP92_RS02410	AYP94_RS05745	AYP95_RS07180	AYP96_RS02070	AYP97_RS10270	AYQ00_RS05070	AYP98_RS08205	AYQ01_RS09790	AYP99_RS02185	CYJ77_RS03205	CYJ78_RS02310	CYJ80_RS03485	CYJ79_RS03390	CYJ81_RS04875	CYJ83_RS01685
370	LCRIS_RS01905	HMPREF0506_RS08230	HMPREF0507_RS08575	HMPREF5045_RS09250	HMPREF0508_RS09510	LBKG_RS06505	HMPREF0509_RS07125	HMPREF0891_RS00815	HMPREF9250_RS02820	HMPREF9249_RS01650	LC367_RS08480	FC28_RS08900	AEL95_RS05830	AEL96_RS11190	AEL99_RS07365	HMPREF3209_RS06785	AZI13_RS01465	BAB80_RS03015	B6C82_RS03655	AYP78_RS04195	AYP77_RS01290	AYP79_RS02590	AYP80_RS01475	AYP84_RS00645	AYP82_RS06295	AYP85_RS09390	AYP81_RS08230	AYP83_RS03000	AYP86_RS09610	AYP87_RS10165	AYP89_RS07060	AYP88_RS02765	AYP90_RS01025	AYP91_RS07175	AYP92_RS00275	AYP94_RS07880	AYP95_RS10245	AYP96_RS04650	AYP97_RS01880	AYQ00_RS03125	AYP98_RS07215	AYQ01_RS02595	AYP99_RS04290	CYJ77_RS04100	CYJ78_RS03825	CYJ80_RS02395	CYJ79_RS10045	CYJ81_RS03960	CYJ83_RS08615
371	LCRIS_RS01750	HMPREF0506_RS07595	HMPREF0507_RS08745	HMPREF5045_RS09100	HMPREF0508_RS09660	LBKG_RS06675	HMPREF0509_RS06965	HMPREF0891_RS05885	HMPREF9250_RS02950	HMPREF9249_RS01495	LC367_RS05590	FC28_RS04860	AEL95_RS04055	AEL96_RS07220	AEL99_RS04915	HMPREF3209_RS08075	AZI13_RS01305	BAB80_RS06025	B6C82_RS03820	AYP78_RS04030	AYP77_RS05095	AYP79_RS02425	AYP80_RS01310	AYP84_RS00480	AYP82_RS10025	AYP85_RS09225	AYP81_RS08395	AYP83_RS03750	AYP86_RS05830	AYP87_RS10000	AYP89_RS07225	AYP88_RS02930	AYP90_RS09790	AYP91_RS10305	AYP92_RS00440	AYP94_RS07715	AYP95_RS10080	AYP96_RS01200	AYP97_RS01715	AYQ00_RS02960	AYP98_RS07050	AYQ01_RS02430	AYP99_RS04125	CYJ77_RS07575	CYJ78_RS03660	CYJ80_RS02230	CYJ79_RS04530	CYJ81_RS04070	CYJ83_RS02095
372	LCRIS_RS08985	HMPREF0506_RS09815	HMPREF0507_RS02240	HMPREF5045_RS06820	HMPREF0508_RS01850	LBKG_RS01085	HMPREF0509_RS04245	HMPREF0891_RS03440	HMPREF9250_RS08395	HMPREF9249_RS04050	LC367_RS03765	FC28_RS01515	AEL95_RS07770	AEL96_RS00845	AEL99_RS05735	HMPREF3209_RS01095	AZI13_RS09220	BAB80_RS08800	B6C82_RS01555	AYP78_RS02225	AYP77_RS09680	AYP79_RS01460	AYP80_RS00175	AYP84_RS10290	AYP82_RS01235	AYP85_RS06500	AYP81_RS09995	AYP83_RS02690	AYP86_RS03265	AYP87_RS01655	AYP89_RS00495	AYP88_RS04485	AYP90_RS00805	AYP91_RS05930	AYP92_RS06820	AYP94_RS03135	AYP95_RS04480	AYP96_RS02575	AYP97_RS02940	AYQ00_RS09145	AYP98_RS01130	AYQ01_RS05665	AYP99_RS00330	CYJ77_RS05980	CYJ78_RS06750	CYJ80_RS10560	CYJ79_RS02325	CYJ81_RS02930	CYJ83_RS06695
373	LCRIS_RS09265	HMPREF0506_RS06555	HMPREF0507_RS02475	HMPREF5045_RS06590	HMPREF0508_RS02075	LBKG_RS01335	HMPREF0509_RS03985	HMPREF0891_RS10165	HMPREF9250_RS08145	HMPREF9249_RS03810	LC367_RS05015	FC28_RS06000	AEL95_RS09040	AEL96_RS10105	AEL99_RS09765	HMPREF3209_RS04690	AZI13_RS09040	BAB80_RS08545	B6C82_RS06695	AYP78_RS02440	AYP77_RS09895	AYP79_RS01245	AYP80_RS00390	AYP84_RS10075	AYP82_RS01020	AYP85_RS07740	AYP81_RS09780	AYP83_RS02905	AYP86_RS03050	AYP87_RS01870	AYP89_RS00280	AYP88_RS04700	AYP90_RS07295	AYP91_RS06145	AYP92_RS07035	AYP94_RS06060	AYP95_RS03335	AYP96_RS02780	AYP97_RS03145	AYQ00_RS09350	AYP98_RS00925	AYQ01_RS05460	AYP99_RS00535	CYJ77_RS09645	CYJ78_RS10250	CYJ80_RS09730	CYJ79_RS02060	CYJ81_RS02665	CYJ83_RS05520
374	LCRIS_RS01050	HMPREF0506_RS01250	HMPREF0507_RS09565	HMPREF5045_RS08300	HMPREF0508_RS08010	LBKG_RS08735	HMPREF0509_RS09205	HMPREF0891_RS07715	HMPREF9250_RS09980	HMPREF9249_RS00740	LC367_RS06235	FC28_RS00580	AEL95_RS03410	AEL96_RS01780	AEL99_RS03050	HMPREF3209_RS07490	AZI13_RS00655	BAB80_RS01430	B6C82_RS00565	AYP78_RS07620	AYP77_RS01560	AYP79_RS00995	AYP80_RS01770	AYP84_RS08050	AYP82_RS00165	AYP85_RS03475	AYP81_RS02815	AYP83_RS00420	AYP86_RS07380	AYP87_RS09325	AYP89_RS05635	AYP88_RS10015	AYP90_RS05060	AYP91_RS00190	AYP92_RS06405	AYP94_RS01220	AYP95_RS07770	AYP96_RS05920	AYP97_RS03310	AYQ00_RS07055	AYP98_RS04025	AYQ01_RS06080	AYP99_RS09040	CYJ77_RS05730	CYJ78_RS01495	CYJ80_RS02595	CYJ79_RS00205	CYJ81_RS00235	CYJ83_RS07500
375	LCRIS_RS06845	HMPREF0506_RS04435	HMPREF0507_RS05345	HMPREF5045_RS04035	HMPREF0508_RS04995	LBKG_RS08625	HMPREF0509_RS00785	HMPREF0891_RS01495	HMPREF9250_RS03410	HMPREF9249_RS09570	LC367_RS08125	FC28_RS05825	AEL95_RS04750	AEL96_RS00905	AEL99_RS00420	HMPREF3209_RS00605	AZI13_RS06550	BAB80_RS08485	B6C82_RS06555	AYP78_RS00505	AYP77_RS02625	AYP79_RS03040	AYP80_RS05575	AYP84_RS01525	AYP82_RS02485	AYP85_RS05350	AYP81_RS09450	AYP83_RS01795	AYP86_RS04490	AYP87_RS05790	AYP89_RS08230	AYP88_RS00225	AYP90_RS04650	AYP91_RS03455	AYP92_RS04685	AYP94_RS05415	AYP95_RS02075	AYP96_RS01035	AYP97_RS01015	AYQ00_RS02805	AYP98_RS02885	AYQ01_RS07335	AYP99_RS03705	CYJ77_RS00590	CYJ78_RS00590	CYJ80_RS01675	CYJ79_RS09510	CYJ81_RS06920	CYJ83_RS04950
376	LCRIS_RS08795	HMPREF0506_RS00430	HMPREF0507_RS08065	HMPREF5045_RS07065	HMPREF0508_RS08965	LBKG_RS00825	HMPREF0509_RS04520	HMPREF0891_RS03360	HMPREF9250_RS08640	HMPREF9249_RS04295	LC367_RS03590	FC28_RS01695	AEL95_RS00120	AEL96_RS07800	AEL99_RS00620	HMPREF3209_RS11505	AZI13_RS09435	BAB80_RS01945	B6C82_RS01735	AYP78_RS02055	AYP77_RS09515	AYP79_RS01630	AYP80_RS00005	AYP84_RS10445	AYP82_RS01400	AYP85_RS06670	AYP81_RS10150	AYP83_RS02520	AYP86_RS03430	AYP87_RS01500	AYP89_RS09955	AYP88_RS04320	AYP90_RS00635	AYP91_RS05760	AYP92_RS06660	AYP94_RS03305	AYP95_RS04310	AYP96_RS02410	AYP97_RS02775	AYQ00_RS08980	AYP98_RS01295	AYQ01_RS05830	AYP99_RS00165	CYJ77_RS04750	CYJ78_RS02160	CYJ80_RS06710	CYJ79_RS04165	CYJ81_RS07625	CYJ83_RS05660
377	LCRIS_RS01985	HMPREF0506_RS08150	HMPREF0507_RS08495	HMPREF5045_RS09330	HMPREF0508_RS09430	LBKG_RS06410	HMPREF0509_RS07220	HMPREF0891_RS00910	HMPREF9250_RS02725	HMPREF9249_RS01745	LC367_RS09020	FC28_RS05775	AEL95_RS05750	AEL96_RS11110	AEL99_RS01300	HMPREF3209_RS06865	AZI13_RS01580	BAB80_RS00540	B6C82_RS06450	AYP78_RS04270	AYP77_RS01215	AYP79_RS02665	AYP80_RS01550	AYP84_RS00720	AYP82_RS06370	AYP85_RS09465	AYP81_RS08155	AYP83_RS03075	AYP86_RS09535	AYP87_RS10240	AYP89_RS06985	AYP88_RS02690	AYP90_RS01100	AYP91_RS07250	AYP92_RS00200	AYP94_RS06290	AYP95_RS07365	AYP96_RS04575	AYP97_RS01955	AYQ00_RS03200	AYP98_RS07290	AYQ01_RS02670	AYP99_RS04365	CYJ77_RS04195	CYJ78_RS03920	CYJ80_RS09970	CYJ79_RS01955	CYJ81_RS04450	CYJ83_RS09940
378	LCRIS_RS03435	HMPREF0506_RS01740	HMPREF0507_RS01865	HMPREF5045_RS00090	HMPREF0508_RS07350	LBKG_RS05540	HMPREF0509_RS02375	HMPREF0891_RS02250	HMPREF9250_RS01500	HMPREF9249_RS05915	LC367_RS03000	FC28_RS03060	AEL95_RS01570	AEL96_RS10150	AEL99_RS05065	HMPREF3209_RS00855	AZI13_RS02985	BAB80_RS06430	B6C82_RS03490	AYP78_RS07280	AYP77_RS04220	AYP79_RS06110	AYP80_RS07215	AYP84_RS08870	AYP82_RS09875	AYP85_RS07500	AYP81_RS00750	AYP83_RS06010	AYP86_RS00960	AYP87_RS06875	AYP89_RS07750	AYP88_RS03555	AYP90_RS05375	AYP91_RS06690	AYP92_RS03705	AYP94_RS04120	AYP95_RS04275	AYP96_RS03630	AYP97_RS04515	AYQ00_RS04540	AYP98_RS00140	AYQ01_RS01625	AYP99_RS07810	CYJ77_RS02705	CYJ78_RS09210	CYJ80_RS00540	CYJ79_RS08935	CYJ81_RS01210	CYJ83_RS06040
379	LCRIS_RS09195	HMPREF0506_RS09645	HMPREF0507_RS02410	HMPREF5045_RS06645	HMPREF0508_RS02020	LBKG_RS01270	HMPREF0509_RS04055	HMPREF0891_RS04175	HMPREF9250_RS08205	HMPREF9249_RS03865	LC367_RS03340	FC28_RS03585	AEL95_RS06235	AEL96_RS04600	AEL99_RS03455	HMPREF3209_RS00925	AZI13_RS09095	BAB80_RS08615	B6C82_RS04410	AYP78_RS02370	AYP77_RS09825	AYP79_RS01315	AYP80_RS00320	AYP84_RS10145	AYP82_RS01090	AYP85_RS07670	AYP81_RS09850	AYP83_RS02835	AYP86_RS03120	AYP87_RS01800	AYP89_RS00350	AYP88_RS04630	AYP90_RS07225	AYP91_RS06075	AYP92_RS06965	AYP94_RS03005	AYP95_RS04610	AYP96_RS02720	AYP97_RS03085	AYQ00_RS09290	AYP98_RS00985	AYQ01_RS05520	AYP99_RS00475	CYJ77_RS03825	CYJ78_RS06290	CYJ80_RS10925	CYJ79_RS02135	CYJ81_RS02740	CYJ83_RS05460
380	LCRIS_RS08130	HMPREF0506_RS08895	HMPREF0507_RS03975	HMPREF5045_RS05250	HMPREF0508_RS10695	LBKG_RS07410	HMPREF0509_RS08780	HMPREF0891_RS00330	HMPREF9250_RS06395	HMPREF9249_RS02585	LC367_RS07320	FC28_RS07035	AEL95_RS09190	AEL96_RS11405	AEL99_RS01455	HMPREF3209_RS06170	AZI13_RS07795	BAB80_RS04530	B6C82_RS07470	AYP78_RS03000	AYP77_RS03460	AYP79_RS08260	AYP80_RS10010	AYP84_RS03600	AYP82_RS03580	AYP85_RS04005	AYP81_RS05345	AYP83_RS00710	AYP86_RS09900	AYP87_RS02230	AYP89_RS04065	AYP88_RS10535	AYP90_RS09030	AYP91_RS05625	AYP92_RS01155	AYP94_RS08045	AYP95_RS04760	AYP96_RS08230	AYP97_RS08165	AYQ00_RS02015	AYP98_RS10190	AYQ01_RS00085	AYP99_RS06700	CYJ77_RS04235	CYJ78_RS01135	CYJ80_RS07335	CYJ79_RS04915	CYJ81_RS03780	CYJ83_RS06815
383	LCRIS_RS00530	HMPREF0506_RS10510	HMPREF0507_RS10045	HMPREF5045_RS07870	HMPREF0508_RS09820	LBKG_RS01625	HMPREF0509_RS03690	HMPREF0891_RS04480	HMPREF9250_RS10485	HMPREF9249_RS00235	LC367_RS01680	FC28_RS08490	AEL95_RS06955	AEL96_RS12130	AEL99_RS07830	HMPREF3209_RS03005	AZI13_RS00210	BAB80_RS04780	B6C82_RS08945	AYP78_RS07520	AYP77_RS02045	AYP79_RS05790	AYP80_RS03305	AYP84_RS02370	AYP82_RS03090	AYP85_RS03145	AYP81_RS02025	AYP83_RS04950	AYP86_RS09225	AYP87_RS00115	AYP89_RS01215	AYP88_RS05555	AYP90_RS02130	AYP91_RS08750	AYP92_RS03465	AYP94_RS00125	AYP95_RS02445	AYP96_RS06580	AYP97_RS00815	AYQ00_RS01380	AYP98_RS04655	AYQ01_RS04185	AYP99_RS07530	CYJ77_RS09670	CYJ78_RS10470	CYJ80_RS03145	CYJ79_RS03760	CYJ81_RS00700	CYJ83_RS07635
384	LCRIS_RS07665	HMPREF0506_RS00175	HMPREF0507_RS04290	HMPREF5045_RS04890	HMPREF0508_RS10135	LBKG_RS10180	HMPREF0509_RS01735	HMPREF0891_RS02965	HMPREF9250_RS06770	HMPREF9249_RS02935	LC367_RS05425	FC28_RS05300	AEL95_RS01185	AEL96_RS02430	AEL99_RS09800	HMPREF3209_RS06705	AZI13_RS07545	BAB80_RS03610	B6C82_RS06080	AYP78_RS06325	AYP77_RS06750	AYP79_RS07810	AYP80_RS06200	AYP84_RS03900	AYP82_RS04535	AYP85_RS04425	AYP81_RS06675	AYP83_RS05440	AYP86_RS06715	AYP87_RS01930	AYP89_RS04355	AYP88_RS10235	AYP90_RS04710	AYP91_RS09550	AYP92_RS03140	AYP94_RS02900	AYP95_RS07425	AYP96_RS07935	AYP97_RS08460	AYQ00_RS02310	AYP98_RS10485	AYQ01_RS00380	AYP99_RS06405	CYJ77_RS03040	CYJ78_RS05375	CYJ80_RS04960	CYJ79_RS06390	CYJ81_RS03165	CYJ83_RS04605
385	LCRIS_RS03610	HMPREF0506_RS01915	HMPREF0507_RS01690	HMPREF5045_RS00265	HMPREF0508_RS00150	LBKG_RS05370	HMPREF0509_RS02550	HMPREF0891_RS01930	HMPREF9250_RS01320	HMPREF9249_RS05740	LC367_RS02825	FC28_RS09400	AEL95_RS01745	AEL96_RS09350	AEL99_RS08325	HMPREF3209_RS04620	AZI13_RS03160	BAB80_RS05925	B6C82_RS09940	AYP78_RS01760	AYP77_RS04400	AYP79_RS05010	AYP80_RS07830	AYP84_RS02505	AYP82_RS08825	AYP85_RS02280	AYP81_RS06370	AYP83_RS00030	AYP86_RS01140	AYP87_RS02760	AYP89_RS05990	AYP88_RS03735	AYP90_RS07895	AYP91_RS01180	AYP92_RS07300	AYP94_RS10305	AYP95_RS06530	AYP96_RS03805	AYP97_RS04690	AYQ00_RS04365	AYP98_RS00315	AYQ01_RS01800	AYP99_RS07985	CYJ77_RS08300	CYJ78_RS04645	CYJ80_RS00365	CYJ79_RS04010	CYJ81_RS01035	CYJ83_RS00150
386	LCRIS_RS04270	HMPREF0506_RS02525	HMPREF0507_RS00185	HMPREF5045_RS00925	HMPREF0508_RS00810	LBKG_RS04725	HMPREF0509_RS03200	HMPREF0891_RS08800	HMPREF9250_RS00660	HMPREF9249_RS05065	LC367_RS02065	FC28_RS01980	AEL95_RS03215	AEL96_RS05010	AEL99_RS02400	HMPREF3209_RS07885	AZI13_RS03880	BAB80_RS06270	B6C82_RS01950	AYP78_RS00275	AYP77_RS07880	AYP79_RS00705	AYP80_RS03935	AYP84_RS04475	AYP82_RS08145	AYP85_RS01260	AYP81_RS05695	AYP83_RS06900	AYP86_RS01820	AYP87_RS00425	AYP89_RS07375	AYP88_RS01080	AYP90_RS04025	AYP91_RS04775	AYP92_RS02430	AYP94_RS05765	AYP95_RS07160	AYP96_RS02090	AYP97_RS10290	AYQ00_RS05090	AYP98_RS08225	AYQ01_RS09770	AYP99_RS02205	CYJ77_RS03225	CYJ78_RS02330	CYJ80_RS03505	CYJ79_RS03410	CYJ81_RS04855	CYJ83_RS01665
387	LCRIS_RS06820	HMPREF0506_RS04410	HMPREF0507_RS05370	HMPREF5045_RS04010	HMPREF0508_RS04970	LBKG_RS08650	HMPREF0509_RS00760	HMPREF0891_RS01520	HMPREF9250_RS03435	HMPREF9249_RS09545	LC367_RS08150	FC28_RS05850	AEL95_RS04725	AEL96_RS07540	AEL99_RS00395	HMPREF3209_RS00630	AZI13_RS06525	BAB80_RS09685	B6C82_RS06530	AYP78_RS00530	AYP77_RS02650	AYP79_RS03065	AYP80_RS05550	AYP84_RS01500	AYP82_RS02460	AYP85_RS05325	AYP81_RS09425	AYP83_RS01820	AYP86_RS04465	AYP87_RS05815	AYP89_RS08255	AYP88_RS00250	AYP90_RS04675	AYP91_RS03480	AYP92_RS04710	AYP94_RS05390	AYP95_RS02050	AYP96_RS01010	AYP97_RS01040	AYQ00_RS02780	AYP98_RS02860	AYQ01_RS07360	AYP99_RS03680	CYJ77_RS00565	CYJ78_RS00565	CYJ80_RS01650	CYJ79_RS09340	CYJ81_RS06945	CYJ83_RS04975
388	LCRIS_RS04990	HMPREF0506_RS06575	HMPREF0507_RS10980	HMPREF5045_RS01725	HMPREF0508_RS01630	LBKG_RS02900	HMPREF0509_RS06025	HMPREF0891_RS06975	HMPREF9250_RS05865	HMPREF9249_RS07085	LC367_RS06805	FC28_RS05075	AEL95_RS10520	AEL96_RS05870	AEL99_RS05400	HMPREF3209_RS11065	AZI13_RS04615	BAB80_RS04175	B6C82_RS05855	AYP78_RS01475	AYP77_RS06040	AYP79_RS10015	AYP80_RS02860	AYP84_RS03065	AYP82_RS05700	AYP85_RS09970	AYP81_RS04845	AYP83_RS09580	AYP86_RS02660	AYP87_RS07685	AYP89_RS04565	AYP88_RS06870	AYP90_RS07780	AYP91_RS02090	AYP92_RS02020	AYP94_RS04460	AYP95_RS05325	AYP96_RS03215	AYP97_RS09835	AYQ00_RS06415	AYP98_RS02325	AYQ01_RS03290	AYP99_RS05070	CYJ77_RS02060	CYJ78_RS08170	CYJ80_RS05175	CYJ79_RS02590	CYJ81_RS08490	CYJ83_RS03270
389	LCRIS_RS01765	HMPREF0506_RS07610	HMPREF0507_RS08730	HMPREF5045_RS09115	HMPREF0508_RS09645	LBKG_RS06660	HMPREF0509_RS06980	HMPREF0891_RS05870	HMPREF9250_RS02935	HMPREF9249_RS01510	LC367_RS05575	FC28_RS04845	AEL95_RS04070	AEL96_RS07205	AEL99_RS04900	HMPREF3209_RS08090	AZI13_RS01320	BAB80_RS06010	B6C82_RS03805	AYP78_RS04045	AYP77_RS05080	AYP79_RS02440	AYP80_RS01325	AYP84_RS00495	AYP82_RS10010	AYP85_RS09240	AYP81_RS08380	AYP83_RS03765	AYP86_RS05815	AYP87_RS10015	AYP89_RS07210	AYP88_RS02915	AYP90_RS09805	AYP91_RS10320	AYP92_RS00425	AYP94_RS07730	AYP95_RS10095	AYP96_RS01215	AYP97_RS01730	AYQ00_RS02975	AYP98_RS07065	AYQ01_RS02445	AYP99_RS04140	CYJ77_RS07590	CYJ78_RS03675	CYJ80_RS02245	CYJ79_RS04545	CYJ81_RS04055	CYJ83_RS02080
390	LCRIS_RS02665	HMPREF0506_RS09365	HMPREF0507_RS11670	HMPREF5045_RS10170	HMPREF0508_RS06665	LBKG_RS10770	HMPREF0509_RS08435	HMPREF0891_RS09485	HMPREF9250_RS02225	HMPREF9249_RS06660	LC367_RS05295	FC28_RS00140	AEL95_RS00890	AEL96_RS07630	AEL99_RS00855	HMPREF3209_RS08895	AZI13_RS02265	BAB80_RS05410	B6C82_RS00270	AYP78_RS04845	AYP77_RS00885	AYP79_RS00235	AYP80_RS05945	AYP84_RS08475	AYP82_RS09120	AYP85_RS07050	AYP81_RS01630	AYP83_RS09065	AYP86_RS00150	AYP87_RS05220	AYP89_RS08275	AYP88_RS09085	AYP90_RS03210	AYP91_RS09245	AYP92_RS07670	AYP94_RS00595	AYP95_RS03010	AYP96_RS00320	AYP97_RS00360	AYQ00_RS03680	AYP98_RS01970	AYQ01_RS01325	AYP99_RS05725	CYJ77_RS00885	CYJ78_RS03225	CYJ80_RS00860	CYJ79_RS09250	CYJ81_RS05425	CYJ83_RS06205
391	LCRIS_RS05130	HMPREF0506_RS06730	HMPREF0507_RS11140	HMPREF5045_RS01880	HMPREF0508_RS03245	LBKG_RS03065	HMPREF0509_RS05875	HMPREF0891_RS00005	HMPREF9250_RS05440	HMPREF9249_RS07230	LC367_RS08620	FC28_RS02775	AEL95_RS06615	AEL96_RS06300	AEL99_RS05555	HMPREF3209_RS02115	AZI13_RS04755	BAB80_RS04315	B6C82_RS03135	AYP78_RS06610	AYP77_RS10265	AYP79_RS09865	AYP80_RS02710	AYP84_RS07080	AYP82_RS05845	AYP85_RS08195	AYP81_RS04990	AYP83_RS06140	AYP86_RS02805	AYP87_RS02440	AYP89_RS02385	AYP88_RS08505	AYP90_RS08850	AYP91_RS01900	AYP92_RS08350	AYP94_RS04310	AYP95_RS05475	AYP96_RS03005	AYP97_RS06795	AYQ00_RS08660	AYP98_RS04340	AYQ01_RS10475	AYP99_RS09195	CYJ77_RS07655	CYJ78_RS08040	CYJ80_RS07975	CYJ79_RS02450	CYJ81_RS05050	CYJ83_RS02415
392	LCRIS_RS03545	HMPREF0506_RS01850	HMPREF0507_RS01755	HMPREF5045_RS00200	HMPREF0508_RS00085	LBKG_RS05425	HMPREF0509_RS02485	HMPREF0891_RS01865	HMPREF9250_RS01385	HMPREF9249_RS05805	LC367_RS02890	FC28_RS02950	AEL95_RS01680	AEL96_RS09415	AEL99_RS08255	HMPREF3209_RS04555	AZI13_RS03095	BAB80_RS05860	B6C82_RS03600	AYP78_RS01825	AYP77_RS04330	AYP79_RS05075	AYP80_RS07765	AYP84_RS08760	AYP82_RS08895	AYP85_RS02350	AYP81_RS00640	AYP83_RS08205	AYP86_RS01070	AYP87_RS06765	AYP89_RS07860	AYP88_RS03665	AYP90_RS06720	AYP91_RS01255	AYP92_RS07370	AYP94_RS10370	AYP95_RS06465	AYP96_RS03740	AYP97_RS04625	AYQ00_RS04430	AYP98_RS00250	AYQ01_RS01735	AYP99_RS07920	CYJ77_RS02595	CYJ78_RS04580	CYJ80_RS00430	CYJ79_RS04075	CYJ81_RS01100	CYJ83_RS00085
393	LCRIS_RS03200	HMPREF0506_RS01530	HMPREF0507_RS02095	HMPREF5045_RS09670	HMPREF0508_RS07140	LBKG_RS05780	HMPREF0509_RS02135	HMPREF0891_RS06735	HMPREF9250_RS01730	HMPREF9249_RS06165	LC367_RS03210	FC28_RS03185	AEL95_RS10245	AEL96_RS10505	AEL99_RS07010	HMPREF3209_RS10065	AZI13_RS02775	BAB80_RS05475	B6C82_RS04155	AYP78_RS07050	AYP77_RS00305	AYP79_RS06340	AYP80_RS06985	AYP84_RS09100	AYP82_RS09645	AYP85_RS01890	AYP81_RS00980	AYP83_RS07675	AYP86_RS00730	AYP87_RS07105	AYP89_RS06790	AYP88_RS09660	AYP90_RS03735	AYP91_RS06340	AYP92_RS03935	AYP94_RS03890	AYP95_RS00540	AYP96_RS05375	AYP97_RS01535	AYQ00_RS06780	AYP98_RS01715	AYQ01_RS04735	AYP99_RS04800	CYJ77_RS08360	CYJ78_RS10965	CYJ80_RS06015	CYJ79_RS06505	CYJ81_RS06245	CYJ83_RS03850
394	LCRIS_RS01670	HMPREF0506_RS07420	HMPREF0507_RS08955	HMPREF5045_RS08925	HMPREF0508_RS07475	LBKG_RS06860	HMPREF0509_RS06785	HMPREF0891_RS02915	HMPREF9250_RS09360	HMPREF9249_RS01310	LC367_RS05665	FC28_RS00740	AEL95_RS03975	AEL96_RS00415	AEL99_RS02075	HMPREF3209_RS02230	AZI13_RS01225	BAB80_RS00845	B6C82_RS00765	AYP78_RS03955	AYP77_RS05170	AYP79_RS02350	AYP80_RS01235	AYP84_RS00405	AYP82_RS10100	AYP85_RS09145	AYP81_RS08470	AYP83_RS03675	AYP86_RS05905	AYP87_RS09925	AYP89_RS02850	AYP88_RS03005	AYP90_RS09715	AYP91_RS10230	AYP92_RS00515	AYP94_RS07595	AYP95_RS09960	AYP96_RS01310	AYP97_RS02600	AYQ00_RS05570	AYP98_RS05680	AYQ01_RS05020	AYP99_RS02370	CYJ77_RS05410	CYJ78_RS06520	CYJ80_RS02095	CYJ79_RS05445	CYJ81_RS03340	CYJ83_RS06645
395	LCRIS_RS03220	HMPREF0506_RS01550	HMPREF0507_RS02075	HMPREF5045_RS09650	HMPREF0508_RS07160	LBKG_RS05760	HMPREF0509_RS02155	HMPREF0891_RS06715	HMPREF9250_RS01710	HMPREF9249_RS06140	LC367_RS03190	FC28_RS03165	AEL95_RS10225	AEL96_RS10485	AEL99_RS06990	HMPREF3209_RS10045	AZI13_RS02795	BAB80_RS05455	B6C82_RS04175	AYP78_RS07070	AYP77_RS00285	AYP79_RS06320	AYP80_RS07005	AYP84_RS09080	AYP82_RS09665	AYP85_RS01910	AYP81_RS00960	AYP83_RS07655	AYP86_RS00750	AYP87_RS07085	AYP89_RS06810	AYP88_RS09680	AYP90_RS03755	AYP91_RS06320	AYP92_RS03915	AYP94_RS03910	AYP95_RS00520	AYP96_RS05395	AYP97_RS01555	AYQ00_RS06800	AYP98_RS01695	AYQ01_RS04715	AYP99_RS04780	CYJ77_RS08380	CYJ78_RS10945	CYJ80_RS06035	CYJ79_RS06485	CYJ81_RS06265	CYJ83_RS03870
396	LCRIS_RS06330	HMPREF0506_RS03935	HMPREF0507_RS05885	HMPREF5045_RS03205	HMPREF0508_RS06110	LBKG_RS08105	HMPREF0509_RS00255	HMPREF0891_RS06510	HMPREF9250_RS03945	HMPREF9249_RS08765	LC367_RS08000	FC28_RS02540	AEL95_RS05435	AEL96_RS02740	AEL99_RS07265	HMPREF3209_RS04345	AZI13_RS06005	BAB80_RS03225	B6C82_RS02595	AYP78_RS01040	AYP77_RS07155	AYP79_RS03575	AYP80_RS05040	AYP84_RS00980	AYP82_RS01940	AYP85_RS02545	AYP81_RS08905	AYP83_RS02340	AYP86_RS03945	AYP87_RS06335	AYP89_RS03415	AYP88_RS00770	AYP90_RS02400	AYP91_RS08195	AYP92_RS05230	AYP94_RS02800	AYP95_RS08665	AYP96_RS10370	AYP97_RS09295	AYQ00_RS05470	AYP98_RS05255	AYQ01_RS08560	AYP99_RS00695	CYJ77_RS00445	CYJ78_RS02765	CYJ80_RS10745	CYJ79_RS02980	CYJ81_RS02085	CYJ83_RS01825
397	LCRIS_RS07705	HMPREF0506_RS00135	HMPREF0507_RS04240	HMPREF5045_RS04935	HMPREF0508_RS10175	LBKG_RS10220	HMPREF0509_RS01775	HMPREF0891_RS03010	HMPREF9250_RS06730	HMPREF9249_RS02895	LC367_RS05460	FC28_RS05260	AEL95_RS01230	AEL96_RS09775	AEL99_RS05250	HMPREF3209_RS06890	AZI13_RS07580	BAB80_RS03570	B6C82_RS06040	AYP78_RS06285	AYP77_RS06710	AYP79_RS07770	AYP80_RS06160	AYP84_RS03860	AYP82_RS04495	AYP85_RS04385	AYP81_RS06715	AYP83_RS05480	AYP86_RS06675	AYP87_RS01970	AYP89_RS04315	AYP88_RS10275	AYP90_RS04750	AYP91_RS09510	AYP92_RS03180	AYP94_RS02940	AYP95_RS07465	AYP96_RS07975	AYP97_RS08420	AYQ00_RS02270	AYP98_RS10445	AYQ01_RS00340	AYP99_RS06445	CYJ77_RS03000	CYJ78_RS05335	CYJ80_RS05000	CYJ79_RS06430	CYJ81_RS03205	CYJ83_RS04650
398	LCRIS_RS05350	HMPREF0506_RS06910	HMPREF0507_RS11360	HMPREF5045_RS02335	HMPREF0508_RS03420	LBKG_RS03270	HMPREF0509_RS05730	HMPREF0891_RS02100	HMPREF9250_RS05240	HMPREF9249_RS07430	LC367_RS07600	FC28_RS09125	AEL95_RS00410	AEL96_RS04205	AEL99_RS04035	HMPREF3209_RS08230	AZI13_RS04985	BAB80_RS10200	B6C82_RS09595	AYP78_RS03470	AYP77_RS09270	AYP79_RS05295	AYP80_RS07320	AYP84_RS07475	AYP82_RS06780	AYP85_RS06260	AYP81_RS07395	AYP83_RS07530	AYP86_RS05575	AYP87_RS06480	AYP89_RS07655	AYP88_RS06550	AYP90_RS04820	AYP91_RS04975	AYP92_RS08135	AYP94_RS09610	AYP95_RS08520	AYP96_RS05575	AYP97_RS05990	AYQ00_RS10150	AYP98_RS06825	AYQ01_RS08765	AYP99_RS03845	CYJ77_RS06405	CYJ78_RS07675	CYJ80_RS07015	CYJ79_RS06995	CYJ81_RS08750	CYJ83_RS04515
399	LCRIS_RS02515	HMPREF0506_RS09245	HMPREF0507_RS11800	HMPREF5045_RS10345	HMPREF0508_RS06540	LBKG_RS10915	HMPREF0509_RS08570	HMPREF0891_RS05660	HMPREF9250_RS02355	HMPREF9249_RS06790	LC367_RS01340	FC28_RS00035	AEL95_RS08600	AEL96_RS02840	AEL99_RS09170	HMPREF3209_RS02615	AZI13_RS02160	BAB80_RS00115	B6C82_RS00380	AYP78_RS04725	AYP77_RS01000	AYP79_RS00355	AYP80_RS06065	AYP84_RS06940	AYP82_RS09005	AYP85_RS06870	AYP81_RS01430	AYP83_RS08870	AYP86_RS00035	AYP87_RS03785	AYP89_RS10105	AYP88_RS08970	AYP90_RS03095	AYP91_RS09130	AYP92_RS07555	AYP94_RS00710	AYP95_RS02895	AYP96_RS00215	AYP97_RS00255	AYQ00_RS03785	AYP98_RS01865	AYQ01_RS01430	AYP99_RS05620	CYJ77_RS05120	CYJ78_RS05855	CYJ80_RS00740	CYJ79_RS06210	CYJ81_RS09100	CYJ83_RS09390
400	LCRIS_RS04295	HMPREF0506_RS02550	HMPREF0507_RS00210	HMPREF5045_RS00950	HMPREF0508_RS00835	LBKG_RS04700	HMPREF0509_RS03225	HMPREF0891_RS08825	HMPREF9250_RS00635	HMPREF9249_RS05040	LC367_RS02040	FC28_RS01955	AEL95_RS03190	AEL96_RS05035	AEL99_RS02375	HMPREF3209_RS07860	AZI13_RS03905	BAB80_RS06245	B6C82_RS01975	AYP78_RS00250	AYP77_RS07905	AYP79_RS00680	AYP80_RS03910	AYP84_RS04500	AYP82_RS08120	AYP85_RS01285	AYP81_RS05670	AYP83_RS06925	AYP86_RS01845	AYP87_RS00400	AYP89_RS07350	AYP88_RS01055	AYP90_RS04050	AYP91_RS04800	AYP92_RS02405	AYP94_RS05740	AYP95_RS07185	AYP96_RS02065	AYP97_RS10265	AYQ00_RS05065	AYP98_RS08200	AYQ01_RS09795	AYP99_RS02180	CYJ77_RS03200	CYJ78_RS02305	CYJ80_RS03480	CYJ79_RS03385	CYJ81_RS04880	CYJ83_RS01690
401	LCRIS_RS03520	HMPREF0506_RS01825	HMPREF0507_RS01780	HMPREF5045_RS00175	HMPREF0508_RS00060	LBKG_RS05450	HMPREF0509_RS02460	HMPREF0891_RS01840	HMPREF9250_RS01410	HMPREF9249_RS05830	LC367_RS02915	FC28_RS02975	AEL95_RS01655	AEL96_RS09440	AEL99_RS08225	HMPREF3209_RS04530	AZI13_RS03070	BAB80_RS05835	B6C82_RS03575	AYP78_RS01850	AYP77_RS04305	AYP79_RS05100	AYP80_RS07740	AYP84_RS08785	AYP82_RS08920	AYP85_RS02375	AYP81_RS00665	AYP83_RS08180	AYP86_RS01045	AYP87_RS06790	AYP89_RS07835	AYP88_RS03640	AYP90_RS06745	AYP91_RS01280	AYP92_RS07395	AYP94_RS10395	AYP95_RS06440	AYP96_RS03715	AYP97_RS04600	AYQ00_RS04455	AYP98_RS00225	AYQ01_RS01710	AYP99_RS07895	CYJ77_RS02620	CYJ78_RS04555	CYJ80_RS00455	CYJ79_RS04100	CYJ81_RS01125	CYJ83_RS00060
404	LCRIS_RS04420	HMPREF0506_RS02680	HMPREF0507_RS00350	HMPREF5045_RS01075	HMPREF0508_RS00960	LBKG_RS04550	HMPREF0509_RS03355	HMPREF0891_RS06590	HMPREF9250_RS00500	HMPREF9249_RS04905	LC367_RS01915	FC28_RS01830	AEL95_RS03065	AEL96_RS03935	AEL99_RS04595	HMPREF3209_RS01540	AZI13_RS04030	BAB80_RS06975	B6C82_RS02100	AYP78_RS00120	AYP77_RS02885	AYP79_RS00555	AYP80_RS03780	AYP84_RS06280	AYP82_RS04005	AYP85_RS01415	AYP81_RS06520	AYP83_RS07945	AYP86_RS08740	AYP87_RS08065	AYP89_RS01860	AYP88_RS06340	AYP90_RS07065	AYP91_RS08025	AYP92_RS02270	AYP94_RS02125	AYP95_RS00400	AYP96_RS01940	AYP97_RS10140	AYQ00_RS04940	AYP98_RS08075	AYQ01_RS09920	AYP99_RS02055	CYJ77_RS02805	CYJ78_RS01295	CYJ80_RS04570	CYJ79_RS05710	CYJ81_RS01575	CYJ83_RS03490
405	LCRIS_RS01185	HMPREF0506_RS01390	HMPREF0507_RS09410	HMPREF5045_RS08455	HMPREF0508_RS07880	LBKG_RS08890	HMPREF0509_RS06350	HMPREF0891_RS09920	HMPREF9250_RS09850	HMPREF9249_RS00880	LC367_RS06090	FC28_RS00445	AEL95_RS08855	AEL96_RS10370	AEL99_RS01645	HMPREF3209_RS06290	AZI13_RS00790	BAB80_RS01270	B6C82_RS00700	AYP78_RS01935	AYP77_RS01430	AYP79_RS01925	AYP80_RS00805	AYP84_RS07920	AYP82_RS00035	AYP85_RS06390	AYP81_RS02685	AYP83_RS00550	AYP86_RS07510	AYP87_RS09455	AYP89_RS05765	AYP88_RS09885	AYP90_RS04930	AYP91_RS00320	AYP92_RS06275	AYP94_RS01075	AYP95_RS07625	AYP96_RS06065	AYP97_RS03455	AYQ00_RS06910	AYP98_RS04170	AYQ01_RS06225	AYP99_RS08895	CYJ77_RS04385	CYJ78_RS01625	CYJ80_RS02740	CYJ79_RS00365	CYJ81_RS00085	CYJ83_RS04140
407	LCRIS_RS03615	HMPREF0506_RS01920	HMPREF0507_RS01685	HMPREF5045_RS00270	HMPREF0508_RS00155	LBKG_RS05365	HMPREF0509_RS02555	HMPREF0891_RS01935	HMPREF9250_RS01315	HMPREF9249_RS05735	LC367_RS02820	FC28_RS09395	AEL95_RS01750	AEL96_RS09345	AEL99_RS08330	HMPREF3209_RS04625	AZI13_RS03165	BAB80_RS05930	B6C82_RS09945	AYP78_RS01755	AYP77_RS04405	AYP79_RS05005	AYP80_RS07835	AYP84_RS02510	AYP82_RS08820	AYP85_RS02275	AYP81_RS06365	AYP83_RS00035	AYP86_RS01145	AYP87_RS02765	AYP89_RS05995	AYP88_RS03740	AYP90_RS07900	AYP91_RS01175	AYP92_RS07295	AYP94_RS10300	AYP95_RS06535	AYP96_RS03810	AYP97_RS04695	AYQ00_RS04360	AYP98_RS00320	AYQ01_RS01805	AYP99_RS07990	CYJ77_RS08305	CYJ78_RS04650	CYJ80_RS00360	CYJ79_RS04005	CYJ81_RS01030	CYJ83_RS00155
408	LCRIS_RS08120	HMPREF0506_RS08905	HMPREF0507_RS03985	HMPREF5045_RS05240	HMPREF0508_RS10705	LBKG_RS07420	HMPREF0509_RS08770	HMPREF0891_RS00340	HMPREF9250_RS06405	HMPREF9249_RS02595	LC367_RS07310	FC28_RS07025	AEL95_RS09180	AEL96_RS11415	AEL99_RS01465	HMPREF3209_RS06180	AZI13_RS07785	BAB80_RS04540	B6C82_RS07460	AYP78_RS02990	AYP77_RS03450	AYP79_RS08270	AYP80_RS10000	AYP84_RS03610	AYP82_RS03570	AYP85_RS03995	AYP81_RS05355	AYP83_RS00720	AYP86_RS09910	AYP87_RS02220	AYP89_RS04075	AYP88_RS10525	AYP90_RS09040	AYP91_RS05635	AYP92_RS01145	AYP94_RS08055	AYP95_RS04750	AYP96_RS08220	AYP97_RS08175	AYQ00_RS02025	AYP98_RS10200	AYQ01_RS00095	AYP99_RS06690	CYJ77_RS04245	CYJ78_RS01145	CYJ80_RS07325	CYJ79_RS04925	CYJ81_RS03790	CYJ83_RS06825
409	LCRIS_RS02600	HMPREF0506_RS09325	HMPREF0507_RS11710	HMPREF5045_RS10210	HMPREF0508_RS06625	LBKG_RS10815	HMPREF0509_RS08475	HMPREF0891_RS04760	HMPREF9250_RS02265	HMPREF9249_RS06700	LC367_RS01415	FC28_RS00105	AEL95_RS00970	AEL96_RS07590	AEL99_RS09250	HMPREF3209_RS08935	AZI13_RS02230	BAB80_RS09935	B6C82_RS00310	AYP78_RS04815	AYP77_RS00915	AYP79_RS00265	AYP80_RS05975	AYP84_RS06855	AYP82_RS09090	AYP85_RS06955	AYP81_RS01595	AYP83_RS09035	AYP86_RS00120	AYP87_RS03700	AYP89_RS10020	AYP88_RS09055	AYP90_RS03180	AYP91_RS09215	AYP92_RS07640	AYP94_RS00625	AYP95_RS02980	AYP96_RS00290	AYP97_RS00330	AYQ00_RS03710	AYP98_RS01940	AYQ01_RS01355	AYP99_RS05695	CYJ77_RS00925	CYJ78_RS03265	CYJ80_RS00820	CYJ79_RS10660	CYJ81_RS08910	CYJ83_RS06245
410	LCRIS_RS04415	HMPREF0506_RS02675	HMPREF0507_RS00345	HMPREF5045_RS01070	HMPREF0508_RS00955	LBKG_RS04555	HMPREF0509_RS03350	HMPREF0891_RS06585	HMPREF9250_RS00505	HMPREF9249_RS04910	LC367_RS01920	FC28_RS01835	AEL95_RS03070	AEL96_RS03940	AEL99_RS04600	HMPREF3209_RS01535	AZI13_RS04025	BAB80_RS06970	B6C82_RS02095	AYP78_RS00125	AYP77_RS02890	AYP79_RS00560	AYP80_RS03785	AYP84_RS06275	AYP82_RS04000	AYP85_RS01410	AYP81_RS06525	AYP83_RS07940	AYP86_RS08735	AYP87_RS08060	AYP89_RS01865	AYP88_RS06335	AYP90_RS07060	AYP91_RS08030	AYP92_RS02275	AYP94_RS02120	AYP95_RS00405	AYP96_RS01945	AYP97_RS10145	AYQ00_RS04945	AYP98_RS08080	AYQ01_RS09915	AYP99_RS02060	CYJ77_RS02800	CYJ78_RS01290	CYJ80_RS04565	CYJ79_RS05705	CYJ81_RS01570	CYJ83_RS03485
412	LCRIS_RS02015	HMPREF0506_RS08120	HMPREF0507_RS08460	HMPREF5045_RS09360	HMPREF0508_RS09400	LBKG_RS06375	HMPREF0509_RS07250	HMPREF0891_RS08130	HMPREF9250_RS02690	HMPREF9249_RS01780	LC367_RS08970	FC28_RS04300	AEL95_RS05720	AEL96_RS00135	AEL99_RS06075	HMPREF3209_RS01410	AZI13_RS01610	BAB80_RS00495	B6C82_RS05500	AYP78_RS04300	AYP77_RS01185	AYP79_RS02695	AYP80_RS01580	AYP84_RS00750	AYP82_RS06400	AYP85_RS09495	AYP81_RS08125	AYP83_RS03105	AYP86_RS09505	AYP87_RS10270	AYP89_RS09225	AYP88_RS02660	AYP90_RS01130	AYP91_RS07280	AYP92_RS00170	AYP94_RS09175	AYP95_RS03950	AYP96_RS04545	AYP97_RS01985	AYQ00_RS03230	AYP98_RS07320	AYQ01_RS02700	AYP99_RS04395	CYJ77_RS03905	CYJ78_RS05980	CYJ80_RS09940	CYJ79_RS01905	CYJ81_RS04400	CYJ83_RS05095
413	LCRIS_RS00680	HMPREF0506_RS00900	HMPREF0507_RS09920	HMPREF5045_RS07975	HMPREF0508_RS09940	LBKG_RS01510	HMPREF0509_RS03805	HMPREF0891_RS00415	HMPREF9250_RS10375	HMPREF9249_RS00345	LC367_RS01575	FC28_RS07725	AEL95_RS08940	AEL96_RS07955	AEL99_RS08840	HMPREF3209_RS07280	AZI13_RS00320	BAB80_RS04680	B6C82_RS05065	AYP78_RS08810	AYP77_RS01940	AYP79_RS04265	AYP80_RS09575	AYP84_RS02475	AYP82_RS07650	AYP85_RS03250	AYP81_RS02130	AYP83_RS05055	AYP86_RS07190	AYP87_RS00010	AYP89_RS01110	AYP88_RS05660	AYP90_RS01730	AYP91_RS08645	AYP92_RS03360	AYP94_RS00020	AYP95_RS02340	AYP96_RS06475	AYP97_RS00710	AYQ00_RS01275	AYP98_RS04760	AYQ01_RS04290	AYP99_RS07635	CYJ77_RS05135	CYJ78_RS07270	CYJ80_RS03265	CYJ79_RS03655	CYJ81_RS00595	CYJ83_RS07480
414	LCRIS_RS09000	HMPREF0506_RS09805	HMPREF0507_RS02250	HMPREF5045_RS06810	HMPREF0508_RS01860	LBKG_RS01095	HMPREF0509_RS04235	HMPREF0891_RS03450	HMPREF9250_RS08385	HMPREF9249_RS04040	LC367_RS03780	FC28_RS01500	AEL95_RS07755	AEL96_RS00835	AEL99_RS05725	HMPREF3209_RS01085	AZI13_RS09205	BAB80_RS08790	B6C82_RS01540	AYP78_RS02245	AYP77_RS09700	AYP79_RS01440	AYP80_RS00195	AYP84_RS10270	AYP82_RS01215	AYP85_RS07545	AYP81_RS09975	AYP83_RS02710	AYP86_RS03245	AYP87_RS01675	AYP89_RS00475	AYP88_RS04505	AYP90_RS00825	AYP91_RS05950	AYP92_RS06840	AYP94_RS03115	AYP95_RS04500	AYP96_RS02595	AYP97_RS02960	AYQ00_RS09165	AYP98_RS01110	AYQ01_RS05645	AYP99_RS00350	CYJ77_RS05990	CYJ78_RS06760	CYJ80_RS10540	CYJ79_RS02315	CYJ81_RS02920	CYJ83_RS06715
415	LCRIS_RS04320	HMPREF0506_RS02575	HMPREF0507_RS00235	HMPREF5045_RS00975	HMPREF0508_RS00860	LBKG_RS04675	HMPREF0509_RS03250	HMPREF0891_RS08850	HMPREF9250_RS00610	HMPREF9249_RS05015	LC367_RS02015	FC28_RS01930	AEL95_RS03165	AEL96_RS05060	AEL99_RS02350	HMPREF3209_RS07835	AZI13_RS03930	BAB80_RS06220	B6C82_RS02000	AYP78_RS00225	AYP77_RS07930	AYP79_RS00655	AYP80_RS03885	AYP84_RS04525	AYP82_RS08095	AYP85_RS01310	AYP81_RS05645	AYP83_RS06950	AYP86_RS01870	AYP87_RS00375	AYP89_RS07325	AYP88_RS01030	AYP90_RS04075	AYP91_RS04825	AYP92_RS02380	AYP94_RS05715	AYP95_RS07210	AYP96_RS02040	AYP97_RS10240	AYQ00_RS05040	AYP98_RS08175	AYQ01_RS09820	AYP99_RS02155	CYJ77_RS03175	CYJ78_RS02280	CYJ80_RS03455	CYJ79_RS03360	CYJ81_RS04905	CYJ83_RS01715
416	LCRIS_RS10065	HMPREF0506_RS08810	HMPREF0507_RS03430	HMPREF5045_RS05735	HMPREF0508_RS02970	LBKG_RS09595	HMPREF0509_RS07690	HMPREF0891_RS05050	HMPREF9250_RS11405	HMPREF9249_RS10835	LC367_RS00500	FC28_RS01220	AEL95_RS06055	AEL96_RS09180	AEL99_RS03300	HMPREF3209_RS09825	AZI13_RS08230	BAB80_RS05260	B6C82_RS01260	AYP78_RS05445	AYP77_RS10495	AYP79_RS06650	AYP80_RS09820	AYP84_RS01745	AYP82_RS00535	AYP85_RS00220	AYP81_RS03320	AYP83_RS00905	AYP86_RS04855	AYP87_RS04620	AYP89_RS02155	AYP88_RS02005	AYP90_RS00440	AYP91_RS02525	AYP92_RS10130	AYP94_RS01855	AYP95_RS00975	AYP96_RS05085	AYP97_RS06270	AYQ00_RS01875	AYP98_RS06085	AYQ01_RS03875	AYP99_RS02930	CYJ77_RS08180	CYJ78_RS07055	CYJ80_RS09660	CYJ79_RS04720	CYJ81_RS06105	CYJ83_RS06310
417	LCRIS_RS01995	HMPREF0506_RS08140	HMPREF0507_RS08480	HMPREF5045_RS09340	HMPREF0508_RS09420	LBKG_RS06395	HMPREF0509_RS07230	HMPREF0891_RS08110	HMPREF9250_RS02710	HMPREF9249_RS01760	LC367_RS08990	FC28_RS04320	AEL95_RS05740	AEL96_RS00155	AEL99_RS06055	HMPREF3209_RS01390	AZI13_RS01590	BAB80_RS00515	B6C82_RS05520	AYP78_RS04280	AYP77_RS01205	AYP79_RS02675	AYP80_RS01560	AYP84_RS00730	AYP82_RS06380	AYP85_RS09475	AYP81_RS08145	AYP83_RS03085	AYP86_RS09525	AYP87_RS10250	AYP89_RS06975	AYP88_RS02680	AYP90_RS01110	AYP91_RS07260	AYP92_RS00190	AYP94_RS06300	AYP95_RS07355	AYP96_RS04565	AYP97_RS01965	AYQ00_RS03210	AYP98_RS07300	AYQ01_RS02680	AYP99_RS04375	CYJ77_RS03885	CYJ78_RS06000	CYJ80_RS09960	CYJ79_RS01925	CYJ81_RS04420	CYJ83_RS05075
418	LCRIS_RS04490	HMPREF0506_RS02750	HMPREF0507_RS00420	HMPREF5045_RS01145	HMPREF0508_RS01030	LBKG_RS08205	HMPREF0509_RS03415	HMPREF0891_RS09270	HMPREF9250_RS00430	HMPREF9249_RS04835	LC367_RS01845	FC28_RS04660	AEL95_RS02995	AEL96_RS03865	AEL99_RS04525	HMPREF3209_RS01610	AZI13_RS04100	BAB80_RS07045	B6C82_RS04670	AYP78_RS00045	AYP77_RS10850	AYP79_RS00480	AYP80_RS03705	AYP84_RS08705	AYP82_RS04085	AYP85_RS01490	AYP81_RS06445	AYP83_RS08020	AYP86_RS08820	AYP87_RS08530	AYP89_RS07515	AYP88_RS06415	AYP90_RS05880	AYP91_RS07950	AYP92_RS02195	AYP94_RS08800	AYP95_RS05840	AYP96_RS01860	AYP97_RS07380	AYQ00_RS07500	AYP98_RS09525	AYQ01_RS10000	AYP99_RS01975	CYJ77_RS02875	CYJ78_RS01365	CYJ80_RS04640	CYJ79_RS05780	CYJ81_RS01645	CYJ83_RS03560
419	LCRIS_RS03505	HMPREF0506_RS01810	HMPREF0507_RS01795	HMPREF5045_RS00160	HMPREF0508_RS00045	LBKG_RS05465	HMPREF0509_RS02445	HMPREF0891_RS01825	HMPREF9250_RS01425	HMPREF9249_RS05845	LC367_RS02930	FC28_RS02990	AEL95_RS01640	AEL96_RS09455	AEL99_RS08210	HMPREF3209_RS04515	AZI13_RS03055	BAB80_RS05820	B6C82_RS03560	AYP78_RS01865	AYP77_RS04290	AYP79_RS05115	AYP80_RS07725	AYP84_RS08800	AYP82_RS08935	AYP85_RS02390	AYP81_RS00680	AYP83_RS08165	AYP86_RS01030	AYP87_RS06805	AYP89_RS07820	AYP88_RS03625	AYP90_RS06760	AYP91_RS01295	AYP92_RS07410	AYP94_RS10410	AYP95_RS06425	AYP96_RS03700	AYP97_RS04585	AYQ00_RS04470	AYP98_RS00210	AYQ01_RS01695	AYP99_RS07880	CYJ77_RS02635	CYJ78_RS04540	CYJ80_RS00470	CYJ79_RS04115	CYJ81_RS01140	CYJ83_RS00045
420	LCRIS_RS05355	HMPREF0506_RS06915	HMPREF0507_RS11365	HMPREF5045_RS02340	HMPREF0508_RS03425	LBKG_RS03275	HMPREF0509_RS05725	HMPREF0891_RS02105	HMPREF9250_RS05235	HMPREF9249_RS07435	LC367_RS07605	FC28_RS09030	AEL95_RS00405	AEL96_RS04200	AEL99_RS04030	HMPREF3209_RS08235	AZI13_RS04990	BAB80_RS10205	B6C82_RS09435	AYP78_RS03465	AYP77_RS09275	AYP79_RS05290	AYP80_RS07325	AYP84_RS07470	AYP82_RS06775	AYP85_RS06265	AYP81_RS07400	AYP83_RS07535	AYP86_RS05580	AYP87_RS06485	AYP89_RS07660	AYP88_RS06555	AYP90_RS04815	AYP91_RS04970	AYP92_RS08130	AYP94_RS09615	AYP95_RS08515	AYP96_RS05570	AYP97_RS05985	AYQ00_RS10145	AYP98_RS06830	AYQ01_RS08760	AYP99_RS03850	CYJ77_RS06410	CYJ78_RS07680	CYJ80_RS07020	CYJ79_RS07000	CYJ81_RS09455	CYJ83_RS04520
421	LCRIS_RS04335	HMPREF0506_RS02590	HMPREF0507_RS00250	HMPREF5045_RS00990	HMPREF0508_RS00875	LBKG_RS04660	HMPREF0509_RS03265	HMPREF0891_RS08865	HMPREF9250_RS00595	HMPREF9249_RS05000	LC367_RS02000	FC28_RS01915	AEL95_RS03150	AEL96_RS05075	AEL99_RS02335	HMPREF3209_RS07820	AZI13_RS03945	BAB80_RS06205	B6C82_RS02015	AYP78_RS00210	AYP77_RS07945	AYP79_RS00640	AYP80_RS03870	AYP84_RS04540	AYP82_RS08080	AYP85_RS01325	AYP81_RS05630	AYP83_RS06965	AYP86_RS01885	AYP87_RS00360	AYP89_RS07310	AYP88_RS01015	AYP90_RS04090	AYP91_RS04840	AYP92_RS02365	AYP94_RS05700	AYP95_RS07225	AYP96_RS02025	AYP97_RS10225	AYQ00_RS05025	AYP98_RS08160	AYQ01_RS09835	AYP99_RS02140	CYJ77_RS03160	CYJ78_RS02265	CYJ80_RS03440	CYJ79_RS03345	CYJ81_RS04920	CYJ83_RS01730
422	LCRIS_RS03480	HMPREF0506_RS01785	HMPREF0507_RS01820	HMPREF5045_RS00135	HMPREF0508_RS00020	LBKG_RS05490	HMPREF0509_RS02420	HMPREF0891_RS01800	HMPREF9250_RS01450	HMPREF9249_RS05870	LC367_RS02955	FC28_RS03015	AEL95_RS01615	AEL96_RS09480	AEL99_RS08185	HMPREF3209_RS04490	AZI13_RS03030	BAB80_RS05795	B6C82_RS03535	AYP78_RS01890	AYP77_RS04265	AYP79_RS05140	AYP80_RS07700	AYP84_RS08825	AYP82_RS08960	AYP85_RS02415	AYP81_RS00705	AYP83_RS08140	AYP86_RS01005	AYP87_RS06830	AYP89_RS07795	AYP88_RS03600	AYP90_RS06785	AYP91_RS01320	AYP92_RS07435	AYP94_RS10435	AYP95_RS06400	AYP96_RS03675	AYP97_RS04560	AYQ00_RS04495	AYP98_RS00185	AYQ01_RS01670	AYP99_RS07855	CYJ77_RS02660	CYJ78_RS04515	CYJ80_RS00495	CYJ79_RS04140	CYJ81_RS01165	CYJ83_RS00020
423	LCRIS_RS04055	HMPREF0506_RS02385	HMPREF0507_RS00880	HMPREF5045_RS00785	HMPREF0508_RS00670	LBKG_RS04865	HMPREF0509_RS03060	HMPREF0891_RS08660	HMPREF9250_RS00800	HMPREF9249_RS05215	LC367_RS02275	FC28_RS07315	AEL95_RS09445	AEL96_RS04870	AEL99_RS02540	HMPREF3209_RS03215	AZI13_RS03620	BAB80_RS04130	B6C82_RS07780	AYP78_RS02910	AYP77_RS04935	AYP79_RS04495	AYP80_RS08345	AYP84_RS04285	AYP82_RS08340	AYP85_RS01115	AYP81_RS05885	AYP83_RS06705	AYP86_RS01625	AYP87_RS00615	AYP89_RS02650	AYP88_RS04220	AYP90_RS08380	AYP91_RS04580	AYP92_RS02620	AYP94_RS09820	AYP95_RS07015	AYP96_RS04290	AYP97_RS05175	AYQ00_RS03880	AYP98_RS00800	AYQ01_RS02285	AYP99_RS08470	CYJ77_RS03370	CYJ78_RS02475	CYJ80_RS03725	CYJ79_RS00615	CYJ81_RS07245	CYJ83_RS01520
424	LCRIS_RS04465	HMPREF0506_RS02725	HMPREF0507_RS00395	HMPREF5045_RS01120	HMPREF0508_RS01005	LBKG_RS08180	HMPREF0509_RS03400	HMPREF0891_RS09245	HMPREF9250_RS00455	HMPREF9249_RS04860	LC367_RS01870	FC28_RS04635	AEL95_RS03020	AEL96_RS03890	AEL99_RS04550	HMPREF3209_RS01585	AZI13_RS04075	BAB80_RS07020	B6C82_RS04640	AYP78_RS00075	AYP77_RS02840	AYP79_RS00510	AYP80_RS03735	AYP84_RS06325	AYP82_RS04050	AYP85_RS01460	AYP81_RS06475	AYP83_RS07990	AYP86_RS08785	AYP87_RS08110	AYP89_RS01815	AYP88_RS06385	AYP90_RS07110	AYP91_RS07980	AYP92_RS02225	AYP94_RS02170	AYP95_RS00355	AYP96_RS01895	AYP97_RS10095	AYQ00_RS04895	AYP98_RS08465	AYQ01_RS09965	AYP99_RS02010	CYJ77_RS02850	CYJ78_RS01340	CYJ80_RS04615	CYJ79_RS05755	CYJ81_RS01620	CYJ83_RS03535
425	LCRIS_RS00435	HMPREF0506_RS07835	HMPREF0507_RS10150	HMPREF5045_RS07775	HMPREF0508_RS10970	LBKG_RS01735	HMPREF0509_RS03595	HMPREF0891_RS06080	HMPREF9250_RS10585	HMPREF9249_RS00140	LC367_RS01775	FC28_RS03725	AEL95_RS06860	AEL96_RS05580	AEL99_RS08540	HMPREF3209_RS06055	AZI13_RS00115	BAB80_RS09385	B6C82_RS04560	AYP78_RS07415	AYP77_RS02150	AYP79_RS05685	AYP80_RS03410	AYP84_RS02265	AYP82_RS03200	AYP85_RS03040	AYP81_RS01920	AYP83_RS04840	AYP86_RS09115	AYP87_RS00220	AYP89_RS01320	AYP88_RS05445	AYP90_RS02240	AYP91_RS08855	AYP92_RS03575	AYP94_RS00255	AYP95_RS02575	AYP96_RS07385	AYP97_RS08815	AYQ00_RS08110	AYP98_RS04520	AYQ01_RS06620	AYP99_RS03130	CYJ77_RS07005	CYJ78_RS07840	CYJ80_RS03045	CYJ79_RS07605	CYJ81_RS05890	CYJ83_RS10055
426	LCRIS_RS07745	HMPREF0506_RS00090	HMPREF0507_RS04195	HMPREF5045_RS04980	HMPREF0508_RS10220	LBKG_RS10255	HMPREF0509_RS01820	HMPREF0891_RS03055	HMPREF9250_RS06670	HMPREF9249_RS02850	LC367_RS07045	FC28_RS05220	AEL95_RS01275	AEL96_RS09820	AEL99_RS05295	HMPREF3209_RS06935	AZI13_RS07615	BAB80_RS09605	B6C82_RS06005	AYP78_RS01620	AYP77_RS03250	AYP79_RS09335	AYP80_RS04190	AYP84_RS03815	AYP82_RS03365	AYP85_RS04340	AYP81_RS05560	AYP83_RS04085	AYP86_RS10115	AYP87_RS02015	AYP89_RS04280	AYP88_RS10320	AYP90_RS09245	AYP91_RS07480	AYP92_RS00940	AYP94_RS06970	AYP95_RS05720	AYP96_RS08020	AYP97_RS08375	AYQ00_RS02225	AYP98_RS10400	AYQ01_RS00295	AYP99_RS06490	CYJ77_RS02955	CYJ78_RS05290	CYJ80_RS05035	CYJ79_RS08360	CYJ81_RS03240	CYJ83_RS04695
427	LCRIS_RS05330	HMPREF0506_RS06885	HMPREF0507_RS11335	HMPREF5045_RS02305	HMPREF0508_RS03395	LBKG_RS03245	HMPREF0509_RS05755	HMPREF0891_RS02075	HMPREF9250_RS05265	HMPREF9249_RS07405	LC367_RS07580	FC28_RS09105	AEL95_RS00435	AEL96_RS04230	AEL99_RS04060	HMPREF3209_RS08205	AZI13_RS04965	BAB80_RS10180	B6C82_RS09610	AYP78_RS03485	AYP77_RS09255	AYP79_RS05310	AYP80_RS07305	AYP84_RS07490	AYP82_RS06795	AYP85_RS06245	AYP81_RS07380	AYP83_RS07515	AYP86_RS05560	AYP87_RS06465	AYP89_RS07640	AYP88_RS06535	AYP90_RS04835	AYP91_RS04990	AYP92_RS08150	AYP94_RS09595	AYP95_RS08535	AYP96_RS05590	AYP97_RS06005	AYQ00_RS10165	AYP98_RS06810	AYQ01_RS08780	AYP99_RS03830	CYJ77_RS06380	CYJ78_RS07650	CYJ80_RS07000	CYJ79_RS06980	CYJ81_RS08735	CYJ83_RS04490
428	LCRIS_RS06305	HMPREF0506_RS03910	HMPREF0507_RS05910	HMPREF5045_RS03180	HMPREF0508_RS06085	LBKG_RS08080	HMPREF0509_RS00230	HMPREF0891_RS06535	HMPREF9250_RS03970	HMPREF9249_RS08740	LC367_RS08025	FC28_RS02515	AEL95_RS05410	AEL96_RS02765	AEL99_RS07240	HMPREF3209_RS04315	AZI13_RS05980	BAB80_RS03200	B6C82_RS02570	AYP78_RS01065	AYP77_RS07130	AYP79_RS03600	AYP80_RS05015	AYP84_RS00955	AYP82_RS01915	AYP85_RS02570	AYP81_RS08880	AYP83_RS02365	AYP86_RS03920	AYP87_RS06360	AYP89_RS03390	AYP88_RS00795	AYP90_RS02375	AYP91_RS08220	AYP92_RS05255	AYP94_RS02775	AYP95_RS08690	AYP96_RS10395	AYP97_RS09320	AYQ00_RS05445	AYP98_RS05280	AYQ01_RS08535	AYP99_RS00670	CYJ77_RS00420	CYJ78_RS02740	CYJ80_RS10770	CYJ79_RS02955	CYJ81_RS02110	CYJ83_RS01800
429	LCRIS_RS01345	HMPREF0506_RS10040	HMPREF0507_RS09295	HMPREF5045_RS08625	HMPREF0508_RS07775	LBKG_RS09000	HMPREF0509_RS06465	HMPREF0891_RS02615	HMPREF9250_RS09670	HMPREF9249_RS00995	LC367_RS05970	FC28_RS01040	AEL95_RS03670	AEL96_RS06430	AEL99_RS05165	HMPREF3209_RS02875	AZI13_RS00920	BAB80_RS01150	B6C82_RS01060	AYP78_RS03650	AYP77_RS05470	AYP79_RS02045	AYP80_RS00930	AYP84_RS00100	AYP82_RS10400	AYP85_RS08840	AYP81_RS08770	AYP83_RS03370	AYP86_RS06205	AYP87_RS09620	AYP89_RS05890	AYP88_RS03305	AYP90_RS09410	AYP91_RS09925	AYP92_RS00815	AYP94_RS07290	AYP95_RS09655	AYP96_RS01610	AYP97_RS02295	AYQ00_RS05870	AYP98_RS05375	AYQ01_RS05320	AYP99_RS02670	CYJ77_RS08130	CYJ78_RS08390	CYJ80_RS01795	CYJ79_RS00500	CYJ81_RS03635	CYJ83_RS01100
430	LCRIS_RS03920	HMPREF0506_RS02240	HMPREF0507_RS01035	HMPREF5045_RS00640	HMPREF0508_RS00525	LBKG_RS05005	HMPREF0509_RS02915	HMPREF0891_RS08520	HMPREF9250_RS00940	HMPREF9249_RS05360	LC367_RS02460	FC28_RS06245	AEL95_RS06445	AEL96_RS04725	AEL99_RS02680	HMPREF3209_RS10310	AZI13_RS03480	BAB80_RS03990	B6C82_RS06740	AYP78_RS02735	AYP77_RS04740	AYP79_RS04670	AYP80_RS08170	AYP84_RS02845	AYP82_RS08485	AYP85_RS02185	AYP81_RS06030	AYP83_RS09985	AYP86_RS01480	AYP87_RS03100	AYP89_RS01750	AYP88_RS04075	AYP90_RS08235	AYP91_RS00840	AYP92_RS05910	AYP94_RS09965	AYP95_RS06870	AYP96_RS04145	AYP97_RS05030	AYQ00_RS04025	AYP98_RS00655	AYQ01_RS02140	AYP99_RS08325	CYJ77_RS01635	CYJ78_RS02620	CYJ80_RS00025	CYJ79_RS00760	CYJ81_RS00715	CYJ83_RS02610
432	LCRIS_RS03970	HMPREF0506_RS02290	HMPREF0507_RS00975	HMPREF5045_RS00690	HMPREF0508_RS00575	LBKG_RS04955	HMPREF0509_RS02965	HMPREF0891_RS08570	HMPREF9250_RS00890	HMPREF9249_RS05310	LC367_RS02370	FC28_RS06195	AEL95_RS09530	AEL96_RS04775	AEL99_RS02630	HMPREF3209_RS03120	AZI13_RS03530	BAB80_RS04040	B6C82_RS06790	AYP78_RS02785	AYP77_RS04840	AYP79_RS04620	AYP80_RS08220	AYP84_RS04190	AYP82_RS08435	AYP85_RS02135	AYP81_RS05980	AYP83_RS06610	AYP86_RS01530	AYP87_RS00710	AYP89_RS02745	AYP88_RS04125	AYP90_RS08285	AYP91_RS04485	AYP92_RS02715	AYP94_RS09915	AYP95_RS06920	AYP96_RS04195	AYP97_RS05080	AYQ00_RS03975	AYP98_RS00705	AYQ01_RS02190	AYP99_RS08375	CYJ77_RS03465	CYJ78_RS02570	CYJ80_RS03830	CYJ79_RS00710	CYJ81_RS07340	CYJ83_RS02660
433	LCRIS_RS04020	HMPREF0506_RS02345	HMPREF0507_RS00920	HMPREF5045_RS00745	HMPREF0508_RS00630	LBKG_RS04900	HMPREF0509_RS03020	HMPREF0891_RS08625	HMPREF9250_RS00835	HMPREF9249_RS05255	LC367_RS02320	FC28_RS06150	AEL95_RS09480	AEL96_RS04830	AEL99_RS02575	HMPREF3209_RS03175	AZI13_RS03580	BAB80_RS04090	B6C82_RS06845	AYP78_RS02840	AYP77_RS04895	AYP79_RS04565	AYP80_RS08275	AYP84_RS04245	AYP82_RS08380	AYP85_RS01075	AYP81_RS05925	AYP83_RS06665	AYP86_RS01585	AYP87_RS00655	AYP89_RS02690	AYP88_RS04180	AYP90_RS08340	AYP91_RS04540	AYP92_RS02660	AYP94_RS09860	AYP95_RS06975	AYP96_RS04250	AYP97_RS05135	AYQ00_RS03920	AYP98_RS00760	AYQ01_RS02245	AYP99_RS08430	CYJ77_RS03410	CYJ78_RS02515	CYJ80_RS03775	CYJ79_RS00655	CYJ81_RS07285	CYJ83_RS02715
434	LCRIS_RS03960	HMPREF0506_RS02280	HMPREF0507_RS00995	HMPREF5045_RS00680	HMPREF0508_RS00565	LBKG_RS04965	HMPREF0509_RS02955	HMPREF0891_RS08560	HMPREF9250_RS00900	HMPREF9249_RS05320	LC367_RS02380	FC28_RS06205	AEL95_RS06485	AEL96_RS04765	AEL99_RS02640	HMPREF3209_RS03110	AZI13_RS03520	BAB80_RS04030	B6C82_RS06780	AYP78_RS02775	AYP77_RS04830	AYP79_RS04630	AYP80_RS08210	AYP84_RS04180	AYP82_RS08445	AYP85_RS02145	AYP81_RS05990	AYP83_RS06600	AYP86_RS01520	AYP87_RS00720	AYP89_RS02755	AYP88_RS04115	AYP90_RS08275	AYP91_RS04475	AYP92_RS02725	AYP94_RS09925	AYP95_RS06910	AYP96_RS04185	AYP97_RS05070	AYQ00_RS03985	AYP98_RS00695	AYQ01_RS02180	AYP99_RS08365	CYJ77_RS03475	CYJ78_RS02580	CYJ80_RS03840	CYJ79_RS00720	CYJ81_RS07350	CYJ83_RS02650
435	LCRIS_RS07265	HMPREF0506_RS05525	HMPREF0507_RS04760	HMPREF5045_RS04425	HMPREF0508_RS08350	LBKG_RS11545	HMPREF0509_RS01335	HMPREF0891_RS09435	HMPREF9250_RS07735	HMPREF9249_RS03405	LC367_RS04075	FC28_RS07240	AEL95_RS05070	AEL96_RS00240	AEL99_RS10215	HMPREF3209_RS00160	AZI13_RS07095	BAB80_RS02745	B6C82_RS07730	AYP78_RS10155	AYP77_RS06320	AYP79_RS07130	AYP80_RS09065	AYP84_RS09710	AYP82_RS04820	AYP85_RS07100	AYP81_RS06960	AYP83_RS01425	AYP86_RS08165	AYP87_RS08290	AYP89_RS04515	AYP88_RS01400	AYP90_RS06470	AYP91_RS03000	AYP92_RS04230	AYP94_RS08225	AYP95_RS06195	AYP96_RS04885	AYP97_RS07115	AYQ00_RS00490	AYP98_RS08780	AYQ01_RS08130	AYP99_RS10290	CYJ77_RS05485	CYJ78_RS03470	CYJ80_RS07455	CYJ79_RS01685	CYJ81_RS05260	CYJ83_RS01195
436	LCRIS_RS09190	HMPREF0506_RS09650	HMPREF0507_RS02405	HMPREF5045_RS06650	HMPREF0508_RS02015	LBKG_RS01265	HMPREF0509_RS04060	HMPREF0891_RS04180	HMPREF9250_RS08210	HMPREF9249_RS03870	LC367_RS03345	FC28_RS03580	AEL95_RS06230	AEL96_RS04605	AEL99_RS03450	HMPREF3209_RS00930	AZI13_RS09100	BAB80_RS08620	B6C82_RS04405	AYP78_RS02365	AYP77_RS09820	AYP79_RS01320	AYP80_RS00315	AYP84_RS10150	AYP82_RS01095	AYP85_RS07665	AYP81_RS09855	AYP83_RS02830	AYP86_RS03125	AYP87_RS01795	AYP89_RS00355	AYP88_RS04625	AYP90_RS07220	AYP91_RS06070	AYP92_RS06960	AYP94_RS03010	AYP95_RS04605	AYP96_RS02715	AYP97_RS03080	AYQ00_RS09285	AYP98_RS00990	AYQ01_RS05525	AYP99_RS00470	CYJ77_RS03820	CYJ78_RS06285	CYJ80_RS10920	CYJ79_RS02140	CYJ81_RS02745	CYJ83_RS05455
437	LCRIS_RS00190	HMPREF0506_RS08340	HMPREF0507_RS03790	HMPREF5045_RS05420	HMPREF0508_RS10350	LBKG_RS02065	HMPREF0509_RS07955	HMPREF0891_RS09055	HMPREF9250_RS10905	HMPREF9249_RS11210	LC367_RS00235	FC28_RS07935	AEL95_RS03520	AEL96_RS06965	AEL99_RS08100	HMPREF3209_RS11300	AZI13_RS07990	BAB80_RS02280	B6C82_RS08635	AYP78_RS09325	AYP77_RS08315	AYP79_RS00945	AYP80_RS04295	AYP84_RS06120	AYP82_RS03820	AYP85_RS04745	AYP81_RS04265	AYP83_RS10765	AYP86_RS10295	AYP87_RS05240	AYP89_RS03075	AYP88_RS02380	AYP90_RS06245	AYP91_RS07895	AYP92_RS01420	AYP94_RS03440	AYP95_RS08340	AYP96_RS07865	AYP97_RS10010	AYQ00_RS10435	AYP98_RS01490	AYQ01_RS09290	AYP99_RS03195	CYJ77_RS02440	CYJ78_RS08340	CYJ80_RS06315	CYJ79_RS07120	CYJ81_RS06710	CYJ83_RS07335
438	LCRIS_RS07740	HMPREF0506_RS00095	HMPREF0507_RS04200	HMPREF5045_RS04975	HMPREF0508_RS10215	LBKG_RS10250	HMPREF0509_RS01815	HMPREF0891_RS03050	HMPREF9250_RS06675	HMPREF9249_RS02855	LC367_RS07050	FC28_RS05225	AEL95_RS01270	AEL96_RS09815	AEL99_RS05290	HMPREF3209_RS06930	AZI13_RS07610	BAB80_RS09610	B6C82_RS06010	AYP78_RS01625	AYP77_RS03245	AYP79_RS09330	AYP80_RS04185	AYP84_RS03820	AYP82_RS03360	AYP85_RS04345	AYP81_RS05565	AYP83_RS04090	AYP86_RS10120	AYP87_RS02010	AYP89_RS04285	AYP88_RS10315	AYP90_RS09250	AYP91_RS07475	AYP92_RS00935	AYP94_RS06975	AYP95_RS05725	AYP96_RS08015	AYP97_RS08380	AYQ00_RS02230	AYP98_RS10405	AYQ01_RS00300	AYP99_RS06485	CYJ77_RS02960	CYJ78_RS05295	CYJ80_RS05030	CYJ79_RS08355	CYJ81_RS03235	CYJ83_RS04690
439	LCRIS_RS02105	HMPREF0506_RS08030	HMPREF0507_RS08365	HMPREF5045_RS09450	HMPREF0508_RS09310	LBKG_RS06275	HMPREF0509_RS07340	HMPREF0891_RS08220	HMPREF9250_RS02600	HMPREF9249_RS01870	LC367_RS08880	FC28_RS09240	AEL95_RS05630	AEL96_RS05620	AEL99_RS10780	HMPREF3209_RS10370	AZI13_RS01700	BAB80_RS00405	B6C82_RS09765	AYP78_RS04390	AYP77_RS01095	AYP79_RS02785	AYP80_RS01670	AYP84_RS00840	AYP82_RS06490	AYP85_RS09585	AYP81_RS08035	AYP83_RS03195	AYP86_RS09415	AYP87_RS10360	AYP89_RS09135	AYP88_RS02570	AYP90_RS01220	AYP91_RS07370	AYP92_RS00080	AYP94_RS09265	AYP95_RS04040	AYP96_RS04455	AYP97_RS02075	AYQ00_RS03320	AYP98_RS07410	AYQ01_RS02790	AYP99_RS04485	CYJ77_RS03995	CYJ78_RS05890	CYJ80_RS07135	CYJ79_RS01815	CYJ81_RS04310	CYJ83_RS05185
440	LCRIS_RS09890	HMPREF0506_RS05920	HMPREF0507_RS03190	HMPREF5045_RS05955	HMPREF0508_RS02730	LBKG_RS09880	HMPREF0509_RS10010	HMPREF0891_RS07080	HMPREF9250_RS11505	HMPREF9249_RS10265	LC367_RS00690	FC28_RS07540	AEL95_RS02735	AEL96_RS02160	AEL99_RS09615	HMPREF3209_RS03610	AZI13_RS08480	BAB80_RS04970	B6C82_RS08070	AYP78_RS05770	AYP77_RS10725	AYP79_RS07535	AYP80_RS04645	AYP84_RS04715	AYP82_RS00775	AYP85_RS00400	AYP81_RS03550	AYP83_RS05590	AYP86_RS05095	AYP87_RS01145	AYP89_RS09350	AYP88_RS06115	AYP90_RS00200	AYP91_RS00425	AYP92_RS09900	AYP94_RS01595	AYP95_RS01235	AYP96_RS06400	AYP97_RS05765	AYQ00_RS01750	AYP98_RS09860	AYQ01_RS03650	AYP99_RS05235	CYJ77_RS01040	CYJ78_RS01975	CYJ80_RS08725	CYJ79_RS01270	CYJ81_RS02530	CYJ83_RS07920
441	LCRIS_RS10020	HMPREF0506_RS08740	HMPREF0507_RS03360	HMPREF5045_RS05800	HMPREF0508_RS02900	LBKG_RS09670	HMPREF0509_RS07615	HMPREF0891_RS04980	HMPREF9250_RS11330	HMPREF9249_RS10760	LC367_RS00560	FC28_RS01270	AEL95_RS06105	AEL96_RS09250	AEL99_RS03370	HMPREF3209_RS07720	AZI13_RS08310	BAB80_RS05200	B6C82_RS01310	AYP78_RS05510	AYP77_RS10580	AYP79_RS06585	AYP80_RS09885	AYP84_RS01830	AYP82_RS00620	AYP85_RS00130	AYP81_RS03405	AYP83_RS07095	AYP86_RS04940	AYP87_RS04535	AYP89_RS02240	AYP88_RS06260	AYP90_RS00355	AYP91_RS02440	AYP92_RS10045	AYP94_RS01770	AYP95_RS01060	AYP96_RS05170	AYP97_RS06185	AYQ00_RS05360	AYP98_RS06000	AYQ01_RS03790	AYP99_RS02845	CYJ77_RS09330	CYJ78_RS10990	CYJ80_RS10495	CYJ79_RS04785	CYJ81_RS06170	CYJ83_RS06380
442	LCRIS_RS04995	HMPREF0506_RS06580	HMPREF0507_RS10985	HMPREF5045_RS01730	HMPREF0508_RS01635	LBKG_RS02905	HMPREF0509_RS06020	HMPREF0891_RS06970	HMPREF9250_RS05860	HMPREF9249_RS07090	LC367_RS06810	FC28_RS05070	AEL95_RS10525	AEL96_RS05875	AEL99_RS05405	HMPREF3209_RS11070	AZI13_RS04620	BAB80_RS04180	B6C82_RS05850	AYP78_RS01480	AYP77_RS06035	AYP79_RS10010	AYP80_RS02855	AYP84_RS03060	AYP82_RS05705	AYP85_RS09975	AYP81_RS04850	AYP83_RS09575	AYP86_RS02665	AYP87_RS07680	AYP89_RS04560	AYP88_RS06875	AYP90_RS07785	AYP91_RS02095	AYP92_RS02025	AYP94_RS04455	AYP95_RS05330	AYP96_RS03220	AYP97_RS09840	AYQ00_RS06420	AYP98_RS02320	AYQ01_RS03295	AYP99_RS05065	CYJ77_RS02055	CYJ78_RS08165	CYJ80_RS05170	CYJ79_RS02585	CYJ81_RS08495	CYJ83_RS03275
443	LCRIS_RS06580	HMPREF0506_RS04200	HMPREF0507_RS05610	HMPREF5045_RS03460	HMPREF0508_RS06375	LBKG_RS10670	HMPREF0509_RS00530	HMPREF0891_RS02480	HMPREF9250_RS03665	HMPREF9249_RS09030	LC367_RS07795	FC28_RS04090	AEL95_RS04490	AEL96_RS07300	AEL99_RS00165	HMPREF3209_RS06520	AZI13_RS06280	BAB80_RS10690	B6C82_RS05160	AYP78_RS00760	AYP77_RS07445	AYP79_RS03295	AYP80_RS05320	AYP84_RS01270	AYP82_RS02230	AYP85_RS05095	AYP81_RS09195	AYP83_RS02050	AYP86_RS04235	AYP87_RS06045	AYP89_RS03705	AYP88_RS00480	AYP90_RS02690	AYP91_RS03710	AYP92_RS04940	AYP94_RS05160	AYP95_RS01820	AYP96_RS00780	AYP97_RS01270	AYQ00_RS02550	AYP98_RS02630	AYQ01_RS07590	AYP99_RS03450	CYJ77_RS03660	CYJ78_RS00045	CYJ80_RS01420	CYJ79_RS03850	CYJ81_RS07130	CYJ83_RS05415
444	LCRIS_RS09090	HMPREF0506_RS09725	HMPREF0507_RS02330	HMPREF5045_RS06730	HMPREF0508_RS01940	LBKG_RS01185	HMPREF0509_RS04140	HMPREF0891_RS04255	HMPREF9250_RS08290	HMPREF9249_RS03950	LC367_RS03425	FC28_RS03500	AEL95_RS07665	AEL96_RS00755	AEL99_RS05645	HMPREF3209_RS01005	AZI13_RS09175	BAB80_RS08710	B6C82_RS04325	AYP78_RS02275	AYP77_RS09730	AYP79_RS01410	AYP80_RS00225	AYP84_RS10240	AYP82_RS01185	AYP85_RS07575	AYP81_RS09945	AYP83_RS02740	AYP86_RS03215	AYP87_RS01705	AYP89_RS00445	AYP88_RS04535	AYP90_RS00855	AYP91_RS05980	AYP92_RS06870	AYP94_RS03085	AYP95_RS04530	AYP96_RS02625	AYP97_RS02990	AYQ00_RS09195	AYP98_RS01080	AYQ01_RS05615	AYP99_RS00380	CYJ77_RS03740	CYJ78_RS06205	CYJ80_RS11075	CYJ79_RS02230	CYJ81_RS02835	CYJ83_RS07855
445	LCRIS_RS00975	HMPREF0506_RS01170	HMPREF0507_RS09640	HMPREF5045_RS08225	HMPREF0508_RS08085	LBKG_RS11660	HMPREF0509_RS09290	HMPREF0891_RS07790	HMPREF9250_RS10060	HMPREF9249_RS00655	LC367_RS06310	FC28_RS00655	AEL95_RS03335	AEL96_RS01700	AEL99_RS03125	HMPREF3209_RS03905	AZI13_RS00580	BAB80_RS01505	B6C82_RS00490	AYP78_RS07690	AYP77_RS01630	AYP79_RS01065	AYP80_RS01840	AYP84_RS08120	AYP82_RS00235	AYP85_RS03545	AYP81_RS02885	AYP83_RS00350	AYP86_RS07310	AYP87_RS09255	AYP89_RS05565	AYP88_RS10085	AYP90_RS05130	AYP91_RS00120	AYP92_RS06475	AYP94_RS08840	AYP95_RS00325	AYP96_RS07660	AYP97_RS08075	AYQ00_RS00005	AYP98_RS03270	AYQ01_RS07200	AYP99_RS07215	CYJ77_RS09045	CYJ78_RS01420	CYJ80_RS02520	CYJ79_RS00130	CYJ81_RS00325	CYJ83_RS09350
446	LCRIS_RS08860	HMPREF0506_RS00365	HMPREF0507_RS08130	HMPREF5045_RS07000	HMPREF0508_RS08900	LBKG_RS00885	HMPREF0509_RS04455	HMPREF0891_RS03295	HMPREF9250_RS08575	HMPREF9249_RS04230	LC367_RS03650	FC28_RS01635	AEL95_RS00180	AEL96_RS07735	AEL99_RS08410	HMPREF3209_RS11440	AZI13_RS09375	BAB80_RS08015	B6C82_RS01675	AYP78_RS02120	AYP77_RS09580	AYP79_RS01565	AYP80_RS00070	AYP84_RS10380	AYP82_RS01335	AYP85_RS06605	AYP81_RS10085	AYP83_RS02585	AYP86_RS03365	AYP87_RS01565	AYP89_RS00585	AYP88_RS04385	AYP90_RS00700	AYP91_RS05825	AYP92_RS06725	AYP94_RS03240	AYP95_RS04375	AYP96_RS02470	AYP97_RS02835	AYQ00_RS09040	AYP98_RS01235	AYQ01_RS05770	AYP99_RS00225	CYJ77_RS04815	CYJ78_RS02095	CYJ80_RS06770	CYJ79_RS09145	CYJ81_RS07565	CYJ83_RS05725
447	LCRIS_RS00045	HMPREF0506_RS09910	HMPREF0507_RS03490	HMPREF5045_RS05685	HMPREF0508_RS03020	LBKG_RS02310	HMPREF0509_RS07750	HMPREF0891_RS05100	HMPREF9250_RS11455	HMPREF9249_RS10885	LC367_RS00450	FC28_RS01170	AEL95_RS06005	AEL96_RS11345	AEL99_RS03250	HMPREF3209_RS05305	AZI13_RS08180	BAB80_RS05310	B6C82_RS01210	AYP78_RS05395	AYP77_RS10445	AYP79_RS06700	AYP80_RS09770	AYP84_RS01695	AYP82_RS00485	AYP85_RS00270	AYP81_RS03270	AYP83_RS00955	AYP86_RS04805	AYP87_RS04670	AYP89_RS02105	AYP88_RS02055	AYP90_RS00490	AYP91_RS02575	AYP92_RS10180	AYP94_RS01905	AYP95_RS00925	AYP96_RS05035	AYP97_RS06320	AYQ00_RS01825	AYP98_RS06135	AYQ01_RS03925	AYP99_RS02980	CYJ77_RS05605	CYJ78_RS07005	CYJ80_RS10670	CYJ79_RS04670	CYJ81_RS06055	CYJ83_RS04265
448	LCRIS_RS05080	HMPREF0506_RS06680	HMPREF0507_RS11090	HMPREF5045_RS01830	HMPREF0508_RS01735	LBKG_RS03010	HMPREF0509_RS05930	HMPREF0891_RS06870	HMPREF9250_RS05755	HMPREF9249_RS07180	LC367_RS06895	FC28_RS02825	AEL95_RS06565	AEL96_RS05975	AEL99_RS05505	HMPREF3209_RS01775	AZI13_RS04705	BAB80_RS04265	B6C82_RS03085	AYP78_RS06560	AYP77_RS10315	AYP79_RS09915	AYP80_RS02760	AYP84_RS07030	AYP82_RS05795	AYP85_RS08245	AYP81_RS04940	AYP83_RS06190	AYP86_RS02755	AYP87_RS02490	AYP89_RS08895	AYP88_RS08455	AYP90_RS08800	AYP91_RS01950	AYP92_RS08400	AYP94_RS04360	AYP95_RS05425	AYP96_RS03055	AYP97_RS06845	AYQ00_RS08710	AYP98_RS04390	AYQ01_RS10525	AYP99_RS09145	CYJ77_RS01945	CYJ78_RS06870	CYJ80_RS07925	CYJ79_RS02500	CYJ81_RS05000	CYJ83_RS02365
449	LCRIS_RS03090	HMPREF0506_RS09005	HMPREF0507_RS11925	HMPREF5045_RS09770	HMPREF0508_RS07040	LBKG_RS11155	HMPREF0509_RS02035	HMPREF0891_RS08295	HMPREF9250_RS01835	HMPREF9249_RS06265	LC367_RS04200	FC28_RS05550	AEL95_RS07730	AEL96_RS04085	AEL99_RS04760	HMPREF3209_RS02790	AZI13_RS02670	BAB80_RS07920	B6C82_RS06195	AYP78_RS06950	AYP77_RS00405	AYP79_RS06440	AYP80_RS06885	AYP84_RS09200	AYP82_RS09545	AYP85_RS01790	AYP81_RS01080	AYP83_RS07775	AYP86_RS00630	AYP87_RS07205	AYP89_RS06690	AYP88_RS09560	AYP90_RS03635	AYP91_RS06440	AYP92_RS04040	AYP94_RS03790	AYP95_RS00640	AYP96_RS08830	AYP97_RS06485	AYQ00_RS09925	AYP98_RS07795	AYQ01_RS04535	AYP99_RS08740	CYJ77_RS02245	CYJ78_RS04960	CYJ80_RS01210	CYJ79_RS10130	CYJ81_RS09650	CYJ83_RS06090
450	LCRIS_RS05320	HMPREF0506_RS06875	HMPREF0507_RS11325	HMPREF5045_RS02295	HMPREF0508_RS03385	LBKG_RS03235	HMPREF0509_RS05765	HMPREF0891_RS02065	HMPREF9250_RS05275	HMPREF9249_RS07395	LC367_RS07570	FC28_RS09095	AEL95_RS00445	AEL96_RS04240	AEL99_RS04070	HMPREF3209_RS08195	AZI13_RS04955	BAB80_RS10170	B6C82_RS09620	AYP78_RS03495	AYP77_RS09245	AYP79_RS05320	AYP80_RS07295	AYP84_RS07500	AYP82_RS06805	AYP85_RS06235	AYP81_RS07370	AYP83_RS07505	AYP86_RS05550	AYP87_RS06455	AYP89_RS07630	AYP88_RS06525	AYP90_RS04845	AYP91_RS05000	AYP92_RS08160	AYP94_RS09585	AYP95_RS08545	AYP96_RS05600	AYP97_RS06015	AYQ00_RS10175	AYP98_RS06800	AYQ01_RS08790	AYP99_RS03820	CYJ77_RS06370	CYJ78_RS07640	CYJ80_RS06990	CYJ79_RS06970	CYJ81_RS08725	CYJ83_RS04480
451	LCRIS_RS06345	HMPREF0506_RS03950	HMPREF0507_RS05870	HMPREF5045_RS03220	HMPREF0508_RS06125	LBKG_RS08120	HMPREF0509_RS00270	HMPREF0891_RS06495	HMPREF9250_RS03930	HMPREF9249_RS08780	LC367_RS07985	FC28_RS02555	AEL95_RS05450	AEL96_RS02725	AEL99_RS07280	HMPREF3209_RS04360	AZI13_RS06020	BAB80_RS03240	B6C82_RS02610	AYP78_RS01025	AYP77_RS07170	AYP79_RS03560	AYP80_RS05055	AYP84_RS00995	AYP82_RS01955	AYP85_RS02530	AYP81_RS08920	AYP83_RS02325	AYP86_RS03960	AYP87_RS06320	AYP89_RS03430	AYP88_RS00755	AYP90_RS02415	AYP91_RS08180	AYP92_RS05215	AYP94_RS02815	AYP95_RS08650	AYP96_RS10355	AYP97_RS09280	AYQ00_RS05485	AYP98_RS05240	AYQ01_RS08575	AYP99_RS00710	CYJ77_RS00460	CYJ78_RS02780	CYJ80_RS08945	CYJ79_RS02995	CYJ81_RS02070	CYJ83_RS01840
452	LCRIS_RS08825	HMPREF0506_RS00400	HMPREF0507_RS08095	HMPREF5045_RS07035	HMPREF0508_RS08935	LBKG_RS00850	HMPREF0509_RS04490	HMPREF0891_RS03330	HMPREF9250_RS08610	HMPREF9249_RS04265	LC367_RS03620	FC28_RS01665	AEL95_RS00150	AEL96_RS07770	AEL99_RS00650	HMPREF3209_RS11475	AZI13_RS09405	BAB80_RS07980	B6C82_RS01705	AYP78_RS02085	AYP77_RS09545	AYP79_RS01600	AYP80_RS00035	AYP84_RS10415	AYP82_RS01370	AYP85_RS06640	AYP81_RS10120	AYP83_RS02550	AYP86_RS03400	AYP87_RS01530	AYP89_RS00620	AYP88_RS04350	AYP90_RS00665	AYP91_RS05790	AYP92_RS06690	AYP94_RS03275	AYP95_RS04340	AYP96_RS02440	AYP97_RS02805	AYQ00_RS09010	AYP98_RS01265	AYQ01_RS05800	AYP99_RS00195	CYJ77_RS04780	CYJ78_RS02130	CYJ80_RS06740	CYJ79_RS09180	CYJ81_RS07595	CYJ83_RS05690
453	LCRIS_RS01120	HMPREF0506_RS01320	HMPREF0507_RS09495	HMPREF5045_RS08370	HMPREF0508_RS07945	LBKG_RS08805	HMPREF0509_RS06265	HMPREF0891_RS07645	HMPREF9250_RS09915	HMPREF9249_RS00810	LC367_RS06170	FC28_RS00515	AEL95_RS03475	AEL96_RS06870	AEL99_RS01745	HMPREF3209_RS07560	AZI13_RS00720	BAB80_RS01355	B6C82_RS00630	AYP78_RS02000	AYP77_RS01495	AYP79_RS01860	AYP80_RS00740	AYP84_RS07985	AYP82_RS00100	AYP85_RS06455	AYP81_RS02750	AYP83_RS00485	AYP86_RS07445	AYP87_RS09390	AYP89_RS05700	AYP88_RS09950	AYP90_RS04995	AYP91_RS00255	AYP92_RS06340	AYP94_RS01140	AYP95_RS07690	AYP96_RS06000	AYP97_RS03390	AYQ00_RS06975	AYP98_RS04105	AYQ01_RS06160	AYP99_RS08960	CYJ77_RS05795	CYJ78_RS01560	CYJ80_RS02675	CYJ79_RS00280	CYJ81_RS00170	CYJ83_RS07565
454	LCRIS_RS01350	HMPREF0506_RS10045	HMPREF0507_RS09290	HMPREF5045_RS08630	HMPREF0508_RS07770	LBKG_RS09005	HMPREF0509_RS06470	HMPREF0891_RS02620	HMPREF9250_RS09665	HMPREF9249_RS01000	LC367_RS05965	FC28_RS01035	AEL95_RS03675	AEL96_RS06435	AEL99_RS05160	HMPREF3209_RS02870	AZI13_RS00925	BAB80_RS01145	B6C82_RS01055	AYP78_RS03655	AYP77_RS05465	AYP79_RS02050	AYP80_RS00935	AYP84_RS00105	AYP82_RS10395	AYP85_RS08845	AYP81_RS08765	AYP83_RS03375	AYP86_RS06200	AYP87_RS09625	AYP89_RS05895	AYP88_RS03300	AYP90_RS09415	AYP91_RS09930	AYP92_RS00810	AYP94_RS07295	AYP95_RS09660	AYP96_RS01605	AYP97_RS02300	AYQ00_RS05865	AYP98_RS05380	AYQ01_RS05315	AYP99_RS02665	CYJ77_RS08135	CYJ78_RS08385	CYJ80_RS01800	CYJ79_RS00505	CYJ81_RS03630	CYJ83_RS01095
455	LCRIS_RS02750	HMPREF0506_RS09450	HMPREF0507_RS11580	HMPREF5045_RS10085	HMPREF0508_RS06755	LBKG_RS11585	HMPREF0509_RS08345	HMPREF0891_RS09570	HMPREF9250_RS02130	HMPREF9249_RS06565	LC367_RS04400	FC28_RS00225	AEL95_RS00805	AEL96_RS08355	AEL99_RS00770	HMPREF3209_RS11915	AZI13_RS02350	BAB80_RS10325	B6C82_RS00185	AYP78_RS04930	AYP77_RS00755	AYP79_RS00150	AYP80_RS05860	AYP84_RS09540	AYP82_RS09205	AYP85_RS04170	AYP81_RS01715	AYP83_RS07325	AYP86_RS00280	AYP87_RS07545	AYP89_RS06350	AYP88_RS09220	AYP90_RS03295	AYP91_RS09330	AYP92_RS05540	AYP94_RS00510	AYP95_RS03095	AYP96_RS00450	AYP97_RS00490	AYQ00_RS03550	AYP98_RS02100	AYQ01_RS01195	AYP99_RS05855	CYJ77_RS00795	CYJ78_RS03135	CYJ80_RS00935	CYJ79_RS06035	CYJ81_RS05510	CYJ83_RS02980
456	LCRIS_RS04235	HMPREF0506_RS02490	HMPREF0507_RS00150	HMPREF5045_RS00890	HMPREF0508_RS00775	LBKG_RS04760	HMPREF0509_RS03165	HMPREF0891_RS08765	HMPREF9250_RS00695	HMPREF9249_RS05100	LC367_RS02100	FC28_RS02015	AEL95_RS09320	AEL96_RS04975	AEL99_RS02435	HMPREF3209_RS07920	AZI13_RS03845	BAB80_RS06305	B6C82_RS01915	AYP78_RS00310	AYP77_RS07845	AYP79_RS00740	AYP80_RS03970	AYP84_RS04440	AYP82_RS08180	AYP85_RS01225	AYP81_RS05730	AYP83_RS06865	AYP86_RS01785	AYP87_RS00460	AYP89_RS07410	AYP88_RS01115	AYP90_RS03990	AYP91_RS04740	AYP92_RS02465	AYP94_RS05800	AYP95_RS07125	AYP96_RS02125	AYP97_RS10325	AYQ00_RS05125	AYP98_RS08260	AYQ01_RS09735	AYP99_RS02240	CYJ77_RS03260	CYJ78_RS02365	CYJ80_RS03540	CYJ79_RS03445	CYJ81_RS04820	CYJ83_RS01630
457	LCRIS_RS04250	HMPREF0506_RS02505	HMPREF0507_RS00165	HMPREF5045_RS00905	HMPREF0508_RS00790	LBKG_RS04745	HMPREF0509_RS03180	HMPREF0891_RS08780	HMPREF9250_RS00680	HMPREF9249_RS05085	LC367_RS02085	FC28_RS02000	AEL95_RS03235	AEL96_RS04990	AEL99_RS02420	HMPREF3209_RS07905	AZI13_RS03860	BAB80_RS06290	B6C82_RS01930	AYP78_RS00295	AYP77_RS07860	AYP79_RS00725	AYP80_RS03955	AYP84_RS04455	AYP82_RS08165	AYP85_RS01240	AYP81_RS05715	AYP83_RS06880	AYP86_RS01800	AYP87_RS00445	AYP89_RS07395	AYP88_RS01100	AYP90_RS04005	AYP91_RS04755	AYP92_RS02450	AYP94_RS05785	AYP95_RS07140	AYP96_RS02110	AYP97_RS10310	AYQ00_RS05110	AYP98_RS08245	AYQ01_RS09750	AYP99_RS02225	CYJ77_RS03245	CYJ78_RS02350	CYJ80_RS03525	CYJ79_RS03430	CYJ81_RS04835	CYJ83_RS01645
458	LCRIS_RS05125	HMPREF0506_RS06725	HMPREF0507_RS11135	HMPREF5045_RS01875	HMPREF0508_RS03240	LBKG_RS03055	HMPREF0509_RS05885	HMPREF0891_RS06825	HMPREF9250_RS05445	HMPREF9249_RS07225	LC367_RS08625	FC28_RS02780	AEL95_RS06610	AEL96_RS06295	AEL99_RS05550	HMPREF3209_RS02110	AZI13_RS04750	BAB80_RS04310	B6C82_RS03130	AYP78_RS06605	AYP77_RS10270	AYP79_RS09870	AYP80_RS02715	AYP84_RS07075	AYP82_RS05840	AYP85_RS08200	AYP81_RS04985	AYP83_RS06145	AYP86_RS02800	AYP87_RS02445	AYP89_RS02390	AYP88_RS08500	AYP90_RS08845	AYP91_RS01905	AYP92_RS08355	AYP94_RS04315	AYP95_RS05470	AYP96_RS03010	AYP97_RS06800	AYQ00_RS08665	AYP98_RS04345	AYQ01_RS10480	AYP99_RS09190	CYJ77_RS01900	CYJ78_RS06825	CYJ80_RS07970	CYJ79_RS02455	CYJ81_RS05045	CYJ83_RS02410
459	LCRIS_RS00405	HMPREF0506_RS07800	HMPREF0507_RS10195	HMPREF5045_RS07740	HMPREF0508_RS11005	LBKG_RS01775	HMPREF0509_RS03550	HMPREF0891_RS01350	HMPREF9250_RS10625	HMPREF9249_RS00100	LC367_RS01810	FC28_RS03690	AEL95_RS06825	AEL96_RS06520	AEL99_RS02250	HMPREF3209_RS10425	AZI13_RS00080	BAB80_RS09420	B6C82_RS04525	AYP78_RS07390	AYP77_RS02175	AYP79_RS05660	AYP80_RS03435	AYP84_RS02240	AYP82_RS03225	AYP85_RS03015	AYP81_RS01895	AYP83_RS04815	AYP86_RS09090	AYP87_RS00245	AYP89_RS01345	AYP88_RS05420	AYP90_RS02265	AYP91_RS08880	AYP92_RS03600	AYP94_RS00280	AYP95_RS02600	AYP96_RS07410	AYP97_RS08840	AYQ00_RS08135	AYP98_RS04495	AYQ01_RS06645	AYP99_RS03105	CYJ77_RS08780	CYJ78_RS10095	CYJ80_RS03010	CYJ79_RS07570	CYJ81_RS05925	CYJ83_RS08460
460	LCRIS_RS01775	HMPREF0506_RS07620	HMPREF0507_RS08720	HMPREF5045_RS09125	HMPREF0508_RS09635	LBKG_RS06650	HMPREF0509_RS06990	HMPREF0891_RS05860	HMPREF9250_RS02925	HMPREF9249_RS01520	LC367_RS05565	FC28_RS04835	AEL95_RS04080	AEL96_RS07195	AEL99_RS04890	HMPREF3209_RS08100	AZI13_RS01330	BAB80_RS06000	B6C82_RS03795	AYP78_RS04055	AYP77_RS05070	AYP79_RS02450	AYP80_RS01335	AYP84_RS00505	AYP82_RS10000	AYP85_RS09250	AYP81_RS08370	AYP83_RS03775	AYP86_RS05805	AYP87_RS10025	AYP89_RS07200	AYP88_RS02905	AYP90_RS09815	AYP91_RS10330	AYP92_RS00415	AYP94_RS07740	AYP95_RS10105	AYP96_RS01225	AYP97_RS01740	AYQ00_RS02985	AYP98_RS07075	AYQ01_RS02455	AYP99_RS04150	CYJ77_RS07600	CYJ78_RS03685	CYJ80_RS02255	CYJ79_RS04555	CYJ81_RS04045	CYJ83_RS02070
461	LCRIS_RS04175	HMPREF0506_RS02440	HMPREF0507_RS00100	HMPREF5045_RS00840	HMPREF0508_RS00725	LBKG_RS04810	HMPREF0509_RS03115	HMPREF0891_RS08715	HMPREF9250_RS00745	HMPREF9249_RS05155	LC367_RS02170	FC28_RS02080	AEL95_RS09390	AEL96_RS04925	AEL99_RS02485	HMPREF3209_RS07970	AZI13_RS03735	BAB80_RS06375	B6C82_RS01845	AYP78_RS00365	AYP77_RS07790	AYP79_RS00795	AYP80_RS04025	AYP84_RS04385	AYP82_RS08235	AYP85_RS01170	AYP81_RS05785	AYP83_RS06810	AYP86_RS01730	AYP87_RS00515	AYP89_RS10270	AYP88_RS01170	AYP90_RS03935	AYP91_RS04685	AYP92_RS02520	AYP94_RS09765	AYP95_RS07070	AYP96_RS02180	AYP97_RS10380	AYQ00_RS05180	AYP98_RS08315	AYQ01_RS09680	AYP99_RS02295	CYJ77_RS03315	CYJ78_RS02420	CYJ80_RS03615	CYJ79_RS03520	CYJ81_RS04745	CYJ83_RS01575
462	LCRIS_RS04385	HMPREF0506_RS02645	HMPREF0507_RS00315	HMPREF5045_RS01040	HMPREF0508_RS00925	LBKG_RS04600	HMPREF0509_RS03320	HMPREF0891_RS06555	HMPREF9250_RS00535	HMPREF9249_RS04940	LC367_RS01950	FC28_RS01865	AEL95_RS03100	AEL96_RS03970	AEL99_RS04630	HMPREF3209_RS01505	AZI13_RS03995	BAB80_RS06940	B6C82_RS02065	AYP78_RS00155	AYP77_RS02920	AYP79_RS00590	AYP80_RS03815	AYP84_RS06245	AYP82_RS03970	AYP85_RS01380	AYP81_RS06555	AYP83_RS07910	AYP86_RS08705	AYP87_RS08030	AYP89_RS01895	AYP88_RS06305	AYP90_RS07030	AYP91_RS08060	AYP92_RS02305	AYP94_RS02090	AYP95_RS00435	AYP96_RS01975	AYP97_RS10175	AYQ00_RS04975	AYP98_RS08110	AYQ01_RS09885	AYP99_RS02090	CYJ77_RS02770	CYJ78_RS01260	CYJ80_RS04535	CYJ79_RS05675	CYJ81_RS10185	CYJ83_RS03455
463	LCRIS_RS01960	HMPREF0506_RS08175	HMPREF0507_RS08520	HMPREF5045_RS09305	HMPREF0508_RS09455	LBKG_RS06450	HMPREF0509_RS07180	HMPREF0891_RS00870	HMPREF9250_RS02765	HMPREF9249_RS01705	LC367_RS08425	FC28_RS05730	AEL95_RS05775	AEL96_RS11135	AEL99_RS07420	HMPREF3209_RS06840	AZI13_RS01520	BAB80_RS00565	B6C82_RS06400	AYP78_RS04250	AYP77_RS01235	AYP79_RS02645	AYP80_RS01530	AYP84_RS00700	AYP82_RS06350	AYP85_RS09445	AYP81_RS08175	AYP83_RS03055	AYP86_RS09555	AYP87_RS10220	AYP89_RS07005	AYP88_RS02710	AYP90_RS01080	AYP91_RS07230	AYP92_RS00220	AYP94_RS07935	AYP95_RS10300	AYP96_RS04595	AYP97_RS01935	AYQ00_RS03180	AYP98_RS07270	AYQ01_RS02650	AYP99_RS04345	CYJ77_RS04155	CYJ78_RS03880	CYJ80_RS02450	CYJ79_RS01975	CYJ81_RS09260	CYJ83_RS08670
464	LCRIS_RS06320	HMPREF0506_RS03925	HMPREF0507_RS05895	HMPREF5045_RS03195	HMPREF0508_RS06100	LBKG_RS08095	HMPREF0509_RS00245	HMPREF0891_RS06520	HMPREF9250_RS03955	HMPREF9249_RS08755	LC367_RS08010	FC28_RS02530	AEL95_RS05425	AEL96_RS02750	AEL99_RS07255	HMPREF3209_RS04335	AZI13_RS05995	BAB80_RS03215	B6C82_RS02585	AYP78_RS01050	AYP77_RS07145	AYP79_RS03585	AYP80_RS05030	AYP84_RS00970	AYP82_RS01930	AYP85_RS02555	AYP81_RS08895	AYP83_RS02350	AYP86_RS03935	AYP87_RS06345	AYP89_RS03405	AYP88_RS00780	AYP90_RS02390	AYP91_RS08205	AYP92_RS05240	AYP94_RS02790	AYP95_RS08675	AYP96_RS10380	AYP97_RS09305	AYQ00_RS05460	AYP98_RS05265	AYQ01_RS08550	AYP99_RS00685	CYJ77_RS00435	CYJ78_RS02755	CYJ80_RS10755	CYJ79_RS02970	CYJ81_RS02095	CYJ83_RS01815
465	LCRIS_RS07290	HMPREF0506_RS05550	HMPREF0507_RS04735	HMPREF5045_RS04450	HMPREF0508_RS08375	LBKG_RS11520	HMPREF0509_RS01360	HMPREF0891_RS09410	HMPREF9250_RS07710	HMPREF9249_RS03380	LC367_RS04050	FC28_RS06995	AEL95_RS05095	AEL96_RS00215	AEL99_RS10190	HMPREF3209_RS00135	AZI13_RS07120	BAB80_RS02770	B6C82_RS07420	AYP78_RS10180	AYP77_RS06345	AYP79_RS07155	AYP80_RS09040	AYP84_RS09735	AYP82_RS04795	AYP85_RS07125	AYP81_RS06985	AYP83_RS01450	AYP86_RS08140	AYP87_RS08315	AYP89_RS04490	AYP88_RS01375	AYP90_RS06445	AYP91_RS02975	AYP92_RS04205	AYP94_RS08200	AYP95_RS06170	AYP96_RS04910	AYP97_RS07140	AYQ00_RS00515	AYP98_RS08755	AYQ01_RS08155	AYP99_RS10265	CYJ77_RS05510	CYJ78_RS03495	CYJ80_RS07430	CYJ79_RS01710	CYJ81_RS05235	CYJ83_RS01220
467	LCRIS_RS09620	HMPREF0506_RS06165	HMPREF0507_RS02950	HMPREF5045_RS06185	HMPREF0508_RS02485	LBKG_RS09555	HMPREF0509_RS09765	HMPREF0891_RS07255	HMPREF9250_RS11755	HMPREF9249_RS10025	LC367_RS00910	FC28_RS04565	AEL95_RS02500	AEL96_RS09650	AEL99_RS10595	HMPREF3209_RS11100	AZI13_RS08695	BAB80_RS10020	B6C82_RS05640	AYP78_RS09460	AYP77_RS05770	AYP79_RS02895	AYP80_RS02160	AYP84_RS04955	AYP82_RS07775	AYP85_RS00705	AYP81_RS07910	AYP83_RS05895	AYP86_RS04595	AYP87_RS01385	AYP89_RS01475	AYP88_RS05805	AYP90_RS04380	AYP91_RS00670	AYP92_RS09655	AYP94_RS04930	AYP95_RS10500	AYP96_RS00145	AYP97_RS05865	AYQ00_RS08355	AYP98_RS09170	AYQ01_RS08475	AYP99_RS06995	CYJ77_RS01290	CYJ78_RS10340	CYJ80_RS09400	CYJ79_RS08850	CYJ81_RS02285	CYJ83_RS09665
468	LCRIS_RS06570	HMPREF0506_RS04190	HMPREF0507_RS05620	HMPREF5045_RS03450	HMPREF0508_RS06365	LBKG_RS10680	HMPREF0509_RS00520	HMPREF0891_RS02490	HMPREF9250_RS03675	HMPREF9249_RS09020	LC367_RS07785	FC28_RS04080	AEL95_RS04480	AEL96_RS07290	AEL99_RS00155	HMPREF3209_RS06510	AZI13_RS06270	BAB80_RS10700	B6C82_RS05150	AYP78_RS00770	AYP77_RS07435	AYP79_RS03305	AYP80_RS05310	AYP84_RS01260	AYP82_RS02220	AYP85_RS05085	AYP81_RS09185	AYP83_RS02060	AYP86_RS04225	AYP87_RS06055	AYP89_RS03695	AYP88_RS00490	AYP90_RS02680	AYP91_RS03720	AYP92_RS04950	AYP94_RS05150	AYP95_RS01810	AYP96_RS00770	AYP97_RS01280	AYQ00_RS02540	AYP98_RS02620	AYQ01_RS07600	AYP99_RS03440	CYJ77_RS03670	CYJ78_RS00035	CYJ80_RS01410	CYJ79_RS03840	CYJ81_RS07140	CYJ83_RS05425
469	LCRIS_RS00800	HMPREF0506_RS01010	HMPREF0507_RS09810	HMPREF5045_RS08075	HMPREF0508_RS10040	LBKG_RS01400	HMPREF0509_RS03925	HMPREF0891_RS08055	HMPREF9250_RS10250	HMPREF9249_RS00460	LC367_RS06635	FC28_RS08080	AEL95_RS00545	AEL96_RS09060	AEL99_RS03545	HMPREF3209_RS11660	AZI13_RS00420	BAB80_RS00005	B6C82_RS08760	AYP78_RS08930	AYP77_RS01825	AYP79_RS04385	AYP80_RS09455	AYP84_RS02055	AYP82_RS04960	AYP85_RS03365	AYP81_RS03075	AYP83_RS05180	AYP86_RS06545	AYP87_RS03905	AYP89_RS04900	AYP88_RS05085	AYP90_RS05510	AYP91_RS02235	AYP92_RS03210	AYP94_RS00850	AYP95_RS00130	AYP96_RS03365	AYP97_RS09100	AYQ00_RS00300	AYP98_RS06385	AYQ01_RS08925	AYP99_RS04580	CYJ77_RS06165	CYJ78_RS12080	CYJ80_RS03370	CYJ79_RS10415	CYJ81_RS00485	CYJ83_RS06440
470	LCRIS_RS00485	HMPREF0506_RS07880	HMPREF0507_RS10100	HMPREF5045_RS07820	HMPREF0508_RS09775	LBKG_RS01675	HMPREF0509_RS03645	HMPREF0891_RS06030	HMPREF9250_RS10535	HMPREF9249_RS00190	LC367_RS01725	FC28_RS03775	AEL95_RS06910	AEL96_RS11740	AEL99_RS09545	HMPREF3209_RS08780	AZI13_RS00165	BAB80_RS06490	B6C82_RS04610	AYP78_RS07475	AYP77_RS02090	AYP79_RS05745	AYP80_RS03350	AYP84_RS02325	AYP82_RS03135	AYP85_RS03100	AYP81_RS01980	AYP83_RS04905	AYP86_RS09180	AYP87_RS00160	AYP89_RS01260	AYP88_RS05510	AYP90_RS02175	AYP91_RS08795	AYP92_RS03510	AYP94_RS00170	AYP95_RS02490	AYP96_RS06625	AYP97_RS00860	AYQ00_RS01425	AYP98_RS04610	AYQ01_RS04140	AYP99_RS07485	CYJ77_RS06950	CYJ78_RS07895	CYJ80_RS03100	CYJ79_RS10445	CYJ81_RS05835	CYJ83_RS08860
471	LCRIS_RS03195	HMPREF0506_RS01525	HMPREF0507_RS02100	HMPREF5045_RS09675	HMPREF0508_RS07135	LBKG_RS05785	HMPREF0509_RS02130	HMPREF0891_RS06740	HMPREF9250_RS01735	HMPREF9249_RS06170	LC367_RS03215	FC28_RS03190	AEL95_RS10250	AEL96_RS10510	AEL99_RS07015	HMPREF3209_RS10070	AZI13_RS02770	BAB80_RS05480	B6C82_RS04150	AYP78_RS07045	AYP77_RS00310	AYP79_RS06345	AYP80_RS06980	AYP84_RS09105	AYP82_RS09640	AYP85_RS01885	AYP81_RS00985	AYP83_RS07680	AYP86_RS00725	AYP87_RS07110	AYP89_RS06785	AYP88_RS09655	AYP90_RS03730	AYP91_RS06345	AYP92_RS03940	AYP94_RS03885	AYP95_RS00545	AYP96_RS05370	AYP97_RS01530	AYQ00_RS06775	AYP98_RS01720	AYQ01_RS04740	AYP99_RS04805	CYJ77_RS08355	CYJ78_RS10970	CYJ80_RS06010	CYJ79_RS06510	CYJ81_RS06240	CYJ83_RS03845
472	LCRIS_RS04520	HMPREF0506_RS02780	HMPREF0507_RS00450	HMPREF5045_RS01175	HMPREF0508_RS01060	LBKG_RS08235	HMPREF0509_RS03445	HMPREF0891_RS09300	HMPREF9250_RS00400	HMPREF9249_RS04805	LC367_RS05090	FC28_RS04690	AEL95_RS02965	AEL96_RS03835	AEL99_RS07170	HMPREF3209_RS01640	AZI13_RS04130	BAB80_RS07075	B6C82_RS04700	AYP78_RS00015	AYP77_RS10820	AYP79_RS00450	AYP80_RS03675	AYP84_RS08675	AYP82_RS04115	AYP85_RS01520	AYP81_RS06415	AYP83_RS08050	AYP86_RS08850	AYP87_RS08560	AYP89_RS07545	AYP88_RS06445	AYP90_RS05850	AYP91_RS07920	AYP92_RS02165	AYP94_RS08770	AYP95_RS05870	AYP96_RS01830	AYP97_RS07410	AYQ00_RS07470	AYP98_RS09495	AYQ01_RS10030	AYP99_RS01945	CYJ77_RS02905	CYJ78_RS01395	CYJ80_RS04670	CYJ79_RS05810	CYJ81_RS01675	CYJ83_RS03590
473	LCRIS_RS04380	HMPREF0506_RS02635	HMPREF0507_RS00295	HMPREF5045_RS01035	HMPREF0508_RS00920	LBKG_RS04610	HMPREF0509_RS03315	HMPREF0891_RS06545	HMPREF9250_RS00545	HMPREF9249_RS04950	LC367_RS01955	FC28_RS01870	AEL95_RS03105	AEL96_RS05120	AEL99_RS07605	HMPREF3209_RS07775	AZI13_RS03990	BAB80_RS06935	B6C82_RS02060	AYP78_RS00165	AYP77_RS02930	AYP79_RS00595	AYP80_RS03825	AYP84_RS06240	AYP82_RS03960	AYP85_RS01370	AYP81_RS06565	AYP83_RS07900	AYP86_RS08695	AYP87_RS08025	AYP89_RS01905	AYP88_RS06295	AYP90_RS07025	AYP91_RS08070	AYP92_RS02315	AYP94_RS05655	AYP95_RS07270	AYP96_RS01980	AYP97_RS10180	AYQ00_RS04980	AYP98_RS08115	AYQ01_RS09880	AYP99_RS02095	CYJ77_RS02760	CYJ78_RS01250	CYJ80_RS11020	CYJ79_RS05670	CYJ81_RS10015	CYJ83_RS10730
474	LCRIS_RS02095	HMPREF0506_RS08040	HMPREF0507_RS08380	HMPREF5045_RS09440	HMPREF0508_RS09320	LBKG_RS06285	HMPREF0509_RS07330	HMPREF0891_RS08210	HMPREF9250_RS02610	HMPREF9249_RS01860	LC367_RS08890	FC28_RS04220	AEL95_RS05640	AEL96_RS00055	AEL99_RS06155	HMPREF3209_RS01490	AZI13_RS01690	BAB80_RS00415	B6C82_RS05420	AYP78_RS04380	AYP77_RS01105	AYP79_RS02775	AYP80_RS01660	AYP84_RS00830	AYP82_RS06480	AYP85_RS09575	AYP81_RS08045	AYP83_RS03185	AYP86_RS09425	AYP87_RS10350	AYP89_RS09145	AYP88_RS02580	AYP90_RS01210	AYP91_RS07360	AYP92_RS00090	AYP94_RS09255	AYP95_RS04030	AYP96_RS04465	AYP97_RS02065	AYQ00_RS03310	AYP98_RS07400	AYQ01_RS02780	AYP99_RS04475	CYJ77_RS03985	CYJ78_RS05900	CYJ80_RS07125	CYJ79_RS01825	CYJ81_RS04320	CYJ83_RS05175
475	LCRIS_RS00505	HMPREF0506_RS07900	HMPREF0507_RS10080	HMPREF5045_RS07840	HMPREF0508_RS09795	LBKG_RS01650	HMPREF0509_RS03665	HMPREF0891_RS06010	HMPREF9250_RS10510	HMPREF9249_RS00210	LC367_RS01705	FC28_RS03795	AEL95_RS06930	AEL96_RS11760	AEL99_RS07855	HMPREF3209_RS01145	AZI13_RS00185	BAB80_RS09145	B6C82_RS04630	AYP78_RS07495	AYP77_RS02070	AYP79_RS05765	AYP80_RS03330	AYP84_RS02345	AYP82_RS03115	AYP85_RS03120	AYP81_RS02000	AYP83_RS04925	AYP86_RS09200	AYP87_RS00140	AYP89_RS01240	AYP88_RS05530	AYP90_RS02155	AYP91_RS08775	AYP92_RS03490	AYP94_RS00150	AYP95_RS02470	AYP96_RS06605	AYP97_RS00840	AYQ00_RS01405	AYP98_RS04630	AYQ01_RS04160	AYP99_RS07505	CYJ77_RS09695	CYJ78_RS10445	CYJ80_RS03120	CYJ79_RS10645	CYJ81_RS05815	CYJ83_RS07660
476	LCRIS_RS04285	HMPREF0506_RS02540	HMPREF0507_RS00200	HMPREF5045_RS00940	HMPREF0508_RS00825	LBKG_RS04710	HMPREF0509_RS03215	HMPREF0891_RS08815	HMPREF9250_RS00645	HMPREF9249_RS05050	LC367_RS02050	FC28_RS01965	AEL95_RS03200	AEL96_RS05025	AEL99_RS02385	HMPREF3209_RS07870	AZI13_RS03895	BAB80_RS06255	B6C82_RS01965	AYP78_RS00260	AYP77_RS07895	AYP79_RS00690	AYP80_RS03920	AYP84_RS04490	AYP82_RS08130	AYP85_RS01275	AYP81_RS05680	AYP83_RS06915	AYP86_RS01835	AYP87_RS00410	AYP89_RS07360	AYP88_RS01065	AYP90_RS04040	AYP91_RS04790	AYP92_RS02415	AYP94_RS05750	AYP95_RS07175	AYP96_RS02075	AYP97_RS10275	AYQ00_RS05075	AYP98_RS08210	AYQ01_RS09785	AYP99_RS02190	CYJ77_RS03210	CYJ78_RS02315	CYJ80_RS03490	CYJ79_RS03395	CYJ81_RS04870	CYJ83_RS01680
477	LCRIS_RS01815	HMPREF0506_RS07665	HMPREF0507_RS08675	HMPREF5045_RS09165	HMPREF0508_RS09590	LBKG_RS06610	HMPREF0509_RS07030	HMPREF0891_RS05820	HMPREF9250_RS02885	HMPREF9249_RS01560	LC367_RS05525	FC28_RS04795	AEL95_RS04120	AEL96_RS07150	AEL99_RS04850	HMPREF3209_RS08145	AZI13_RS01370	BAB80_RS05960	B6C82_RS03750	AYP78_RS04100	AYP77_RS05025	AYP79_RS02495	AYP80_RS01380	AYP84_RS00550	AYP82_RS09955	AYP85_RS09295	AYP81_RS08325	AYP83_RS03820	AYP86_RS05760	AYP87_RS10070	AYP89_RS07155	AYP88_RS02860	AYP90_RS09860	AYP91_RS10375	AYP92_RS00370	AYP94_RS07785	AYP95_RS10150	AYP96_RS01270	AYP97_RS01785	AYQ00_RS03030	AYP98_RS07120	AYQ01_RS02500	AYP99_RS04195	CYJ77_RS07645	CYJ78_RS03730	CYJ80_RS02300	CYJ79_RS04600	CYJ81_RS04000	CYJ83_RS02025
478	LCRIS_RS06385	HMPREF0506_RS03990	HMPREF0507_RS05830	HMPREF5045_RS03260	HMPREF0508_RS06165	LBKG_RS08165	HMPREF0509_RS00310	HMPREF0891_RS06455	HMPREF9250_RS03890	HMPREF9249_RS08820	LC367_RS07945	FC28_RS02595	AEL95_RS05490	AEL96_RS02685	AEL99_RS07320	HMPREF3209_RS04400	AZI13_RS06060	BAB80_RS03280	B6C82_RS02650	AYP78_RS00985	AYP77_RS07210	AYP79_RS03520	AYP80_RS05095	AYP84_RS01035	AYP82_RS01995	AYP85_RS02490	AYP81_RS08960	AYP83_RS02285	AYP86_RS04000	AYP87_RS06280	AYP89_RS03470	AYP88_RS00715	AYP90_RS02455	AYP91_RS08140	AYP92_RS05175	AYP94_RS02855	AYP95_RS08610	AYP96_RS10315	AYP97_RS09240	AYQ00_RS05525	AYP98_RS05200	AYQ01_RS08615	AYP99_RS00750	CYJ77_RS00500	CYJ78_RS02820	CYJ80_RS08905	CYJ79_RS03035	CYJ81_RS02030	CYJ83_RS01880
479	LCRIS_RS05075	HMPREF0506_RS06675	HMPREF0507_RS11085	HMPREF5045_RS01825	HMPREF0508_RS01730	LBKG_RS03005	HMPREF0509_RS05935	HMPREF0891_RS06875	HMPREF9250_RS05760	HMPREF9249_RS07175	LC367_RS06890	FC28_RS02830	AEL95_RS06560	AEL96_RS05970	AEL99_RS05500	HMPREF3209_RS01770	AZI13_RS04700	BAB80_RS04260	B6C82_RS03080	AYP78_RS06555	AYP77_RS10320	AYP79_RS09920	AYP80_RS02765	AYP84_RS07025	AYP82_RS05790	AYP85_RS08250	AYP81_RS04935	AYP83_RS06195	AYP86_RS02750	AYP87_RS02495	AYP89_RS08890	AYP88_RS08450	AYP90_RS08795	AYP91_RS01955	AYP92_RS08405	AYP94_RS04365	AYP95_RS05420	AYP96_RS03060	AYP97_RS06850	AYQ00_RS08715	AYP98_RS04395	AYQ01_RS10530	AYP99_RS09140	CYJ77_RS01950	CYJ78_RS06875	CYJ80_RS07920	CYJ79_RS02505	CYJ81_RS04995	CYJ83_RS02360
481	LCRIS_RS02055	HMPREF0506_RS08080	HMPREF0507_RS08420	HMPREF5045_RS09400	HMPREF0508_RS09360	LBKG_RS06335	HMPREF0509_RS07290	HMPREF0891_RS08170	HMPREF9250_RS02650	HMPREF9249_RS01820	LC367_RS08930	FC28_RS04260	AEL95_RS05680	AEL96_RS00095	AEL99_RS06115	HMPREF3209_RS01450	AZI13_RS01650	BAB80_RS00455	B6C82_RS05460	AYP78_RS04340	AYP77_RS01145	AYP79_RS02735	AYP80_RS01620	AYP84_RS00790	AYP82_RS06440	AYP85_RS09535	AYP81_RS08085	AYP83_RS03145	AYP86_RS09465	AYP87_RS10310	AYP89_RS09185	AYP88_RS02620	AYP90_RS01170	AYP91_RS07320	AYP92_RS00130	AYP94_RS09215	AYP95_RS03990	AYP96_RS04505	AYP97_RS02025	AYQ00_RS03270	AYP98_RS07360	AYQ01_RS02740	AYP99_RS04435	CYJ77_RS03945	CYJ78_RS05940	CYJ80_RS07085	CYJ79_RS01865	CYJ81_RS04360	CYJ83_RS05135
482	LCRIS_RS05030	HMPREF0506_RS06630	HMPREF0507_RS11040	HMPREF5045_RS01780	HMPREF0508_RS01685	LBKG_RS02950	HMPREF0509_RS05975	HMPREF0891_RS06920	HMPREF9250_RS05810	HMPREF9249_RS07135	LC367_RS06845	FC28_RS02875	AEL95_RS06515	AEL96_RS05925	AEL99_RS05455	HMPREF3209_RS01725	AZI13_RS04655	BAB80_RS04215	B6C82_RS03035	AYP78_RS01520	AYP77_RS01360	AYP79_RS09970	AYP80_RS02815	AYP84_RS03020	AYP82_RS05745	AYP85_RS10015	AYP81_RS04890	AYP83_RS09535	AYP86_RS02705	AYP87_RS06705	AYP89_RS08330	AYP88_RS06915	AYP90_RS07825	AYP91_RS02135	AYP92_RS02065	AYP94_RS04415	AYP95_RS05370	AYP96_RS03260	AYP97_RS09880	AYQ00_RS06460	AYP98_RS02280	AYQ01_RS03335	AYP99_RS05025	CYJ77_RS02005	CYJ78_RS08115	CYJ80_RS05135	CYJ79_RS02550	CYJ81_RS04950	CYJ83_RS02315
483	LCRIS_RS02175	HMPREF0506_RS07950	HMPREF0507_RS08265	HMPREF5045_RS09520	HMPREF0508_RS09240	LBKG_RS06200	HMPREF0509_RS07425	HMPREF0891_RS04715	HMPREF9250_RS02515	HMPREF9249_RS01965	LC367_RS08810	FC28_RS08000	AEL95_RS05555	AEL96_RS09520	AEL99_RS09390	HMPREF3209_RS07135	AZI13_RS01770	BAB80_RS00335	B6C82_RS08575	AYP78_RS04445	AYP77_RS01040	AYP79_RS02840	AYP80_RS01725	AYP84_RS00895	AYP82_RS06545	AYP85_RS09640	AYP81_RS07980	AYP83_RS03250	AYP86_RS09360	AYP87_RS10415	AYP89_RS09080	AYP88_RS02515	AYP90_RS01275	AYP91_RS07425	AYP92_RS00025	AYP94_RS09320	AYP95_RS04095	AYP96_RS04400	AYP97_RS02130	AYQ00_RS03375	AYP98_RS07465	AYQ01_RS02845	AYP99_RS04540	CYJ77_RS08725	CYJ78_RS09555	CYJ80_RS07190	CYJ79_RS01745	CYJ81_RS04240	CYJ83_RS09050
[truncated: 8,132 more rows]
[truncated: 52 more columns]

## Sheet: Unique_Genes_Count_97_Strains
					Unique genes analysis
	ID Strain	Genes count	Source		Total Animals	Average Animals	Total Human	Average Human
	GCA_000091765.1	83	Animals		1851	37.02	2070	44.0426
	GCA_001567095.1	52	Animals
	GCA_002218565.1	12	Animals
	GCA_002218615.1	39	Animals
	GCA_002218645.1	16	Animals
	GCA_002218655.1	11	Animals
	GCA_002218685.1	18	Animals
	GCA_002218695.1	25	Animals
	GCA_002218735.1	26	Animals
	GCA_002218765.1	16	Animals
	GCA_002218775.1	22	Animals
	GCA_002218805.1	30	Animals
[truncated: 85 more rows]

## Sheet: 22_Gallus__Strain_Analysis_Core
Supplementary Excel File 4: Pangenome data of the 22 strains isolated by gallus.
[truncated: 8,389 more rows]
[truncated: 52 more columns]

[truncated: 2 more sheets: 25_Turkey_Strain_Analysis_Core, 23_Strains_Human_Cluster_GH]
