# Supplementary material for: Probiogenomics Analysis of 97 Lactobacillus crispatus Strains as a Tool for the Identification of Promising Next-Generation Probiotics
Source: Microorganisms. 2020 Dec 30;9(1):73. doi: 10.3390/microorganisms9010073 (PMC7824148; doi:10.3390/microorganisms9010073)
Supplement: Supplementary file 1 [file microorganisms-09-00073-s001.zip › Table_S3.xlsx]

## Sheet: Table S3
Table_S3: Results of bacteriocin profiling through BAGEL4 tool of the 16 Lactobacillus crispatus strains isolated and sequenced in the framework of this study.
# Fields: Query	Strain	Numeric_ID_Subject	Subject		identity	aln-len	mismatch	gap-openings	q.start	q.end	s.start	s.end	log(e-value)	bit-score
HYQ48_1160	LB56	LCB_1	Class_III_Enterolysin_A_Lactobacillus_acidophilus_		59.5	158	60	3	56	212	52	206	-51.1	191.4
HYQ48_1524	LB56	LCB_2	Class_III_Bacteriocin_helveticin_J_Lactobacillus_acidophilusNCFM_		90.6	255	24	0	1	255	1	255	-139.4	485.3
HYQ48_1732	LB56	LCB_3	Locus of 6 genes encompasing a Bacteriocin Class II and other relevant genes; https://www.ebi.ac.uk/interpro/entry/pfam/PF10439/	HYQ48_1732_HYQ48_1732_hypothetical_protein_1686813:1687007_reverse_MW:6980	100	64	0	0	1	64	1	64	-32.3	137.9
HYQ48_1733	LB56	LCB_3	Locus of 6 genes encompasing a Bacteriocin Class II and other relevant genes; https://www.ebi.ac.uk/interpro/entry/pfam/PF10439/	HYQ48_1733_HYQ48_1733_bacteriocin-type_signal_sequence_1687025:1687276_reverse_MW:8436	100	83	0	0	1	83	1	83	-41.6	168.7
HYQ48_1734	LB56	LCB_3	Locus of 6 genes encompasing a Bacteriocin Class II and other relevant genes; https://www.ebi.ac.uk/interpro/entry/pfam/PF10439/	HYQ48_1734_HYQ48_1734_hypothetical_protein_1687869:1688066_reverse_MW:7290	100	65	0	0	1	65	1	65	-31.4	134.8
HYQ48_1735	LB56	LCB_3	Locus of 6 genes encompasing a Bacteriocin Class II and other relevant genes; https://www.ebi.ac.uk/interpro/entry/pfam/PF10439/	HYQ48_1735_HYQ48_1735_cell_wall_anchor_protein_1688067:1689371_reverse_MW:48438	100	434	0	0	1	434	1	434	-247.3	855.1
HYQ48_1736	LB56	LCB_3	Locus of 6 genes encompasing a Bacteriocin Class II and other relevant genes; https://www.ebi.ac.uk/interpro/entry/pfam/PF10439/	HYQ48_1736_HYQ48_1736_bacteriocin_secretion_accessory_protein_1689526:1690122_reverse_MW:22681	100	198	0	0	1	198	1	198	-110.6	399.4
HYQ48_1737	LB56	LCB_3	Locus of 6 genes encompasing a Bacteriocin Class II and other relevant genes; https://www.ebi.ac.uk/interpro/entry/pfam/PF10439/	HYQ48_1737_HYQ48_1737_ABC-type_bacteriocin_transporter_1690133:1692295_reverse_MW:81318	99.5	218	1	0	10	227	503	720	-118.4	425.6
HYQ49_0024	LB57	LCB_4	Class_III_Helveticin_Lactobacillus_helveticus_		48.7	187	77	5	3	172	6	190	-50.8	165.2
HYQ49_1281	LB57	LCB_1	Class_III_Enterolysin_A_Lactobacillus_acidophilus_		59.5	158	60	3	56	212	52	206	-51.1	191.4
HYQ49_1297	LB57	LCB_1	Class_III_Enterolysin_A_Lactobacillus_acidophilus_		70.6	211	58	2	1	207	1	211	-87.3	311.6
HYQ49_1774	LB57	LCB_2	Class_III_Bacteriocin_helveticin_J_Lactobacillus_acidophilusNCFM_		88.6	255	29	0	1	255	1	255	-136.7	476.1
HYQ49_2016	LB57	LCB_5	Class IIa bacteriocin family, https://www.ebi.ac.uk/interpro/entry/prosite/PS60030/		43.6	39	22	0	30	68	33	71	-6.9	43.5
HYQ49_2044	LB57	LCB_3	Locus of 6 genes encompasing a Bacteriocin Class II and other relevant genes; https://www.ebi.ac.uk/interpro/entry/pfam/PF10439/	HYQ49_2044_HYQ49_2044_hypothetical_protein_1906804:1906998_reverse_MW:6980	100	64	0	0	1	64	1	64	-32.3	137.9
HYQ49_2045	LB57	LCB_3	Locus of 6 genes encompasing a Bacteriocin Class II and other relevant genes; https://www.ebi.ac.uk/interpro/entry/pfam/PF10439/	HYQ49_2045_HYQ49_2045_bacteriocin-type_signal_sequence_1907016:1907267_reverse_MW:8436	100	83	0	0	1	83	1	83	-41.6	168.7
HYQ49_2046	LB57	LCB_3	Locus of 6 genes encompasing a Bacteriocin Class II and other relevant genes; https://www.ebi.ac.uk/interpro/entry/pfam/PF10439/	HYQ49_2046_HYQ49_2046_hypothetical_protein_1907860:1908057_reverse_MW:7290	100	65	0	0	1	65	1	65	-31.4	134.8
HYQ49_2047	LB57	LCB_3	Locus of 6 genes encompasing a Bacteriocin Class II and other relevant genes; https://www.ebi.ac.uk/interpro/entry/pfam/PF10439/	HYQ49_2047_HYQ49_2047_cell_wall_anchor_protein_1908058:1909362_reverse_MW:48438	100	434	0	0	1	434	1	434	-247.3	855.1
HYQ49_2048	LB57	LCB_3	Locus of 6 genes encompasing a Bacteriocin Class II and other relevant genes; https://www.ebi.ac.uk/interpro/entry/pfam/PF10439/	HYQ49_2048_HYQ49_2048_bacteriocin_secretion_accessory_protein_1909517:1910113_reverse_MW:22681	100	198	0	0	1	198	1	198	-110.6	399.4
HYQ49_2049	LB57	LCB_3	Locus of 6 genes encompasing a Bacteriocin Class II and other relevant genes; https://www.ebi.ac.uk/interpro/entry/pfam/PF10439/	HYQ49_2049_HYQ49_2049_ABC_transporter,_ATP-binding_protein_1910124:1910807_reverse_MW:25461	100	227	0	0	1	227	1	227	-124.5	445.7
HYQ49_2267	LB57	LCB_6	Class_III_Helveticin-J_Lactobacillus_helveticus_		57.2	332	113	10	3	310	6	332	-99.9	354
HYQ49_2594	LB57	LCB_2	Class_III_Bacteriocin_helveticin_J_Lactobacillus_acidophilusNCFM_		45.6	136	68	3	77	208	69	202	-33.1	118.6
HYQ50_0022	LB58	LCB_6	Class_III_Helveticin-J_Lactobacillus_helveticus_		57.2	332	113	10	3	310	6	332	-99.9	354
HYQ50_1201	LB58	LCB_1	Class_III_Enterolysin_A_Lactobacillus_acidophilus_		59.5	158	60	3	56	212	52	206	-51.1	191.4
HYQ50_1226	LB58	LCB_2	Class_III_Bacteriocin_helveticin_J_Lactobacillus_acidophilusNCFM_		88.6	255	29	0	1	255	1	255	-136.7	476.1
HYQ50_1250	LB58	LCB_1	Class_III_Enterolysin_A_Lactobacillus_acidophilus_		70.6	211	58	2	1	207	1	211	-87.3	311.6
HYQ50_1735	LB58	LCB_5	Class IIa bacteriocin family, https://www.ebi.ac.uk/interpro/entry/prosite/PS60030/
HYQ50_1759	LB58	LCB_3	Locus of 6 genes encompasing a Bacteriocin Class II and other relevant genes; https://www.ebi.ac.uk/interpro/entry/pfam/PF10439/	HYQ50_1759_HYQ50_1759_hypothetical_protein_1709758:1709952_reverse_MW:6980	100	64	0	0	1	64	1	64	-32.3	137.9
HYQ50_1760	LB58	LCB_3	Locus of 6 genes encompasing a Bacteriocin Class II and other relevant genes; https://www.ebi.ac.uk/interpro/entry/pfam/PF10439/	HYQ50_1760_HYQ50_1760_bacteriocin-type_signal_sequence_1709970:1710221_reverse_MW:8436	100	83	0	0	1	83	1	83	-41.6	168.7
HYQ50_1761	LB58	LCB_3	Locus of 6 genes encompasing a Bacteriocin Class II and other relevant genes; https://www.ebi.ac.uk/interpro/entry/pfam/PF10439/	HYQ50_1761_HYQ50_1761_hypothetical_protein_1710814:1711011_reverse_MW:7290	100	65	0	0	1	65	1	65	-31.4	134.8
HYQ50_1762	LB58	LCB_3	Locus of 6 genes encompasing a Bacteriocin Class II and other relevant genes; https://www.ebi.ac.uk/interpro/entry/pfam/PF10439/	HYQ50_1762_HYQ50_1762_cell_wall_anchor_protein_1711012:1712316_reverse_MW:48438	100	434	0	0	1	434	1	434	-247.3	855.1
HYQ50_1763	LB58	LCB_3	Locus of 6 genes encompasing a Bacteriocin Class II and other relevant genes; https://www.ebi.ac.uk/interpro/entry/pfam/PF10439/	HYQ50_1763_HYQ50_1763_bacteriocin_secretion_accessory_protein_1712471:1713067_reverse_MW:22681	100	198	0	0	1	198	1	198	-110.6	399.4
HYQ50_1764	LB58	LCB_3	Locus of 6 genes encompasing a Bacteriocin Class II and other relevant genes; https://www.ebi.ac.uk/interpro/entry/pfam/PF10439/	HYQ50_1764_HYQ50_1764_ABC_transporter,_ATP-binding_protein_1713078:1713761_reverse_MW:25461	100	227	0	0	1	227	1	227	-124.5	445.7
HYQ51_0255	LB59	LCB_4	Class_III_Helveticin_Lactobacillus_helveticus_		54.1	242	86	7	3	223	6	243	-66.6	243
HYQ51_1169	LB59	LCB_1	Class_III_Enterolysin_A_Lactobacillus_acidophilus_		59.5	158	60	3	56	212	52	206	-51.1	191.4
HYQ51_1184	LB59	LCB_1	Class_III_Enterolysin_A_Lactobacillus_acidophilus_		70.6	211	58	2	1	207	1	211	-87.3	311.6
HYQ51_1609	LB59	LCB_2	Class_III_Bacteriocin_helveticin_J_Lactobacillus_acidophilusNCFM_		88.2	255	30	0	1	255	1	255	-135.7	473
HYQ51_1835	LB59	LCB_5	Class IIa bacteriocin family, https://www.ebi.ac.uk/interpro/entry/prosite/PS60030/
HYQ51_1859	LB59	LCB_3	Locus of 6 genes encompasing a Bacteriocin Class II and other relevant genes; https://www.ebi.ac.uk/interpro/entry/pfam/PF10439/	HYQ51_1859_HYQ51_1859_hypothetical_protein_1761069:1761263_reverse_MW:6980	100	64	0	0	1	64	1	64	-32.3	137.9
HYQ51_1860	LB59	LCB_3	Locus of 6 genes encompasing a Bacteriocin Class II and other relevant genes; https://www.ebi.ac.uk/interpro/entry/pfam/PF10439/	HYQ51_1860_HYQ51_1860_bacteriocin-type_signal_sequence_1761281:1761532_reverse_MW:8436	100	83	0	0	1	83	1	83	-41.6	168.7
HYQ51_1861	LB59	LCB_3	Locus of 6 genes encompasing a Bacteriocin Class II and other relevant genes; https://www.ebi.ac.uk/interpro/entry/pfam/PF10439/	HYQ51_1861_HYQ51_1861_hypothetical_protein_1762125:1762322_reverse_MW:7290	100	65	0	0	1	65	1	65	-31.4	134.8
HYQ51_1862	LB59	LCB_3	Locus of 6 genes encompasing a Bacteriocin Class II and other relevant genes; https://www.ebi.ac.uk/interpro/entry/pfam/PF10439/	HYQ51_1862_HYQ51_1862_cell_wall_anchor_protein_1762323:1763627_reverse_MW:48438	100	434	0	0	1	434	1	434	-247.3	855.1
HYQ51_1863	LB59	LCB_3	Locus of 6 genes encompasing a Bacteriocin Class II and other relevant genes; https://www.ebi.ac.uk/interpro/entry/pfam/PF10439/	HYQ51_1863_HYQ51_1863_bacteriocin_secretion_accessory_protein_1763782:1764378_reverse_MW:22681	100	198	0	0	1	198	1	198	-110.6	399.4
HYQ51_1864	LB59	LCB_3	Locus of 6 genes encompasing a Bacteriocin Class II and other relevant genes; https://www.ebi.ac.uk/interpro/entry/pfam/PF10439/	HYQ51_1864_HYQ51_1864_ABC_transporter,_ATP-binding_protein_1764389:1765072_reverse_MW:25461	100	227	0	0	1	227	1	227	-124.5	445.7
LB60m_1137	LB60	LCB_1	Class_III_Enterolysin_A_Lactobacillus_acidophilus_		59.5	158	60	3	56	212	52	206	-51.1	191.4
LB60m_1150	LB60	LCB_1	Class_III_Enterolysin_A_Lactobacillus_acidophilus_		68.7	211	56	3	1	201	1	211	-83.4	298.5
LB60m_1506	LB60	LCB_2	Class_III_Bacteriocin_helveticin_J_Lactobacillus_acidophilusNCFM_		90.6	255	24	0	1	255	1	255	-139.4	485.3
LB60m_1719	LB60	LCB_5	Class IIa bacteriocin family, https://www.ebi.ac.uk/interpro/entry/prosite/PS60030/
LB60m_1748	LB60	LCB_3	Locus of 6 genes encompasing a Bacteriocin Class II and other relevant genes; https://www.ebi.ac.uk/interpro/entry/pfam/PF10439/	LB60m_1748_LB60m_1748_hypothetical_protein_1728218:1728412_reverse_MW:6980	100	64	0	0	1	64	1	64	-32.3	137.9
LB60m_1749	LB60	LCB_3	Locus of 6 genes encompasing a Bacteriocin Class II and other relevant genes; https://www.ebi.ac.uk/interpro/entry/pfam/PF10439/	LB60m_1749_LB60m_1749_bacteriocin-type_signal_sequence_1728430:1728681_reverse_MW:8436	100	83	0	0	1	83	1	83	-41.6	168.7
LB60m_1750	LB60	LCB_3	Locus of 6 genes encompasing a Bacteriocin Class II and other relevant genes; https://www.ebi.ac.uk/interpro/entry/pfam/PF10439/	LB60m_1750_LB60m_1750_hypothetical_protein_1729274:1729471_reverse_MW:7290	100	65	0	0	1	65	1	65	-31.4	134.8
LB60m_1751	LB60	LCB_3	Locus of 6 genes encompasing a Bacteriocin Class II and other relevant genes; https://www.ebi.ac.uk/interpro/entry/pfam/PF10439/	LB60m_1751_LB60m_1751_cell_wall_anchor_protein_1729472:1730776_reverse_MW:48438	100	434	0	0	1	434	1	434	-247.3	855.1
LB60m_1752	LB60	LCB_3	Locus of 6 genes encompasing a Bacteriocin Class II and other relevant genes; https://www.ebi.ac.uk/interpro/entry/pfam/PF10439/	LB60m_1752_LB60m_1752_bacteriocin_secretion_accessory_protein_1730931:1731527_reverse_MW:22681	100	198	0	0	1	198	1	198	-110.6	399.4
LB60m_1753	LB60	LCB_3	Locus of 6 genes encompasing a Bacteriocin Class II and other relevant genes; https://www.ebi.ac.uk/interpro/entry/pfam/PF10439/	LB60m_1753_LB60m_1753_ABC-type_bacteriocin_transporter_1731538:1733700_reverse_MW:81318	100	218	0	0	10	227	503	720	-118.8	426.8
LB60m_1968	LB60	LCB_6	Class_III_Helveticin-J_Lactobacillus_helveticus_		57.2	332	113	10	3	310	6	332	-99.9	354
HYQ52_1175	LB61	LCB_1	Class_III_Enterolysin_A_Lactobacillus_acidophilus_		59.5	158	60	3	56	212	52	206	-51.1	191.4
HYQ52_1188	LB61	LCB_1	Class_III_Enterolysin_A_Lactobacillus_acidophilus_		70.6	211	58	2	1	207	1	211	-87.3	311.6
HYQ52_1563	LB61	LCB_2	Class_III_Bacteriocin_helveticin_J_Lactobacillus_acidophilusNCFM_		88.6	255	29	0	1	255	1	255	-136.7	476.1
HYQ52_1779	LB61	LCB_5	Class IIa bacteriocin family, https://www.ebi.ac.uk/interpro/entry/prosite/PS60030/
HYQ52_1802	LB61	LCB_3	Locus of 6 genes encompasing a Bacteriocin Class II and other relevant genes; https://www.ebi.ac.uk/interpro/entry/pfam/PF10439/	HYQ52_1802_HYQ52_1802_bacteriocin-type_signal_sequence_1778944:1779255_reverse_MW:10844	85.7	77	10	1	1	76	1	77	-30.3	131.3
HYQ52_1802	LB61		Locus of 6 genes encompasing a Bacteriocin Class II and other relevant genes; https://www.ebi.ac.uk/interpro/entry/pfam/PF10439/	HYQ52_1802_HYQ52_1802_bacteriocin-type_signal_sequence_1778944:1779255_reverse_MW:10844	100	43	0	0	22	64	61	103	-19.1	94
HYQ52_1803	LB61	LCB_3	Locus of 6 genes encompasing a Bacteriocin Class II and other relevant genes; https://www.ebi.ac.uk/interpro/entry/pfam/PF10439/	HYQ52_1803_HYQ52_1803_hypothetical_protein_1779848:1780045_reverse_MW:7290	100	65	0	0	1	65	1	65	-31.4	134.8
HYQ52_1804	LB61	LCB_3	Locus of 6 genes encompasing a Bacteriocin Class II and other relevant genes; https://www.ebi.ac.uk/interpro/entry/pfam/PF10439/	HYQ52_1804_HYQ52_1804_cell_wall_anchor_protein_1780046:1781350_reverse_MW:48438	100	434	0	0	1	434	1	434	-247.3	855.1
HYQ52_1805	LB61	LCB_3	Locus of 6 genes encompasing a Bacteriocin Class II and other relevant genes; https://www.ebi.ac.uk/interpro/entry/pfam/PF10439/	HYQ52_1805_HYQ52_1805_bacteriocin_secretion_accessory_protein_1781505:1782101_reverse_MW:22681	100	198	0	0	1	198	1	198	-110.6	399.4
HYQ52_1806	LB61	LCB_3	Locus of 6 genes encompasing a Bacteriocin Class II and other relevant genes; https://www.ebi.ac.uk/interpro/entry/pfam/PF10439/	HYQ52_1806_HYQ52_1806_ABC_transporter,_ATP-binding_protein_1782112:1782795_reverse_MW:25461	100	227	0	0	1	227	1	227	-124.5	445.7
HYQ52_1997	LB61	LCB_6	Class_III_Helveticin-J_Lactobacillus_helveticus_		56.9	332	114	10	3	310	6	332	-99.1	351.3
HYQ53_0057	LB62	LCB_4	Class_III_Helveticin_Lactobacillus_helveticus_		48.7	187	77	5	3	172	6	190	-50.8	165.2
HYQ53_1242	LB62	LCB_1	Class_III_Enterolysin_A_Lactobacillus_acidophilus_		59.5	158	60	3	56	212	52	206	-51.1	191.4
HYQ53_1261	LB62	LCB_1	Class_III_Enterolysin_A_Lactobacillus_acidophilus_		70.6	211	58	2	1	207	1	211	-87.3	311.6
HYQ53_1602	LB62	LCB_2	Class_III_Bacteriocin_helveticin_J_Lactobacillus_acidophilusNCFM_		88.6	255	29	0	1	255	1	255	-136.7	476.1
HYQ53_1926	LB62	LCB_5	Class IIa bacteriocin family, https://www.ebi.ac.uk/interpro/entry/prosite/PS60030/
HYQ53_1950	LB62	LCB_3	Locus of 6 genes encompasing a Bacteriocin Class II and other relevant genes; https://www.ebi.ac.uk/interpro/entry/pfam/PF10439/	HYQ53_1950_HYQ53_1950_hypothetical_protein_1862557:1862751_reverse_MW:6980	100	64	0	0	1	64	1	64	-32.3	137.9
HYQ53_1951	LB62	LCB_3	Locus of 6 genes encompasing a Bacteriocin Class II and other relevant genes; https://www.ebi.ac.uk/interpro/entry/pfam/PF10439/	HYQ53_1951_HYQ53_1951_bacteriocin-type_signal_sequence_1862769:1863020_reverse_MW:8436	100	83	0	0	1	83	1	83	-41.6	168.7
HYQ53_1952	LB62	LCB_3	Locus of 6 genes encompasing a Bacteriocin Class II and other relevant genes; https://www.ebi.ac.uk/interpro/entry/pfam/PF10439/	HYQ53_1952_HYQ53_1952_hypothetical_protein_1863613:1863810_reverse_MW:7290	100	65	0	0	1	65	1	65	-31.4	134.8
HYQ53_1953	LB62	LCB_3	Locus of 6 genes encompasing a Bacteriocin Class II and other relevant genes; https://www.ebi.ac.uk/interpro/entry/pfam/PF10439/	HYQ53_1953_HYQ53_1953_cell_wall_anchor_protein_1863811:1865115_reverse_MW:48438	100	434	0	0	1	434	1	434	-247.3	855.1
HYQ53_1954	LB62	LCB_3	Locus of 6 genes encompasing a Bacteriocin Class II and other relevant genes; https://www.ebi.ac.uk/interpro/entry/pfam/PF10439/	HYQ53_1954_HYQ53_1954_bacteriocin_secretion_accessory_protein_1865270:1865866_reverse_MW:22681	100	198	0	0	1	198	1	198	-110.6	399.4
HYQ53_1955	LB62	LCB_3	Locus of 6 genes encompasing a Bacteriocin Class II and other relevant genes; https://www.ebi.ac.uk/interpro/entry/pfam/PF10439/	HYQ53_1955_HYQ53_1955_ABC_transporter,_ATP-binding_protein_1865877:1866560_reverse_MW:25461	100	227	0	0	1	227	1	227	-124.5	445.7
HYQ53_2149	LB62	LCB_6	Class_III_Helveticin-J_Lactobacillus_helveticus_		57.2	332	113	10	3	310	6	332	-99.9	354
HYQ54_0054	LB63	LCB_4	Class_III_Helveticin_Lactobacillus_helveticus_		48.7	187	77	5	3	172	6	190	-50.8	165.2
HYQ54_1222	LB63	LCB_1	Class_III_Enterolysin_A_Lactobacillus_acidophilus_		59.5	158	60	3	56	212	52	206	-51.1	191.4
HYQ54_1235	LB63	LCB_1	Class_III_Enterolysin_A_Lactobacillus_acidophilus_		70.6	211	58	2	1	207	1	211	-87.3	311.6
HYQ54_1549	LB63	LCB_2	Class_III_Bacteriocin_helveticin_J_Lactobacillus_acidophilusNCFM_		88.6	255	29	0	1	255	1	255	-136.7	476.1
HYQ54_1759	LB63	LCB_5	Class IIa bacteriocin family, https://www.ebi.ac.uk/interpro/entry/prosite/PS60030/
HYQ54_1783	LB63	LCB_3	Locus of 6 genes encompasing a Bacteriocin Class II and other relevant genes; https://www.ebi.ac.uk/interpro/entry/pfam/PF10439/	HYQ54_1783_HYQ54_1783_hypothetical_protein_1718803:1718997_reverse_MW:6980	100	64	0	0	1	64	1	64	-32.3	137.9
HYQ54_1784	LB63	LCB_3	Locus of 6 genes encompasing a Bacteriocin Class II and other relevant genes; https://www.ebi.ac.uk/interpro/entry/pfam/PF10439/	HYQ54_1784_HYQ54_1784_bacteriocin-type_signal_sequence_1719015:1719266_reverse_MW:8436	100	83	0	0	1	83	1	83	-41.6	168.7
HYQ54_1785	LB63	LCB_3	Locus of 6 genes encompasing a Bacteriocin Class II and other relevant genes; https://www.ebi.ac.uk/interpro/entry/pfam/PF10439/	HYQ54_1785_HYQ54_1785_hypothetical_protein_1719859:1720056_reverse_MW:7290	100	65	0	0	1	65	1	65	-31.4	134.8
HYQ54_1786	LB63	LCB_3	Locus of 6 genes encompasing a Bacteriocin Class II and other relevant genes; https://www.ebi.ac.uk/interpro/entry/pfam/PF10439/	HYQ54_1786_HYQ54_1786_cell_wall_anchor_protein_1720057:1721361_reverse_MW:48438	100	434	0	0	1	434	1	434	-247.3	855.1
HYQ54_1787	LB63	LCB_3	Locus of 6 genes encompasing a Bacteriocin Class II and other relevant genes; https://www.ebi.ac.uk/interpro/entry/pfam/PF10439/	HYQ54_1787_HYQ54_1787_bacteriocin_secretion_accessory_protein_1721516:1722112_reverse_MW:22681	100	198	0	0	1	198	1	198	-110.6	399.4
HYQ54_1788	LB63	LCB_3	Locus of 6 genes encompasing a Bacteriocin Class II and other relevant genes; https://www.ebi.ac.uk/interpro/entry/pfam/PF10439/	HYQ54_1788_HYQ54_1788_peptide_ABC_transporter_ATP-binding_protein_1722123:1724285_reverse_MW:81304	100	218	0	0	10	227	503	720	-118.8	426.8
HYQ54_1982	LB63	LCB_6	Class_III_Helveticin-J_Lactobacillus_helveticus_		57.2	332	113	10	3	310	6	332	-99.9	354
HYQ55_0053	LB64	LCB_6	Class_III_Helveticin-J_Lactobacillus_helveticus_		76.9	333	76	1	1	332	1	333	-154.5	535.4
HYQ55_0086	LB64	LCB_2	Class_III_Bacteriocin_helveticin_J_Lactobacillus_acidophilusNCFM_		45.6	136	68	3	77	208	69	202	-33	118.6
HYQ55_1180	LB64	LCB_1	Class_III_Enterolysin_A_Lactobacillus_acidophilus_		59.5	158	60	3	56	212	52	206	-51.5	192.6
HYQ55_1211	LB64	LCB_1	Class_III_Enterolysin_A_Lactobacillus_acidophilus_		71.1	211	57	2	1	207	1	211	-88.1	314.3
HYQ55_1516	LB64	LCB_2	Class_III_Bacteriocin_helveticin_J_Lactobacillus_acidophilusNCFM_		91	255	23	0	1	255	1	255	-140.1	487.6
HYQ56_1134	LB65	LCB_1	Class_III_Enterolysin_A_Lactobacillus_acidophilus_		60.1	158	59	3	56	212	52	206	-52	194.5
HYQ56_1164	LB65	LCB_1	Class_III_Enterolysin_A_Lactobacillus_acidophilus_		71.1	211	57	2	1	207	1	211	-88.1	314.3
HYQ56_1519	LB65	LCB_2	Class_III_Bacteriocin_helveticin_J_Lactobacillus_acidophilusNCFM_		88.2	255	30	0	1	255	1	255	-137.7	479.6
HYQ56_2000	LB65	LCB_6	Class_III_Helveticin-J_Lactobacillus_helveticus_		76.6	333	77	1	1	332	1	333	-153.6	532.3
HYQ57_0049	LB66	LCB_6	Class_III_Helveticin-J_Lactobacillus_helveticus_		76.9	333	76	1	1	332	1	333	-154.5	535.4
HYQ57_1240	LB66	LCB_1	Class_III_Enterolysin_A_Lactobacillus_acidophilus_		59.5	158	60	3	56	212	52	206	-51.1	191.4
HYQ57_1256	LB66	LCB_1	Class_III_Enterolysin_A_Lactobacillus_acidophilus_		71.1	211	57	2	1	207	1	211	-88.1	314.3
HYQ57_1552	LB66	LCB_2	Class_III_Bacteriocin_helveticin_J_Lactobacillus_acidophilusNCFM_		90.2	255	25	0	1	255	1	255	-139.7	486.1
HYQ58_1039	LB67	LCB_1	Class_III_Enterolysin_A_Lactobacillus_acidophilus_		59.5	158	60	3	56	212	52	206	-51.1	191.4
HYQ58_1077	LB67	LCB_1	Class_III_Enterolysin_A_Lactobacillus_acidophilus_		70.6	211	58	2	1	207	1	211	-87.7	312.8
HYQ58_1406	LB67	LCB_2	Class_III_Bacteriocin_helveticin_J_Lactobacillus_acidophilusNCFM_		87.5	255	32	0	1	255	1	255	-136.1	474.2
HYQ58_1850	LB67	LCB_6	Class_III_Helveticin-J_Lactobacillus_helveticus_		72.6	197	53	1	4	199	137	333	-82.7	296.2
HYQ58_1885	LB67	LCB_2	Class_III_Bacteriocin_helveticin_J_Lactobacillus_acidophilusNCFM_		45.6	136	68	3	77	208	69	202	-33	118.6
HYQ59_1069	LB68	LCB_1	Class_III_Enterolysin_A_Lactobacillus_acidophilus_		59.5	158	60	3	56	212	52	206	-51.1	191.4
HYQ59_1099	LB68	LCB_1	Class_III_Enterolysin_A_Lactobacillus_acidophilus_		71.1	211	57	2	1	207	1	211	-88.1	314.3
HYQ59_1376	LB68	LCB_2	Class_III_Bacteriocin_helveticin_J_Lactobacillus_acidophilusNCFM_		88.6	255	29	0	1	255	1	255	-137.2	478
HYQ59_1821	LB68	LCB_6	Class_III_Helveticin-J_Lactobacillus_helveticus_		72.6	197	53	1	4	199	137	333	-82.7	296.2
HYQ60_0048	LB69	LCB_6	Class_III_Helveticin-J_Lactobacillus_helveticus_		75.4	293	71	1	1	292	41	333	-133.4	465.3
HYQ60_1205	LB69	LCB_1	Class_III_Enterolysin_A_Lactobacillus_acidophilus_		60.1	158	59	3	56	212	52	206	-52	194.5
HYQ60_1232	LB69	LCB_1	Class_III_Enterolysin_A_Lactobacillus_acidophilus_		71.1	211	57	2	1	207	1	211	-88.1	314.3
HYQ60_1513	LB69	LCB_2	Class_III_Bacteriocin_helveticin_J_Lactobacillus_acidophilusNCFM_		88.6	255	29	0	1	255	1	255	-137.2	478
HYQ61_1104	LB70	LCB_1	Class_III_Enterolysin_A_Lactobacillus_acidophilus_		60.1	158	59	3	56	212	52	206	-52	194.5
HYQ61_1130	LB70	LCB_1	Class_III_Enterolysin_A_Lactobacillus_acidophilus_		70.4	203	56	2	1	199	9	211	-84.3	301.6
HYQ61_1412	LB70	LCB_2	Class_III_Bacteriocin_helveticin_J_Lactobacillus_acidophilusNCFM_		88.6	255	29	0	1	255	1	255	-136.8	476.5
HYQ61_1678	LB70	LCB_3	Locus of 6 genes encompasing a Bacteriocin Class II and other relevant genes; https://www.ebi.ac.uk/interpro/entry/pfam/PF10439/	HYQ61_1678_HYQ61_1678_hypothetical_protein_1698980:1699174_reverse_MW:6980	100	64	0	0	1	64	1	64	-32.3	137.9
HYQ61_1679	LB70	LCB_3	Locus of 6 genes encompasing a Bacteriocin Class II and other relevant genes; https://www.ebi.ac.uk/interpro/entry/pfam/PF10439/	HYQ61_1679_HYQ61_1679_bacteriocin-type_signal_sequence_1699192:1699443_reverse_MW:8436	100	83	0	0	1	83	1	83	-41.6	168.7
HYQ61_1680	LB70	LCB_3	Locus of 6 genes encompasing a Bacteriocin Class II and other relevant genes; https://www.ebi.ac.uk/interpro/entry/pfam/PF10439/	HYQ61_1680_HYQ61_1680_hypothetical_protein_1700036:1700233_reverse_MW:7290	100	65	0	0	1	65	1	65	-31.4	134.8
HYQ61_1681	LB70	LCB_3	Locus of 6 genes encompasing a Bacteriocin Class II and other relevant genes; https://www.ebi.ac.uk/interpro/entry/pfam/PF10439/	HYQ61_1681_HYQ61_1681_cell_wall_anchor_protein_1700234:1700593_reverse_MW:13132	100	119	0	0	316	434	1	119	-59.6	231.5
HYQ61_1682	LB70	LCB_3	Locus of 6 genes encompasing a Bacteriocin Class II and other relevant genes; https://www.ebi.ac.uk/interpro/entry/pfam/PF10439/	HYQ61_1682_HYQ61_1682_bacteriocin_secretion_accessory_protein_1700620:1701216_reverse_MW:22681	100	198	0	0	1	198	1	198	-110.6	399.4
HYQ61_1683	LB70	LCB_3	Locus of 6 genes encompasing a Bacteriocin Class II and other relevant genes; https://www.ebi.ac.uk/interpro/entry/pfam/PF10439/	HYQ61_1683_HYQ61_1683_ABC-type_bacteriocin_transporter_1701227:1703389_reverse_MW:81124	99.1	218	2	0	10	227	503	720	-117.7	423.3
HYQ61_1687	LB70	LCB_7	Class_II_Amylovorin_Lactobacillus_amylovorus_		100	65	0	0	1	65	1	65	-35.4	138.3
HYQ61_1688	LB70	LCB_8	Class_II_Gassericin_T_Lactobacillus_gasseri_		47.5	80	37	1	1	80	1	75	-18.4	81.6
HYQ61_1903	LB70	LCB_6	Class_III_Helveticin-J_Lactobacillus_helveticus_		72.6	197	53	1	4	199	137	333	-82.7	296.2
PRL2021_0579	PRL2021	LCB_2	Class_III_Bacteriocin_helveticin_J_Lactobacillus_acidophilusNCFM_		90.6	255	24	0	1	255	1	255	-139.4	485.3
PRL2021_1143	PRL2021	LCB_1	Class_III_Enterolysin_A_Lactobacillus_acidophilus_		59.5	158	60	3	56	212	52	206	-51.1	191.4
PRL2021_2158	PRL2021	LCB_3	Locus of 6 genes encompasing a Bacteriocin Class II and other relevant genes; https://www.ebi.ac.uk/interpro/entry/pfam/PF10439/	PRL2021_2158_PRL2021_2158_hypothetical_protein_2171713:2171907_reverse_MW:6980	100	64	0	0	1	64	1	64	-32.3	137.9
PRL2021_2159	PRL2021	LCB_3	Locus of 6 genes encompasing a Bacteriocin Class II and other relevant genes; https://www.ebi.ac.uk/interpro/entry/pfam/PF10439/	PRL2021_2159_PRL2021_2159_bacteriocin-type_signal_sequence_2171925:2172176_reverse_MW:8436	100	83	0	0	1	83	1	83	-41.6	168.7
PRL2021_2160	PRL2021	LCB_3	Locus of 6 genes encompasing a Bacteriocin Class II and other relevant genes; https://www.ebi.ac.uk/interpro/entry/pfam/PF10439/	PRL2021_2160_PRL2021_2160_hypothetical_protein_2172769:2172966_reverse_MW:7290	100	65	0	0	1	65	1	65	-31.4	134.8
PRL2021_2161	PRL2021	LCB_3	Locus of 6 genes encompasing a Bacteriocin Class II and other relevant genes; https://www.ebi.ac.uk/interpro/entry/pfam/PF10439/	PRL2021_2161_PRL2021_2161_cell_wall_anchor_protein_2172967:2174271_reverse_MW:48438	100	434	0	0	1	434	1	434	-247.3	855.1
PRL2021_2162	PRL2021	LCB_3	Locus of 6 genes encompasing a Bacteriocin Class II and other relevant genes; https://www.ebi.ac.uk/interpro/entry/pfam/PF10439/	PRL2021_2162_PRL2021_2162_bacteriocin_secretion_accessory_protein_2174426:2175022_reverse_MW:22681	100	198	0	0	1	198	1	198	-110.6	399.4
PRL2021_2163	PRL2021	LCB_3	Locus of 6 genes encompasing a Bacteriocin Class II and other relevant genes; https://www.ebi.ac.uk/interpro/entry/pfam/PF10439/	PRL2021_2163_PRL2021_2163_ABC-type_bacteriocin_transporter_2175033:2177195_reverse_MW:81318	99.5	218	1	0	10	227	503	720	-118.4	425.6
PRL2021_2380	PRL2021	LCB_6	Class_III_Helveticin-J_Lactobacillus_helveticus_		54.6	284	103	8	2	262	52	332	-79.9	287.3
